# Supplementary material for: Histone Variant H2A.Z Enhances Histone and Nucleosome Dynamics
Source: Mol Cell Proteomics. 2026 Jan 29;25(3):101518. doi: 10.1016/j.mcpro.2026.101518 (PMC12969112; doi:10.1016/j.mcpro.2026.101518)
Supplement: Table S1 [file mmc2.xlsx]

## Sheet: Legends
Tabs 1 through 7
Tabs 1-7 list the peptides used for a specific comparison reported in the manuscript. For each peptide we provide the following parameters output from DynamX software.
Protein	name of the protein that the peptide comes from (naming explained in Tab 9)
Start	first residue of peptide (numbering explained in Tab 9)
End	last residue of peptide (numbering explained in Tab 9)
Sequence	amino acid sequence of peptide
Modification	indicates if peptide was labeled with C13 or N15; no annotation means a WT isotopic distribution
MaxUptake	theoretical maximum number of deuteriums that can be incorporated into the peptide calculated as [peptide length minus 1 minus the number of prolines not at the N-terminus]
State	the condition of the protein during exchange
Exposure	length (min) of deuteration
Center	average centroid of the manually inspected isotopic envelopes from replicate measurements of the same peptide multiplied by peptide charge (final units of Da)
Center SD	standard deviation of the Center from replicate measurements
Uptake	deuterium uptake (Da) calculated as the difference between the center of the current exposure and the center of the 0 min exposure of the same peptide
Uptake SD	standard deviation of the Uptake from replicate measurements
RT	retention time (min) of the peptide
RT SD	standard deviation of the RT from replicate measurements
Tab 1	Peptides for comparison of Hs and Xl H2A-H2B dimers at 200 mM NaCl
Tab 2	Peptides for comparison of Hs H2A-H2B and Hs H2A.Z-H2B at 200 mM NaCl
Tab 3	Peptides for comparison of Hs and Xl H2A-H2B dimers at 2 M NaCl
Tab 4	Peptides for comparison of Hs H2A-H2B and Hs H2A.Z-H2B at 2 M NaCl
Tab 5	Peptides for comparison of Hs and Xl (H2A-H2B-H3-H4)2 octamers at 2 M NaCl
Tab 6	Peptides for comparison of Hs and Xl (H3-H4)2 tetramers at 2 M NaCl
Tab 7	Peptides for comparison of Hs (H2A-H2B-H3-H4)2 octamers and Hs (H2A.Z-H2B-H3-H4)2 octamers at 2 M NaCl
Tab 8	Peptides for comparison of octamers and free histones at 2 M NaCl for Hs (a), Xl (b), and Hs with H2A/Z ©
Tab 9	List of protein sequences and their numbering
Tab 10	Summary table for experiments performed at 200 mM NaCl
Tab 11	Summary table for experiments performed at 2 M NaCl

## Sheet: 1. Species 200 mM Dimers
Protein	Start	End	Sequence	Modification	MaxUptake	State	Exposure	Center	Center SD	Uptake	Uptake SD	RT	RT SD
Hs H2A	25	39	FPVGRVHRLLRKGNY	C13	13	200 mM NaCl Hs H2A-H2B dimer	0	1894.51	0.015629	0	0	5.05892	0.028069
Hs H2A	25	39	FPVGRVHRLLRKGNY	C13	13	200 mM NaCl Hs H2A-H2B dimer	0.167	1897.85	0.073673	3.33833	0.075313	5.09075	0.057625
Hs H2A	25	39	FPVGRVHRLLRKGNY	C13	13	200 mM NaCl Hs H2A-H2B dimer	1.667	1898.92	0.064637	4.40521	0.0665	5.03897	0.000476
Hs H2A	25	39	FPVGRVHRLLRKGNY	C13	13	200 mM NaCl Hs H2A-H2B dimer	16.667	1900.16	0.058032	5.65032	0.0601	5.06364	0.040501
Hs H2A	25	39	FPVGRVHRLLRKGNY	C13	13	200 mM NaCl Hs H2A-H2B dimer	166.667	1900.67	0.049584	6.15906	0.051989	5.04586	0.043044
Hs H2A	40	52	AERVGAGAPVYLA	C13	11	200 mM NaCl Hs H2A-H2B dimer	0	1330.19	0.005496	0	0	6.0204	0.043634
Hs H2A	40	52	AERVGAGAPVYLA	C13	11	200 mM NaCl Hs H2A-H2B dimer	0.167	1333.33	0.03585	3.13322	0.036269	6.05321	0.065882
Hs H2A	40	52	AERVGAGAPVYLA	C13	11	200 mM NaCl Hs H2A-H2B dimer	1.667	1333.92	0.048623	3.72295	0.048933	6.03032	0.052986
Hs H2A	40	52	AERVGAGAPVYLA	C13	11	200 mM NaCl Hs H2A-H2B dimer	16.667	1334.17	0.051434	3.97944	0.051726	6.05575	0.047503
Hs H2A	40	52	AERVGAGAPVYLA	C13	11	200 mM NaCl Hs H2A-H2B dimer	166.667	1335.35	0.020813	5.15745	0.021526	5.992	0.00595
Hs H2A	55	60	LEYLTA	C13	5	200 mM NaCl Hs H2A-H2B dimer	0	742.245	0.014605	0	0	6.55588	0.059134
Hs H2A	55	60	LEYLTA	C13	5	200 mM NaCl Hs H2A-H2B dimer	0.167	742.284	0.031852	0.039033	0.035041	6.58713	0.073856
Hs H2A	55	60	LEYLTA	C13	5	200 mM NaCl Hs H2A-H2B dimer	1.667	742.254	0.009324	0.008384	0.017327	6.59212	0.069202
Hs H2A	55	60	LEYLTA	C13	5	200 mM NaCl Hs H2A-H2B dimer	16.667	742.331	0.018783	0.085382	0.023793	6.59483	0.055175
Hs H2A	55	60	LEYLTA	C13	5	200 mM NaCl Hs H2A-H2B dimer	166.667	742.781	0.020459	0.535681	0.025138	6.56345	0.063103
Hs H2A	56	61	EYLTAE	C13	5	200 mM NaCl Hs H2A-H2B dimer	0	757.063	0.033371	0	0	5.72244	0.041631
Hs H2A	56	61	EYLTAE	C13	5	200 mM NaCl Hs H2A-H2B dimer	0.167	757.15	0.01378	0.086906	0.036104	5.75851	0.062102
Hs H2A	56	61	EYLTAE	C13	5	200 mM NaCl Hs H2A-H2B dimer	1.667	757.184	0.011318	0.121475	0.035238	5.75063	0.058739
Hs H2A	56	61	EYLTAE	C13	5	200 mM NaCl Hs H2A-H2B dimer	16.667	757.239	0.013252	0.175824	0.035906	5.7619	0.045761
Hs H2A	56	61	EYLTAE	C13	5	200 mM NaCl Hs H2A-H2B dimer	166.667	757.815	0.01844	0.752482	0.038127	5.69985	0.003727
Hs H2A	56	62	EYLTAEI	C13	6	200 mM NaCl Hs H2A-H2B dimer	0	876.23	0.016511	0	0	6.99189	0.057915
Hs H2A	56	62	EYLTAEI	C13	6	200 mM NaCl Hs H2A-H2B dimer	0.167	876.276	0.015235	0.046663	0.022466	7.00491	0.073334
Hs H2A	56	62	EYLTAEI	C13	6	200 mM NaCl Hs H2A-H2B dimer	1.667	876.286	0.012369	0.055914	0.02063	7.01124	0.074132
Hs H2A	56	62	EYLTAEI	C13	6	200 mM NaCl Hs H2A-H2B dimer	16.667	876.352	0.006588	0.121935	0.017777	7.03008	0.05751
Hs H2A	56	62	EYLTAEI	C13	6	200 mM NaCl Hs H2A-H2B dimer	166.667	876.955	0.014432	0.725424	0.021929	7.00485	0.066345
Hs H2A	57	62	YLTAEI	C13	5	200 mM NaCl Hs H2A-H2B dimer	0	742.205	0.013233	0	0	6.73847	0.053679
Hs H2A	57	62	YLTAEI	C13	5	200 mM NaCl Hs H2A-H2B dimer	0.167	742.275	0.009004	0.069779	0.016006	6.77026	0.073916
Hs H2A	57	62	YLTAEI	C13	5	200 mM NaCl Hs H2A-H2B dimer	1.667	742.285	0.006166	0.080726	0.014599	6.70399	0.004309
Hs H2A	57	62	YLTAEI	C13	5	200 mM NaCl Hs H2A-H2B dimer	16.667	742.323	0.003159	0.118446	0.013605	6.75697	0.05705
Hs H2A	57	62	YLTAEI	C13	5	200 mM NaCl Hs H2A-H2B dimer	166.667	742.928	0.01641	0.723063	0.021081	6.70629	0.006995
Hs H2A	60	65	AEILEL	C13	5	200 mM NaCl Hs H2A-H2B dimer	0	718.203	0.015747	0	0	7.48966	0.061787
Hs H2A	60	65	AEILEL	C13	5	200 mM NaCl Hs H2A-H2B dimer	0.167	718.246	0.00864	0.042098	0.017962	7.5561	0.073987
Hs H2A	60	65	AEILEL	C13	5	200 mM NaCl Hs H2A-H2B dimer	1.667	718.214	0.004344	0.010498	0.016335	7.52737	0.076838
Hs H2A	60	65	AEILEL	C13	5	200 mM NaCl Hs H2A-H2B dimer	16.667	718.293	0.008293	0.089562	0.017797	7.51288	0.06705
Hs H2A	60	65	AEILEL	C13	5	200 mM NaCl Hs H2A-H2B dimer	166.667	718.827	0.031451	0.623617	0.035173	7.51157	0.070416
Hs H2A	62	85	ILELAGNAARDNKKTRIIPRHLQL	C13	22	200 mM NaCl Hs H2A-H2B dimer	0	2859.51	0.020837	0	0	5.56349	0.037704
Hs H2A	62	85	ILELAGNAARDNKKTRIIPRHLQL	C13	22	200 mM NaCl Hs H2A-H2B dimer	0.167	2862.14	0.014237	2.62677	0.025236	5.59151	0.057524
Hs H2A	62	85	ILELAGNAARDNKKTRIIPRHLQL	C13	22	200 mM NaCl Hs H2A-H2B dimer	1.667	2863.29	0.035479	3.78141	0.041146	5.53693	0.009576
Hs H2A	62	85	ILELAGNAARDNKKTRIIPRHLQL	C13	22	200 mM NaCl Hs H2A-H2B dimer	16.667	2864.86	0.039263	5.35127	0.044449	5.57813	0.043581
Hs H2A	62	85	ILELAGNAARDNKKTRIIPRHLQL	C13	22	200 mM NaCl Hs H2A-H2B dimer	166.667	2867.41	0.039505	7.89329	0.044664	5.53342	0.006068
Hs H2A	66	85	AGNAARDNKKTRIIPRHLQL	C13	18	200 mM NaCl Hs H2A-H2B dimer	0	2368.5	0.018425	0	0	4.89452	0.016901
Hs H2A	66	85	AGNAARDNKKTRIIPRHLQL	C13	18	200 mM NaCl Hs H2A-H2B dimer	0.167	2371.23	0.042832	2.72983	0.046626	4.92131	0.05044
Hs H2A	66	85	AGNAARDNKKTRIIPRHLQL	C13	18	200 mM NaCl Hs H2A-H2B dimer	1.667	2372.07	0.014519	3.56761	0.023458	4.88562	0.00247
Hs H2A	66	85	AGNAARDNKKTRIIPRHLQL	C13	18	200 mM NaCl Hs H2A-H2B dimer	16.667	2373.34	0.007443	4.84047	0.019871	4.91932	0.032994
Hs H2A	66	85	AGNAARDNKKTRIIPRHLQL	C13	18	200 mM NaCl Hs H2A-H2B dimer	166.667	2375.04	0.020476	6.53636	0.027545	4.87481	0.006793
Hs H2A	86	93	AIRNDEEL	C13	7	200 mM NaCl Hs H2A-H2B dimer	0	997.887	0.051736	0	0	5.35177	0.030561
Hs H2A	86	93	AIRNDEEL	C13	7	200 mM NaCl Hs H2A-H2B dimer	0.167	998.94	0.004394	1.05281	0.051922	5.37099	0.052824
Hs H2A	86	93	AIRNDEEL	C13	7	200 mM NaCl Hs H2A-H2B dimer	1.667	999.727	0.009216	1.83959	0.052551	5.32881	0.002054
Hs H2A	86	93	AIRNDEEL	C13	7	200 mM NaCl Hs H2A-H2B dimer	16.667	1000.55	0.018373	2.66346	0.054902	5.36428	0.03847
Hs H2A	86	93	AIRNDEEL	C13	7	200 mM NaCl Hs H2A-H2B dimer	166.667	1000.78	0.003701	2.89436	0.051868	5.33409	0.004227
Hs H2A	93	108	LNKLLGRVTIAQGGVL	C13	15	200 mM NaCl Hs H2A-H2B dimer	0	1725.32	0.014398	0	0	6.46284	0.043456
Hs H2A	93	108	LNKLLGRVTIAQGGVL	C13	15	200 mM NaCl Hs H2A-H2B dimer	0.167	1733.08	0.062328	7.75568	0.06397	6.4886	0.07177
Hs H2A	93	108	LNKLLGRVTIAQGGVL	C13	15	200 mM NaCl Hs H2A-H2B dimer	1.667	1733.26	0.058368	7.94064	0.060118	6.47199	0.055502
Hs H2A	93	108	LNKLLGRVTIAQGGVL	C13	15	200 mM NaCl Hs H2A-H2B dimer	16.667	1734.16	0.06097	8.84219	0.062647	6.47456	0.047713
Hs H2A	93	108	LNKLLGRVTIAQGGVL	C13	15	200 mM NaCl Hs H2A-H2B dimer	166.667	1734.36	0.031173	9.03948	0.034338	6.45802	0.054227
Hs H2A	94	103	NKLLGRVTIA	C13	9	200 mM NaCl Hs H2A-H2B dimer	0	1132.45	0.018481	0	0	5.68353	0.034878
Hs H2A	94	103	NKLLGRVTIA	C13	9	200 mM NaCl Hs H2A-H2B dimer	0.167	1136.64	0.114856	4.19096	0.116333	5.69229	0.056015
Hs H2A	94	103	NKLLGRVTIA	C13	9	200 mM NaCl Hs H2A-H2B dimer	1.667	1137.07	0.050121	4.6198	0.053419	5.65779	0.003684
Hs H2A	94	103	NKLLGRVTIA	C13	9	200 mM NaCl Hs H2A-H2B dimer	16.667	1138.02	0.029631	5.56713	0.034922	5.71107	0.036574
Hs H2A	94	103	NKLLGRVTIA	C13	9	200 mM NaCl Hs H2A-H2B dimer	166.667	1138.25	0.039291	5.80069	0.043421	5.69968	0.054781
Hs H2A	94	112	NKLLGRVTIAQGGVLPNIQ	C13	17	200 mM NaCl Hs H2A-H2B dimer	0	2078.42	0.025342	0	0	6.43342	0.050848
Hs H2A	94	112	NKLLGRVTIAQGGVLPNIQ	C13	17	200 mM NaCl Hs H2A-H2B dimer	0.167	2088.33	0.060279	9.90661	0.06539	6.43972	0.066459
Hs H2A	94	112	NKLLGRVTIAQGGVLPNIQ	C13	17	200 mM NaCl Hs H2A-H2B dimer	1.667	2088.46	0.036378	10.0344	0.044335	6.45531	0.061756
Hs H2A	94	112	NKLLGRVTIAQGGVLPNIQ	C13	17	200 mM NaCl Hs H2A-H2B dimer	16.667	2089.19	0.020517	10.7685	0.032607	6.44804	0.047049
Hs H2A	94	112	NKLLGRVTIAQGGVLPNIQ	C13	17	200 mM NaCl Hs H2A-H2B dimer	166.667	2089.34	0.009826	10.9116	0.027181	6.39484	0.009596
Hs H2A	97	112	LGRVTIAQGGVLPNIQ	C13	14	200 mM NaCl Hs H2A-H2B dimer	0	1707.36	0.01653	0	0	6.47808	0.051106
Hs H2A	97	112	LGRVTIAQGGVLPNIQ	C13	14	200 mM NaCl Hs H2A-H2B dimer	0.167	1716.5	0.052282	9.13925	0.054833	6.48102	0.067968
Hs H2A	97	112	LGRVTIAQGGVLPNIQ	C13	14	200 mM NaCl Hs H2A-H2B dimer	1.667	1716.18	0.063011	8.82249	0.065144	6.49069	0.062565
Hs H2A	97	112	LGRVTIAQGGVLPNIQ	C13	14	200 mM NaCl Hs H2A-H2B dimer	16.667	1716.09	0.072567	8.72361	0.074426	6.50763	0.050849
Hs H2A	97	112	LGRVTIAQGGVLPNIQ	C13	14	200 mM NaCl Hs H2A-H2B dimer	166.667	1716.03	0.067243	8.66379	0.069245	6.4769	0.061383
Hs H2A	97	113	LGRVTIAQGGVLPNIQA	C13	15	200 mM NaCl Hs H2A-H2B dimer	0	1781.41	0.027993	0	0	6.56928	0.052478
Hs H2A	97	113	LGRVTIAQGGVLPNIQA	C13	15	200 mM NaCl Hs H2A-H2B dimer	0.167	1791.17	0.053741	9.75205	0.060594	6.57892	0.071287
Hs H2A	97	113	LGRVTIAQGGVLPNIQA	C13	15	200 mM NaCl Hs H2A-H2B dimer	1.667	1790.83	0.057965	9.41471	0.064371	6.58491	0.066909
Hs H2A	97	113	LGRVTIAQGGVLPNIQA	C13	15	200 mM NaCl Hs H2A-H2B dimer	16.667	1790.73	0.076958	9.32081	0.081891	6.60347	0.055823
Hs H2A	97	113	LGRVTIAQGGVLPNIQA	C13	15	200 mM NaCl Hs H2A-H2B dimer	166.667	1790.72	0.083713	9.30131	0.088269	6.57463	0.059974
Hs H2A	99	108	RVTIAQGGVL	C13	9	200 mM NaCl Hs H2A-H2B dimer	0	1057.37	0.008095	0	0	5.98916	0.039721
Hs H2A	99	108	RVTIAQGGVL	C13	9	200 mM NaCl Hs H2A-H2B dimer	0.167	1062.94	0.02077	5.56916	0.022292	5.9989	0.065305
Hs H2A	99	108	RVTIAQGGVL	C13	9	200 mM NaCl Hs H2A-H2B dimer	1.667	1062.75	0.021958	5.37982	0.023402	5.95867	0.003522
Hs H2A	99	108	RVTIAQGGVL	C13	9	200 mM NaCl Hs H2A-H2B dimer	16.667	1062.62	0.024772	5.24903	0.026061	6.00967	0.0398
Hs H2A	99	108	RVTIAQGGVL	C13	9	200 mM NaCl Hs H2A-H2B dimer	166.667	1062.59	0.010896	5.21539	0.013574	5.9619	0.005566
Hs H2B	38	52	VYKVLKQVHPDTGIS	C13	13	200 mM NaCl Hs H2A-H2B dimer	0	1760.56	0.01577	0	0	5.1094	0.034275
Hs H2B	38	52	VYKVLKQVHPDTGIS	C13	13	200 mM NaCl Hs H2A-H2B dimer	0.167	1762.05	0.048421	1.49002	0.050925	5.13835	0.052612
Hs H2B	38	52	VYKVLKQVHPDTGIS	C13	13	200 mM NaCl Hs H2A-H2B dimer	1.667	1764.05	0.012403	3.48908	0.020063	5.12206	0.042851
Hs H2B	38	52	VYKVLKQVHPDTGIS	C13	13	200 mM NaCl Hs H2A-H2B dimer	16.667	1766.9	0.086342	6.34779	0.087771	5.12727	0.035261
Hs H2B	38	52	VYKVLKQVHPDTGIS	C13	13	200 mM NaCl Hs H2A-H2B dimer	166.667	1767.21	0.008214	6.64853	0.017781	5.11639	0.045138
Hs H2B	38	55	VYKVLKQVHPDTGISSKA	C13	16	200 mM NaCl Hs H2A-H2B dimer	0	2058.73	0.029535	0	0	4.84748	0.023197
Hs H2B	38	55	VYKVLKQVHPDTGISSKA	C13	16	200 mM NaCl Hs H2A-H2B dimer	0.167	2060.92	0.044189	2.19049	0.053151	4.88989	0.052235
Hs H2B	38	55	VYKVLKQVHPDTGISSKA	C13	16	200 mM NaCl Hs H2A-H2B dimer	1.667	2063	0.068593	4.27138	0.074682	4.85262	0.033665
Hs H2B	38	55	VYKVLKQVHPDTGISSKA	C13	16	200 mM NaCl Hs H2A-H2B dimer	16.667	2066.38	0.045232	7.6482	0.054021	4.85373	0.039444
Hs H2B	38	55	VYKVLKQVHPDTGISSKA	C13	16	200 mM NaCl Hs H2A-H2B dimer	166.667	2066.52	0.05498	7.78871	0.062411	4.84857	0.049582
Hs H2B	39	55	YKVLKQVHPDTGISSKA	C13	15	200 mM NaCl Hs H2A-H2B dimer	0	1954.67	0.016668	0	0	4.67434	0.027885
Hs H2B	39	55	YKVLKQVHPDTGISSKA	C13	15	200 mM NaCl Hs H2A-H2B dimer	0.167	1956.99	0.04773	2.3227	0.050557	4.67848	0.044439
Hs H2B	39	55	YKVLKQVHPDTGISSKA	C13	15	200 mM NaCl Hs H2A-H2B dimer	1.667	1959	0.041849	4.33647	0.045047	4.6907	0.043336
Hs H2B	39	55	YKVLKQVHPDTGISSKA	C13	15	200 mM NaCl Hs H2A-H2B dimer	16.667	1961.95	0.083932	7.28563	0.085571	4.67869	0.036666
Hs H2B	39	55	YKVLKQVHPDTGISSKA	C13	15	200 mM NaCl Hs H2A-H2B dimer	166.667	1962.24	0.061258	7.57057	0.063486	4.68185	0.044985
Hs H2B	56	61	MGIMNS	C13	5	200 mM NaCl Hs H2A-H2B dimer	0	677.171	0.010752	0	0	6.0352	0.051026
Hs H2B	56	61	MGIMNS	C13	5	200 mM NaCl Hs H2A-H2B dimer	0.167	677.475	0.003504	0.304179	0.011309	6.0844	0.057365
Hs H2B	56	61	MGIMNS	C13	5	200 mM NaCl Hs H2A-H2B dimer	1.667	678.066	0.027387	0.894939	0.029422	6.05399	0.06286
Hs H2B	56	61	MGIMNS	C13	5	200 mM NaCl Hs H2A-H2B dimer	16.667	678.902	0.028082	1.73139	0.03007	6.08517	0.041837
Hs H2B	56	61	MGIMNS	C13	5	200 mM NaCl Hs H2A-H2B dimer	166.667	679.574	0.007358	2.40382	0.013029	6.00315	0.004964
Hs H2B	60	67	NSFVNDIF	C13	7	200 mM NaCl Hs H2A-H2B dimer	0	999.39	0.008066	0	0	8.01824	0.072314
Hs H2B	60	67	NSFVNDIF	C13	7	200 mM NaCl Hs H2A-H2B dimer	0.167	999.426	0.012242	0.035325	0.014661	8.03597	0.085507
Hs H2B	60	67	NSFVNDIF	C13	7	200 mM NaCl Hs H2A-H2B dimer	1.667	999.455	0.016911	0.064105	0.018737	8.03273	0.083175
Hs H2B	60	67	NSFVNDIF	C13	7	200 mM NaCl Hs H2A-H2B dimer	16.667	999.71	0.025006	0.319596	0.026275	8.05475	0.07282
Hs H2B	60	67	NSFVNDIF	C13	7	200 mM NaCl Hs H2A-H2B dimer	166.667	1001.49	0.015895	2.09502	0.017825	7.96638	0.005105
Hs H2B	66	73	IFERIAGE	C13	7	200 mM NaCl Hs H2A-H2B dimer	0	975.997	0.021457	0	0	5.70995	0.039163
Hs H2B	66	73	IFERIAGE	C13	7	200 mM NaCl Hs H2A-H2B dimer	0.167	976.218	0.025547	0.220518	0.033362	5.74297	0.058987
Hs H2B	66	73	IFERIAGE	C13	7	200 mM NaCl Hs H2A-H2B dimer	1.667	976.381	0.034038	0.383317	0.040237	5.72995	0.056088
Hs H2B	66	73	IFERIAGE	C13	7	200 mM NaCl Hs H2A-H2B dimer	16.667	976.843	0.023633	0.845792	0.031921	5.74497	0.045559
Hs H2B	66	73	IFERIAGE	C13	7	200 mM NaCl Hs H2A-H2B dimer	166.667	978.497	0.017763	2.50023	0.027856	5.6846	0.001859
Hs H2B	66	74	IFERIAGEA	C13	8	200 mM NaCl Hs H2A-H2B dimer	0	1050.28	0.009644	0	0	5.7764	0.046816
Hs H2B	66	74	IFERIAGEA	C13	8	200 mM NaCl Hs H2A-H2B dimer	0.167	1050.39	0.014056	0.102674	0.017046	5.79425	0.062534
Hs H2B	66	74	IFERIAGEA	C13	8	200 mM NaCl Hs H2A-H2B dimer	1.667	1050.54	0.02602	0.255599	0.027749	5.79317	0.05724
Hs H2B	66	74	IFERIAGEA	C13	8	200 mM NaCl Hs H2A-H2B dimer	16.667	1050.97	0.051204	0.689706	0.052104	5.80871	0.046758
Hs H2B	66	74	IFERIAGEA	C13	8	200 mM NaCl Hs H2A-H2B dimer	166.667	1052.99	0.033067	2.70844	0.034445	5.7421	0.004283
Hs H2B	66	80	IFERIAGEASRLAHY	C13	14	200 mM NaCl Hs H2A-H2B dimer	0	1810.18	0.008035	0	0	6.51021	0.048757
Hs H2B	66	80	IFERIAGEASRLAHY	C13	14	200 mM NaCl Hs H2A-H2B dimer	0.167	1811.39	0.035833	1.21579	0.036723	6.55577	0.065844
Hs H2B	66	80	IFERIAGEASRLAHY	C13	14	200 mM NaCl Hs H2A-H2B dimer	1.667	1812.31	0.049729	2.13236	0.050374	6.53384	0.060899
Hs H2B	66	80	IFERIAGEASRLAHY	C13	14	200 mM NaCl Hs H2A-H2B dimer	16.667	1813.7	0.076889	3.51898	0.077308	6.53752	0.049919
Hs H2B	66	80	IFERIAGEASRLAHY	C13	14	200 mM NaCl Hs H2A-H2B dimer	166.667	1816.45	0.016016	6.26905	0.017918	6.45923	0.004414
Hs H2B	67	77	FERIAGEASRL	C13	10	200 mM NaCl Hs H2A-H2B dimer	0	1301.93	0.036138	0	0	6.23261	0.05156
Hs H2B	67	77	FERIAGEASRL	C13	10	200 mM NaCl Hs H2A-H2B dimer	0.167	1302.21	0.007929	0.282814	0.036998	6.27034	0.065523
Hs H2B	67	77	FERIAGEASRL	C13	10	200 mM NaCl Hs H2A-H2B dimer	1.667	1302.39	0.027666	0.465689	0.045512	6.24982	0.062909
Hs H2B	67	77	FERIAGEASRL	C13	10	200 mM NaCl Hs H2A-H2B dimer	16.667	1303.91	0.060312	1.98725	0.07031	6.26163	0.049023
Hs H2B	67	77	FERIAGEASRL	C13	10	200 mM NaCl Hs H2A-H2B dimer	166.667	1306.39	0.004224	4.46286	0.036384	6.1806	0.003499
Hs H2B	67	80	FERIAGEASRLAHY	C13	13	200 mM NaCl Hs H2A-H2B dimer	0	1691.24	0.019489	0	0	6.52026	0.051366
Hs H2B	67	80	FERIAGEASRLAHY	C13	13	200 mM NaCl Hs H2A-H2B dimer	0.167	1692.29	0.027621	1.04868	0.033804	6.55384	0.068195
Hs H2B	67	80	FERIAGEASRLAHY	C13	13	200 mM NaCl Hs H2A-H2B dimer	1.667	1692.98	0.054465	1.74367	0.057847	6.47913	0.003971
Hs H2B	67	80	FERIAGEASRLAHY	C13	13	200 mM NaCl Hs H2A-H2B dimer	16.667	1694.45	0.076341	3.20884	0.07879	6.52519	0.049042
Hs H2B	67	80	FERIAGEASRLAHY	C13	13	200 mM NaCl Hs H2A-H2B dimer	166.667	1697.2	0.071012	5.96053	0.073638	6.48987	0.056366
Hs H2B	68	77	ERIAGEASRL	C13	9	200 mM NaCl Hs H2A-H2B dimer	0	1145.98	0.032053	0	0	6.23138	0.052881
Hs H2B	68	77	ERIAGEASRL	C13	9	200 mM NaCl Hs H2A-H2B dimer	0.167	1146.25	0.027248	0.26681	0.04207	6.2681	0.067193
Hs H2B	68	77	ERIAGEASRL	C13	9	200 mM NaCl Hs H2A-H2B dimer	1.667	1146.5	0.055746	0.523308	0.064304	6.24473	0.064435
Hs H2B	68	77	ERIAGEASRL	C13	9	200 mM NaCl Hs H2A-H2B dimer	16.667	1147.82	0.055713	1.8401	0.064275	6.23862	0.050924
Hs H2B	68	77	ERIAGEASRL	C13	9	200 mM NaCl Hs H2A-H2B dimer	166.667	1150.26	0.038013	4.28334	0.049724	6.17581	0.002623
Hs H2B	75	90	SRLAHYNKRSTITSRE	C13	15	200 mM NaCl Hs H2A-H2B dimer	0	1998.39	0.01175	0	0	3.98433	0.014638
Hs H2B	75	90	SRLAHYNKRSTITSRE	C13	15	200 mM NaCl Hs H2A-H2B dimer	0.167	2001.46	0.075264	3.07193	0.076175	3.95885	0.002545
Hs H2B	75	90	SRLAHYNKRSTITSRE	C13	15	200 mM NaCl Hs H2A-H2B dimer	1.667	2001.93	0.096952	3.544	0.097661	3.92723	0.062971
Hs H2B	75	90	SRLAHYNKRSTITSRE	C13	15	200 mM NaCl Hs H2A-H2B dimer	16.667	2003.15	0.045928	4.75619	0.047407	3.98818	0.020703
Hs H2B	75	90	SRLAHYNKRSTITSRE	C13	15	200 mM NaCl Hs H2A-H2B dimer	166.667	2004.06	0.065211	5.67088	0.066261	3.98063	0.029616
Hs H2B	89	100	REIQTAVRLLLP	C13	10	200 mM NaCl Hs H2A-H2B dimer	0	1469.17	0.033593	0	0	6.23785	0.010426
Hs H2B	89	100	REIQTAVRLLLP	C13	10	200 mM NaCl Hs H2A-H2B dimer	0.167	1476.09	0.030317	6.91776	0.04525	6.2819	0.068913
Hs H2B	89	100	REIQTAVRLLLP	C13	10	200 mM NaCl Hs H2A-H2B dimer	1.667	1476.38	0.030173	7.20933	0.045154	6.22921	0.006814
Hs H2B	89	100	REIQTAVRLLLP	C13	10	200 mM NaCl Hs H2A-H2B dimer	16.667	1477.03	0.033114	7.85802	0.04717	6.27188	0.042296
Hs H2B	89	100	REIQTAVRLLLP	C13	10	200 mM NaCl Hs H2A-H2B dimer	166.667	1477.18	0.012119	8.01218	0.035712	6.22546	0.004034
Hs H2B	94	102	AVRLLLPGE	C13	7	200 mM NaCl Hs H2A-H2B dimer	0	1011.22	0.055702	0	0	6.57812	0.048507
Hs H2B	94	102	AVRLLLPGE	C13	7	200 mM NaCl Hs H2A-H2B dimer	0.167	1012.32	0.060357	1.10614	0.082132	6.61247	0.071959
Hs H2B	94	102	AVRLLLPGE	C13	7	200 mM NaCl Hs H2A-H2B dimer	1.667	1012.41	0.108744	1.19206	0.12218	6.5992	0.0674
Hs H2B	94	102	AVRLLLPGE	C13	7	200 mM NaCl Hs H2A-H2B dimer	16.667	1012.62	0.023309	1.40477	0.060383	6.63335	0.042272
Hs H2B	94	102	AVRLLLPGE	C13	7	200 mM NaCl Hs H2A-H2B dimer	166.667	1014.32	0.126952	3.09683	0.138634	6.58917	0.066089
Hs H2B	94	103	AVRLLLPGEL	C13	8	200 mM NaCl Hs H2A-H2B dimer	0	1129.92	0.02107	0	0	7.25335	0.053934
Hs H2B	94	103	AVRLLLPGEL	C13	8	200 mM NaCl Hs H2A-H2B dimer	0.167	1131.32	0.011189	1.39729	0.023857	7.28476	0.078973
Hs H2B	94	103	AVRLLLPGEL	C13	8	200 mM NaCl Hs H2A-H2B dimer	1.667	1131.47	0.02227	1.54841	0.030658	7.27283	0.065337
Hs H2B	94	103	AVRLLLPGEL	C13	8	200 mM NaCl Hs H2A-H2B dimer	16.667	1132.27	0.026447	2.3418	0.033814	7.28874	0.058739
Hs H2B	94	103	AVRLLLPGEL	C13	8	200 mM NaCl Hs H2A-H2B dimer	166.667	1133.94	0.00808	4.01846	0.022566	7.21319	0.005942
Hs H2B	94	122	AVRLLLPGELAKHAVSEGTKAVTKYTSSK	C13	27	200 mM NaCl Hs H2A-H2B dimer	0	3189.65	0.003377	0	0	6.55196	0.002883
Hs H2B	94	122	AVRLLLPGELAKHAVSEGTKAVTKYTSSK	C13	27	200 mM NaCl Hs H2A-H2B dimer	0.167	3194.71	0.05445	5.06232	0.054555	6.61649	0.071128
Hs H2B	94	122	AVRLLLPGELAKHAVSEGTKAVTKYTSSK	C13	27	200 mM NaCl Hs H2A-H2B dimer	1.667	3196.7	0.08268	7.04908	0.082749	6.59579	0.067727
Hs H2B	94	122	AVRLLLPGELAKHAVSEGTKAVTKYTSSK	C13	27	200 mM NaCl Hs H2A-H2B dimer	16.667	3200.36	0.163776	10.714	0.163811	6.57255	0.053208
Hs H2B	94	122	AVRLLLPGELAKHAVSEGTKAVTKYTSSK	C13	27	200 mM NaCl Hs H2A-H2B dimer	166.667	3203.22	0.162758	13.5638	0.162793	6.51603	0.004521
Hs H2B	95	122	VRLLLPGELAKHAVSEGTKAVTKYTSSK	C13	26	200 mM NaCl Hs H2A-H2B dimer	0	3115.67	0.017294	0	0	6.54638	0.055856
Hs H2B	95	122	VRLLLPGELAKHAVSEGTKAVTKYTSSK	C13	26	200 mM NaCl Hs H2A-H2B dimer	0.167	3120.86	0.08925	5.18354	0.09091	6.56528	0.073869
Hs H2B	95	122	VRLLLPGELAKHAVSEGTKAVTKYTSSK	C13	26	200 mM NaCl Hs H2A-H2B dimer	1.667	3122.7	0.164805	7.02471	0.16571	6.53204	0.065964
Hs H2B	95	122	VRLLLPGELAKHAVSEGTKAVTKYTSSK	C13	26	200 mM NaCl Hs H2A-H2B dimer	16.667	3126.48	0.136354	10.8089	0.137446	6.52488	0.051125
Hs H2B	95	122	VRLLLPGELAKHAVSEGTKAVTKYTSSK	C13	26	200 mM NaCl Hs H2A-H2B dimer	166.667	3128.91	0.047406	13.2383	0.050462	6.46761	0.008955
Hs H2B	98	103	LLPGEL	C13	4	200 mM NaCl Hs H2A-H2B dimer	0	670.842	0.023158	0	0	6.79005	0.052634
Hs H2B	98	103	LLPGEL	C13	4	200 mM NaCl Hs H2A-H2B dimer	0.167	672.197	0.009497	1.35496	0.025029	6.82212	0.073887
Hs H2B	98	103	LLPGEL	C13	4	200 mM NaCl Hs H2A-H2B dimer	1.667	672.264	0.017997	1.42173	0.029328	6.80397	0.065754
Hs H2B	98	103	LLPGEL	C13	4	200 mM NaCl Hs H2A-H2B dimer	16.667	672.718	0.028459	1.8757	0.036691	6.82443	0.054093
Hs H2B	98	103	LLPGEL	C13	4	200 mM NaCl Hs H2A-H2B dimer	166.667	672.806	0.022024	1.96327	0.031959	6.79736	0.062599
Hs H2B	104	114	AKHAVSEGTKA	C13	10	200 mM NaCl Hs H2A-H2B dimer	0	1144.51	0.006114	0	0	2.80778	0.023733
Hs H2B	104	114	AKHAVSEGTKA	C13	10	200 mM NaCl Hs H2A-H2B dimer	0.167	1144.84	0.036792	0.332399	0.037297	2.8018	0.017209
Hs H2B	104	114	AKHAVSEGTKA	C13	10	200 mM NaCl Hs H2A-H2B dimer	1.667	1146.24	0.053636	1.73639	0.053984	2.8041	0.025051
Hs H2B	104	114	AKHAVSEGTKA	C13	10	200 mM NaCl Hs H2A-H2B dimer	16.667	1148.07	0.044675	3.56392	0.045091	2.81116	0.020049
Hs H2B	104	114	AKHAVSEGTKA	C13	10	200 mM NaCl Hs H2A-H2B dimer	166.667	1148.67	0.041829	4.15957	0.042274	2.8094	0.0137
Hs H2B	104	116	AKHAVSEGTKAVT	C13	12	200 mM NaCl Hs H2A-H2B dimer	0	1353.47	0.013893	0	0	2.81261	0.02672
Hs H2B	104	116	AKHAVSEGTKAVT	C13	12	200 mM NaCl Hs H2A-H2B dimer	0.167	1354.39	0.018704	0.914947	0.023299	2.80457	0.019431
Hs H2B	104	116	AKHAVSEGTKAVT	C13	12	200 mM NaCl Hs H2A-H2B dimer	1.667	1356.25	0.067603	2.77551	0.069015	2.8069	0.02497
Hs H2B	104	116	AKHAVSEGTKAVT	C13	12	200 mM NaCl Hs H2A-H2B dimer	16.667	1358.8	0.072699	5.32557	0.074015	2.81158	0.02005
Hs H2B	104	116	AKHAVSEGTKAVT	C13	12	200 mM NaCl Hs H2A-H2B dimer	166.667	1359.27	0.114457	5.80156	0.115297	2.80927	0.016619
Hs H2B	104	122	AKHAVSEGTKAVTKYTSSK	C13	18	200 mM NaCl Hs H2A-H2B dimer	0	2078.6	0.029778	0	0	4.23197	0.024228
Hs H2B	104	122	AKHAVSEGTKAVTKYTSSK	C13	18	200 mM NaCl Hs H2A-H2B dimer	0.167	2083.33	0.042702	4.72548	0.05206	4.23667	0.042584
Hs H2B	104	122	AKHAVSEGTKAVTKYTSSK	C13	18	200 mM NaCl Hs H2A-H2B dimer	1.667	2085	0.079431	6.39644	0.08483	4.21694	0.033065
Hs H2B	104	122	AKHAVSEGTKAVTKYTSSK	C13	18	200 mM NaCl Hs H2A-H2B dimer	16.667	2087.31	0.130845	8.70869	0.134191	4.21449	0.02374
Hs H2B	104	122	AKHAVSEGTKAVTKYTSSK	C13	18	200 mM NaCl Hs H2A-H2B dimer	166.667	2087.85	0.131325	9.25116	0.134659	4.19634	0.032251
Hs H2B	115	122	VTKYTSSK	C13	7	200 mM NaCl Hs H2A-H2B dimer	0	953.429	0.009427	0	0	2.81375	0.022597
Hs H2B	115	122	VTKYTSSK	C13	7	200 mM NaCl Hs H2A-H2B dimer	0.167	956.698	0.058834	3.2682	0.059585	2.79528	0.018213
Hs H2B	115	122	VTKYTSSK	C13	7	200 mM NaCl Hs H2A-H2B dimer	1.667	956.68	0.043548	3.25052	0.044557	2.78221	0.009112
Hs H2B	115	122	VTKYTSSK	C13	7	200 mM NaCl Hs H2A-H2B dimer	16.667	956.594	0.041864	3.1645	0.042913	2.80608	0.016259
Hs H2B	115	122	VTKYTSSK	C13	7	200 mM NaCl Hs H2A-H2B dimer	166.667	956.573	0.038528	3.14374	0.039665	2.80332	0.011986
Hs H2B	117	122	KYTSSK	C13	5	200 mM NaCl Hs H2A-H2B dimer	0	744.345	0.016347	0	0	2.8086	0.02366
Hs H2B	117	122	KYTSSK	C13	5	200 mM NaCl Hs H2A-H2B dimer	0.167	746.401	0.013714	2.0562	0.021337	2.7981	0.01744
Hs H2B	117	122	KYTSSK	C13	5	200 mM NaCl Hs H2A-H2B dimer	1.667	746.367	0.009481	2.0218	0.018897	2.78142	0.008989
Hs H2B	117	122	KYTSSK	C13	5	200 mM NaCl Hs H2A-H2B dimer	16.667	746.268	0.042407	1.92308	0.045448	2.81344	0.017109
Hs H2B	117	122	KYTSSK	C13	5	200 mM NaCl Hs H2A-H2B dimer	166.667	746.245	0.027462	1.8994	0.031959	2.79402	0.00282
Xl H2A	25	39	FPVGRVHRLLRKGNY	N15	13	200 mM NaCl Xl H2A-H2B dimer	0	1840.93	0.029296	0	0	5.06182	0.026862
Xl H2A	25	39	FPVGRVHRLLRKGNY	N15	13	200 mM NaCl Xl H2A-H2B dimer	0.167	1844.31	0.053756	3.38125	0.061221	5.09167	0.056385
Xl H2A	25	39	FPVGRVHRLLRKGNY	N15	13	200 mM NaCl Xl H2A-H2B dimer	1.667	1845.39	0.112279	4.45843	0.116038	5.07306	0.038261
Xl H2A	25	39	FPVGRVHRLLRKGNY	N15	13	200 mM NaCl Xl H2A-H2B dimer	16.667	1846.82	0.094629	5.89105	0.09906	5.07338	0.033667
Xl H2A	25	39	FPVGRVHRLLRKGNY	N15	13	200 mM NaCl Xl H2A-H2B dimer	166.667	1847.18	0.067467	6.24769	0.073553	5.04494	0.041941
Xl H2A	40	52	AERVGAGAPVYLA	N15	11	200 mM NaCl Xl H2A-H2B dimer	0	1290.34	0.015972	0	0	6.02055	0.043378
Xl H2A	40	52	AERVGAGAPVYLA	N15	11	200 mM NaCl Xl H2A-H2B dimer	0.167	1293.2	0.02509	2.86395	0.029743	6.01934	0.057368
Xl H2A	40	52	AERVGAGAPVYLA	N15	11	200 mM NaCl Xl H2A-H2B dimer	1.667	1293.9	0.019702	3.56162	0.025363	6.0316	0.053869
Xl H2A	40	52	AERVGAGAPVYLA	N15	11	200 mM NaCl Xl H2A-H2B dimer	16.667	1294.23	0.032174	3.89397	0.035921	6.05197	0.047226
Xl H2A	40	52	AERVGAGAPVYLA	N15	11	200 mM NaCl Xl H2A-H2B dimer	166.667	1295.94	0.031999	5.60325	0.035764	5.98858	0.00657
Xl H2A	55	60	LEYLTA	N15	5	200 mM NaCl Xl H2A-H2B dimer	0	715.62	0.022093	0	0	6.55612	0.058394
Xl H2A	55	60	LEYLTA	N15	5	200 mM NaCl Xl H2A-H2B dimer	0.167	715.678	0.013016	0.057252	0.025642	6.76876	0.13986
Xl H2A	55	60	LEYLTA	N15	5	200 mM NaCl Xl H2A-H2B dimer	1.667	715.674	0.015887	0.054144	0.027212	6.51685	0.004567
Xl H2A	55	60	LEYLTA	N15	5	200 mM NaCl Xl H2A-H2B dimer	16.667	715.778	0.015214	0.157996	0.026825	6.59542	0.055864
Xl H2A	55	60	LEYLTA	N15	5	200 mM NaCl Xl H2A-H2B dimer	166.667	716.883	0.009024	1.26239	0.023865	6.52011	0.006773
Xl H2A	56	61	EYLTAE	N15	5	200 mM NaCl Xl H2A-H2B dimer	0	731.665	0.019655	0	0	5.72639	0.044011
Xl H2A	56	61	EYLTAE	N15	5	200 mM NaCl Xl H2A-H2B dimer	0.167	731.684	0.015147	0.018768	0.024814	5.75762	0.061664
Xl H2A	56	61	EYLTAE	N15	5	200 mM NaCl Xl H2A-H2B dimer	1.667	731.716	0.022716	0.050404	0.030039	5.7542	0.05857
Xl H2A	56	61	EYLTAE	N15	5	200 mM NaCl Xl H2A-H2B dimer	16.667	731.84	0.032036	0.174467	0.037585	5.7632	0.046386
Xl H2A	56	61	EYLTAE	N15	5	200 mM NaCl Xl H2A-H2B dimer	166.667	732.883	0.029604	1.21802	0.035535	5.73011	0.047928
Xl H2A	56	62	EYLTAEI	N15	6	200 mM NaCl Xl H2A-H2B dimer	0	845.737	0.009853	0	0	6.98925	0.056405
Xl H2A	56	62	EYLTAEI	N15	6	200 mM NaCl Xl H2A-H2B dimer	0.167	845.785	0.030476	0.047821	0.032029	7.01304	0.072945
Xl H2A	56	62	EYLTAEI	N15	6	200 mM NaCl Xl H2A-H2B dimer	1.667	845.795	0.022986	0.057907	0.025009	7.01535	0.074451
Xl H2A	56	62	EYLTAEI	N15	6	200 mM NaCl Xl H2A-H2B dimer	16.667	845.969	0.010091	0.23115	0.014104	7.0272	0.057839
Xl H2A	56	62	EYLTAEI	N15	6	200 mM NaCl Xl H2A-H2B dimer	166.667	847.286	0.053731	1.5483	0.054627	6.98923	0.061636
Xl H2A	57	62	YLTAEI	N15	5	200 mM NaCl Xl H2A-H2B dimer	0	715.682	0.010119	0	0	6.74066	0.054431
Xl H2A	57	62	YLTAEI	N15	5	200 mM NaCl Xl H2A-H2B dimer	0.167	715.692	0.044015	0.010138	0.045163	6.69327	0.017937
Xl H2A	57	62	YLTAEI	N15	5	200 mM NaCl Xl H2A-H2B dimer	1.667	715.714	0.017232	0.031689	0.019983	6.69845	0.018108
Xl H2A	57	62	YLTAEI	N15	5	200 mM NaCl Xl H2A-H2B dimer	16.667	715.879	0.018736	0.196359	0.021294	6.7789	0.055226
Xl H2A	57	62	YLTAEI	N15	5	200 mM NaCl Xl H2A-H2B dimer	166.667	716.922	0.022155	1.2394	0.024356	6.70671	0.006934
Xl H2A	60	65	AEILEL	N15	5	200 mM NaCl Xl H2A-H2B dimer	0	693.642	0.009436	0	0	7.48835	0.060851
Xl H2A	60	65	AEILEL	N15	5	200 mM NaCl Xl H2A-H2B dimer	0.167	693.663	0.014201	0.021203	0.017051	7.52044	0.081802
Xl H2A	60	65	AEILEL	N15	5	200 mM NaCl Xl H2A-H2B dimer	1.667	693.68	0.010721	0.037638	0.014282	7.51588	0.077108
Xl H2A	60	65	AEILEL	N15	5	200 mM NaCl Xl H2A-H2B dimer	16.667	693.792	0.008834	0.150168	0.012926	7.53248	0.063892
Xl H2A	60	65	AEILEL	N15	5	200 mM NaCl Xl H2A-H2B dimer	166.667	694.816	0.034934	1.17374	0.036186	7.49408	0.066051
Xl H2A	62	85	ILELAGNAARDNKKTRIIPRHLQL	N15	22	200 mM NaCl Xl H2A-H2B dimer	0	2781.86	0.031539	0	0	5.5622	0.037048
Xl H2A	62	85	ILELAGNAARDNKKTRIIPRHLQL	N15	22	200 mM NaCl Xl H2A-H2B dimer	0.167	2784.66	0.06449	2.80501	0.071789	5.58601	0.059004
Xl H2A	62	85	ILELAGNAARDNKKTRIIPRHLQL	N15	22	200 mM NaCl Xl H2A-H2B dimer	1.667	2786.11	0.056933	4.25056	0.065085	5.53779	0.006402
Xl H2A	62	85	ILELAGNAARDNKKTRIIPRHLQL	N15	22	200 mM NaCl Xl H2A-H2B dimer	16.667	2787.89	0.078099	6.03755	0.084227	5.57254	0.042092
Xl H2A	62	85	ILELAGNAARDNKKTRIIPRHLQL	N15	22	200 mM NaCl Xl H2A-H2B dimer	166.667	2790.49	0.069206	8.63581	0.076054	5.52953	0.004029
Xl H2A	66	85	AGNAARDNKKTRIIPRHLQL	N15	18	200 mM NaCl Xl H2A-H2B dimer	0	2309.54	0.03776	0	0	4.90271	0.013297
Xl H2A	66	85	AGNAARDNKKTRIIPRHLQL	N15	18	200 mM NaCl Xl H2A-H2B dimer	0.167	2312.16	0.006172	2.62008	0.038261	4.92061	0.046957
Xl H2A	66	85	AGNAARDNKKTRIIPRHLQL	N15	18	200 mM NaCl Xl H2A-H2B dimer	1.667	2313.15	0.050248	3.61204	0.062854	4.91689	0.023356
Xl H2A	66	85	AGNAARDNKKTRIIPRHLQL	N15	18	200 mM NaCl Xl H2A-H2B dimer	16.667	2314.76	0.056279	5.22054	0.067773	4.92517	0.031137
Xl H2A	66	85	AGNAARDNKKTRIIPRHLQL	N15	18	200 mM NaCl Xl H2A-H2B dimer	166.667	2316.45	0.040034	6.91321	0.055032	4.92451	0.046064
Xl H2A	86	93	AVRNDEEL	N15	7	200 mM NaCl Xl H2A-H2B dimer	0	957.977	0.02832	0	0	5.14384	0.031631
Xl H2A	86	93	AVRNDEEL	N15	7	200 mM NaCl Xl H2A-H2B dimer	0.167	958.977	0.017455	1.00031	0.033267	5.16952	0.051297
Xl H2A	86	93	AVRNDEEL	N15	7	200 mM NaCl Xl H2A-H2B dimer	1.667	960.016	0.00366	2.03963	0.028556	5.15404	0.035393
Xl H2A	86	93	AVRNDEEL	N15	7	200 mM NaCl Xl H2A-H2B dimer	16.667	960.657	0.020547	2.68036	0.034989	5.16022	0.029315
Xl H2A	86	93	AVRNDEEL	N15	7	200 mM NaCl Xl H2A-H2B dimer	166.667	960.683	0.042695	2.70585	0.051234	5.15161	0.041133
Xl H2A	93	108	LNKLLGRVTIAQGGVL	N15	15	200 mM NaCl Xl H2A-H2B dimer	0	1674.83	0.005055	0	0	6.46503	0.043983
Xl H2A	93	108	LNKLLGRVTIAQGGVL	N15	15	200 mM NaCl Xl H2A-H2B dimer	0.167	1682.52	0.065495	7.6917	0.06569	6.48323	0.069927
Xl H2A	93	108	LNKLLGRVTIAQGGVL	N15	15	200 mM NaCl Xl H2A-H2B dimer	1.667	1682.89	0.06661	8.05794	0.066801	6.47513	0.055039
Xl H2A	93	108	LNKLLGRVTIAQGGVL	N15	15	200 mM NaCl Xl H2A-H2B dimer	16.667	1683.76	0.08902	8.92737	0.089163	6.48954	0.049122
Xl H2A	93	108	LNKLLGRVTIAQGGVL	N15	15	200 mM NaCl Xl H2A-H2B dimer	166.667	1683.78	0.082977	8.9522	0.083131	6.45678	0.052615
Xl H2A	94	103	NKLLGRVTIA	N15	9	200 mM NaCl Xl H2A-H2B dimer	0	1100.06	0.023451	0	0	5.68195	0.034244
Xl H2A	94	103	NKLLGRVTIA	N15	9	200 mM NaCl Xl H2A-H2B dimer	0.167	1104.4	0.050455	4.34399	0.055638	5.70021	0.059446
Xl H2A	94	103	NKLLGRVTIA	N15	9	200 mM NaCl Xl H2A-H2B dimer	1.667	1104.95	0.065192	4.8881	0.069281	5.7035	0.048278
Xl H2A	94	103	NKLLGRVTIA	N15	9	200 mM NaCl Xl H2A-H2B dimer	16.667	1105.94	0.099496	5.88441	0.102222	5.70995	0.038668
Xl H2A	94	103	NKLLGRVTIA	N15	9	200 mM NaCl Xl H2A-H2B dimer	166.667	1105.96	0.150869	5.90163	0.152681	5.65463	0.005002
Xl H2A	94	112	NKLLGRVTIAQGGVLPNIQ	N15	17	200 mM NaCl Xl H2A-H2B dimer	0	2019.14	0.013953	0	0	6.43497	0.050582
Xl H2A	94	112	NKLLGRVTIAQGGVLPNIQ	N15	17	200 mM NaCl Xl H2A-H2B dimer	0.167	2029.08	0.068523	9.93779	0.069929	6.45409	0.068696
Xl H2A	94	112	NKLLGRVTIAQGGVLPNIQ	N15	17	200 mM NaCl Xl H2A-H2B dimer	1.667	2029.31	0.061314	10.1714	0.062882	6.45059	0.062751
Xl H2A	94	112	NKLLGRVTIAQGGVLPNIQ	N15	17	200 mM NaCl Xl H2A-H2B dimer	16.667	2030.08	0.100917	10.9413	0.101877	6.46546	0.049184
Xl H2A	94	112	NKLLGRVTIAQGGVLPNIQ	N15	17	200 mM NaCl Xl H2A-H2B dimer	166.667	2030.06	0.085658	10.9259	0.086787	6.43163	0.056808
Xl H2A	97	112	LGRVTIAQGGVLPNIQ	N15	14	200 mM NaCl Xl H2A-H2B dimer	0	1658.7	0.018796	0	0	6.47983	0.050655
Xl H2A	97	112	LGRVTIAQGGVLPNIQ	N15	14	200 mM NaCl Xl H2A-H2B dimer	0.167	1667.88	0.082759	9.17487	0.084866	6.47944	0.066893
Xl H2A	97	112	LGRVTIAQGGVLPNIQ	N15	14	200 mM NaCl Xl H2A-H2B dimer	1.667	1667.49	0.059443	8.79284	0.062344	6.49402	0.062315
Xl H2A	97	112	LGRVTIAQGGVLPNIQ	N15	14	200 mM NaCl Xl H2A-H2B dimer	16.667	1667.35	0.013883	8.65274	0.023367	6.49331	0.051955
Xl H2A	97	112	LGRVTIAQGGVLPNIQ	N15	14	200 mM NaCl Xl H2A-H2B dimer	166.667	1667.29	0.043562	8.59209	0.047444	6.43681	0.003896
Xl H2A	97	113	LGRVTIAQGGVLPNIQS	N15	15	200 mM NaCl Xl H2A-H2B dimer	0	1746.75	0.025552	0	0	6.39994	0.049192
Xl H2A	97	113	LGRVTIAQGGVLPNIQS	N15	15	200 mM NaCl Xl H2A-H2B dimer	0.167	1756.81	0.070988	10.0598	0.075446	6.43911	0.061081
Xl H2A	97	113	LGRVTIAQGGVLPNIQS	N15	15	200 mM NaCl Xl H2A-H2B dimer	1.667	1756.28	0.089904	9.5376	0.093465	6.42494	0.062238
Xl H2A	97	113	LGRVTIAQGGVLPNIQS	N15	15	200 mM NaCl Xl H2A-H2B dimer	16.667	1756.13	0.102588	9.38773	0.105722	6.42173	0.055432
Xl H2A	97	113	LGRVTIAQGGVLPNIQS	N15	15	200 mM NaCl Xl H2A-H2B dimer	166.667	1756.21	0.052258	9.46514	0.05817	6.40521	0.062797
Xl H2A	99	108	RVTIAQGGVL	N15	9	200 mM NaCl Xl H2A-H2B dimer	0	1027.99	0.00699	0	0	5.99129	0.040418
Xl H2A	99	108	RVTIAQGGVL	N15	9	200 mM NaCl Xl H2A-H2B dimer	0.167	1033.69	0.042781	5.69771	0.043348	5.97276	0.043367
Xl H2A	99	108	RVTIAQGGVL	N15	9	200 mM NaCl Xl H2A-H2B dimer	1.667	1033.5	0.046256	5.50747	0.046781	6.00633	0.053579
Xl H2A	99	108	RVTIAQGGVL	N15	9	200 mM NaCl Xl H2A-H2B dimer	16.667	1033.41	0.045734	5.41738	0.046265	6.02065	0.041287
Xl H2A	99	108	RVTIAQGGVL	N15	9	200 mM NaCl Xl H2A-H2B dimer	166.667	1033.41	0.039406	5.42292	0.040021	5.99033	0.05065
Xl H2B	38	52	VYKVLKQVHPDTGIS	N15	13	200 mM NaCl Xl H2A-H2B dimer	0	1704.6	0.051925	0	0	5.11654	0.034928
Xl H2B	38	52	VYKVLKQVHPDTGIS	N15	13	200 mM NaCl Xl H2A-H2B dimer	0.167	1706.15	0.077512	1.54939	0.093298	5.13628	0.051428
Xl H2B	38	52	VYKVLKQVHPDTGIS	N15	13	200 mM NaCl Xl H2A-H2B dimer	1.667	1708.28	0.09453	3.67827	0.107853	5.12587	0.04583
Xl H2B	38	52	VYKVLKQVHPDTGIS	N15	13	200 mM NaCl Xl H2A-H2B dimer	16.667	1711.3	0.109301	6.69341	0.121008	5.12642	0.035083
Xl H2B	38	52	VYKVLKQVHPDTGIS	N15	13	200 mM NaCl Xl H2A-H2B dimer	166.667	1711.57	0.030858	6.96614	0.060403	5.11781	0.041017
Xl H2B	38	55	VYKVLKQVHPDTGISSKA	N15	16	200 mM NaCl Xl H2A-H2B dimer	0	1995.2	0.026566	0	0	4.85516	0.023136
Xl H2B	38	55	VYKVLKQVHPDTGISSKA	N15	16	200 mM NaCl Xl H2A-H2B dimer	0.167	1997.4	0.035197	2.19425	0.044098	4.89058	0.053759
Xl H2B	38	55	VYKVLKQVHPDTGISSKA	N15	16	200 mM NaCl Xl H2A-H2B dimer	1.667	1999.93	0.052943	4.7275	0.059235	4.8543	0.031405
Xl H2B	38	55	VYKVLKQVHPDTGISSKA	N15	16	200 mM NaCl Xl H2A-H2B dimer	16.667	2002.92	0.079086	7.71361	0.083429	4.86323	0.036173
Xl H2B	38	55	VYKVLKQVHPDTGISSKA	N15	16	200 mM NaCl Xl H2A-H2B dimer	166.667	2003.12	0.050308	7.91525	0.056892	4.85233	0.047757
Xl H2B	39	55	YKVLKQVHPDTGISSKA	N15	15	200 mM NaCl Xl H2A-H2B dimer	0	1895.09	0.041838	0	0	4.67054	0.025999
Xl H2B	39	55	YKVLKQVHPDTGISSKA	N15	15	200 mM NaCl Xl H2A-H2B dimer	0.167	1897.39	0.027252	2.30193	0.049931	4.69035	0.048059
Xl H2B	39	55	YKVLKQVHPDTGISSKA	N15	15	200 mM NaCl Xl H2A-H2B dimer	1.667	1899.65	0.035999	4.56226	0.055194	4.64843	0.005184
Xl H2B	39	55	YKVLKQVHPDTGISSKA	N15	15	200 mM NaCl Xl H2A-H2B dimer	16.667	1902.34	0.084597	7.24715	0.094377	4.67605	0.033824
Xl H2B	39	55	YKVLKQVHPDTGISSKA	N15	15	200 mM NaCl Xl H2A-H2B dimer	166.667	1902.46	0.030895	7.37453	0.052009	4.64307	0.003211
Xl H2B	56	61	MSIMNS	N15	5	200 mM NaCl Xl H2A-H2B dimer	0	690.135	0.041592	0	0	6.00848	0.050201
Xl H2B	56	61	MSIMNS	N15	5	200 mM NaCl Xl H2A-H2B dimer	0.167	690.191	0.061458	0.056139	0.074209	6.03093	0.066603
Xl H2B	56	61	MSIMNS	N15	5	200 mM NaCl Xl H2A-H2B dimer	1.667	690.439	0.079775	0.304601	0.089966	6.01628	0.061208
Xl H2B	56	61	MSIMNS	N15	5	200 mM NaCl Xl H2A-H2B dimer	16.667	691.329	0.038119	1.1943	0.056417	6.03797	0.049167
Xl H2B	56	61	MSIMNS	N15	5	200 mM NaCl Xl H2A-H2B dimer	166.667	692.206	0.029936	2.07067	0.051245	6.00776	0.052689
Xl H2B	60	67	NSFVNDVF	N15	7	200 mM NaCl Xl H2A-H2B dimer	0	951.918	0.026977	0	0	7.66753	0.067597
Xl H2B	60	67	NSFVNDVF	N15	7	200 mM NaCl Xl H2A-H2B dimer	0.167	951.925	0.00883	0.007648	0.028386	7.67498	0.077192
Xl H2B	60	67	NSFVNDVF	N15	7	200 mM NaCl Xl H2A-H2B dimer	1.667	952.027	0.055542	0.109726	0.061747	7.68146	0.075854
Xl H2B	60	67	NSFVNDVF	N15	7	200 mM NaCl Xl H2A-H2B dimer	16.667	952.518	0.039082	0.600343	0.047488	7.70321	0.066614
Xl H2B	60	67	NSFVNDVF	N15	7	200 mM NaCl Xl H2A-H2B dimer	166.667	955.012	0.017813	3.09455	0.032328	7.62391	0.007435
Xl H2B	66	73	VFERIAGE	N15	7	200 mM NaCl Xl H2A-H2B dimer	0	932.018	0.02528	0	0	5.47678	0.039055
Xl H2B	66	73	VFERIAGE	N15	7	200 mM NaCl Xl H2A-H2B dimer	0.167	932.101	0.028453	0.08246	0.038061	5.49935	0.058948
Xl H2B	66	73	VFERIAGE	N15	7	200 mM NaCl Xl H2A-H2B dimer	1.667	932.206	0.043612	0.187679	0.050409	5.4925	0.050392
Xl H2B	66	73	VFERIAGE	N15	7	200 mM NaCl Xl H2A-H2B dimer	16.667	932.86	0.016493	0.841346	0.030185	5.51531	0.034574
Xl H2B	66	73	VFERIAGE	N15	7	200 mM NaCl Xl H2A-H2B dimer	166.667	935.19	0.058337	3.17132	0.063579	5.47804	0.044653
Xl H2B	66	74	VFERIAGEA	N15	8	200 mM NaCl Xl H2A-H2B dimer	0	1003.9	0.012505	0	0	5.54236	0.04789
Xl H2B	66	74	VFERIAGEA	N15	8	200 mM NaCl Xl H2A-H2B dimer	0.167	1004	0.013343	0.09523	0.018287	5.55399	0.058655
Xl H2B	66	74	VFERIAGEA	N15	8	200 mM NaCl Xl H2A-H2B dimer	1.667	1004.05	0.01035	0.152027	0.016233	5.56104	0.059588
Xl H2B	66	74	VFERIAGEA	N15	8	200 mM NaCl Xl H2A-H2B dimer	16.667	1004.67	0.028043	0.769764	0.030705	5.56268	0.047701
Xl H2B	66	74	VFERIAGEA	N15	8	200 mM NaCl Xl H2A-H2B dimer	166.667	1007.72	0.002404	3.82106	0.012734	5.50728	0.004022
Xl H2B	66	80	VFERIAGEASRLAHY	N15	14	200 mM NaCl Xl H2A-H2B dimer	0	1742.9	0.033938	0	0	6.30394	0.047432
Xl H2B	66	80	VFERIAGEASRLAHY	N15	14	200 mM NaCl Xl H2A-H2B dimer	0.167	1743.91	0.013105	1.00246	0.036381	6.32859	0.064689
Xl H2B	66	80	VFERIAGEASRLAHY	N15	14	200 mM NaCl Xl H2A-H2B dimer	1.667	1744.49	0.014679	1.58332	0.036977	6.31208	0.062569
Xl H2B	66	80	VFERIAGEASRLAHY	N15	14	200 mM NaCl Xl H2A-H2B dimer	16.667	1746.51	0.074455	3.6045	0.081826	6.31606	0.04992
Xl H2B	66	80	VFERIAGEASRLAHY	N15	14	200 mM NaCl Xl H2A-H2B dimer	166.667	1749.72	0.125095	6.81305	0.129617	6.26662	0.052529
Xl H2B	67	77	FERIAGEASRL	N15	10	200 mM NaCl Xl H2A-H2B dimer	0	1266.32	0.015235	0	0	6.02356	0.051287
Xl H2B	67	77	FERIAGEASRL	N15	10	200 mM NaCl Xl H2A-H2B dimer	0.167	1266.49	0.023857	0.176012	0.028307	6.04446	0.063766
Xl H2B	67	77	FERIAGEASRL	N15	10	200 mM NaCl Xl H2A-H2B dimer	1.667	1266.71	0.049298	0.392489	0.051598	6.031	0.060483
Xl H2B	67	77	FERIAGEASRL	N15	10	200 mM NaCl Xl H2A-H2B dimer	16.667	1268.19	0.047881	1.87209	0.050246	6.04589	0.049139
Xl H2B	67	77	FERIAGEASRL	N15	10	200 mM NaCl Xl H2A-H2B dimer	166.667	1271.24	0.057409	4.92785	0.059396	6.00321	0.053596
Xl H2B	67	80	FERIAGEASRLAHY	N15	13	200 mM NaCl Xl H2A-H2B dimer	0	1642.46	0.026996	0	0	6.30459	0.050329
Xl H2B	67	80	FERIAGEASRLAHY	N15	13	200 mM NaCl Xl H2A-H2B dimer	0.167	1643.67	0.03525	1.20354	0.0444	6.33138	0.063873
Xl H2B	67	80	FERIAGEASRLAHY	N15	13	200 mM NaCl Xl H2A-H2B dimer	1.667	1644.27	0.027247	1.80257	0.038355	6.3114	0.060022
Xl H2B	67	80	FERIAGEASRLAHY	N15	13	200 mM NaCl Xl H2A-H2B dimer	16.667	1646.16	0.020759	3.69455	0.034054	6.30127	0.051513
Xl H2B	67	80	FERIAGEASRLAHY	N15	13	200 mM NaCl Xl H2A-H2B dimer	166.667	1649.38	0.069964	6.92005	0.074991	6.27625	0.056751
Xl H2B	68	77	ERIAGEASRL	N15	9	200 mM NaCl Xl H2A-H2B dimer	0	1117.99	0.006529	0	0	5.05693	0.031292
Xl H2B	68	77	ERIAGEASRL	N15	9	200 mM NaCl Xl H2A-H2B dimer	0.167	1118.13	0.00754	0.132679	0.009974	5.07928	0.052992
Xl H2B	68	77	ERIAGEASRL	N15	9	200 mM NaCl Xl H2A-H2B dimer	1.667	1118.37	0.029263	0.37254	0.029982	5.07657	0.039232
Xl H2B	68	77	ERIAGEASRL	N15	9	200 mM NaCl Xl H2A-H2B dimer	16.667	1119.93	0.057669	1.9387	0.058037	5.07949	0.032242
Xl H2B	68	77	ERIAGEASRL	N15	9	200 mM NaCl Xl H2A-H2B dimer	166.667	1122.82	0.033159	4.827	0.033795	5.02246	0.004797
Xl H2B	75	90	SRLAHYNKRSTITSRE	N15	15	200 mM NaCl Xl H2A-H2B dimer	0	1948.8	0.015889	0	0	3.98486	0.015475
Xl H2B	75	90	SRLAHYNKRSTITSRE	N15	15	200 mM NaCl Xl H2A-H2B dimer	0.167	1951.87	0.054277	3.0715	0.056554	3.97981	0.036414
Xl H2B	75	90	SRLAHYNKRSTITSRE	N15	15	200 mM NaCl Xl H2A-H2B dimer	1.667	1952.46	0.052324	3.66079	0.054683	3.92554	0.065221
Xl H2B	75	90	SRLAHYNKRSTITSRE	N15	15	200 mM NaCl Xl H2A-H2B dimer	16.667	1953.83	0.073738	5.03013	0.07543	3.98911	0.020482
Xl H2B	75	90	SRLAHYNKRSTITSRE	N15	15	200 mM NaCl Xl H2A-H2B dimer	166.667	1954.82	0.052461	6.02272	0.054814	3.98851	0.030054
Xl H2B	89	100	REIQTAVRLLLP	N15	10	200 mM NaCl Xl H2A-H2B dimer	0	1428.62	0.024808	0	0	6.23784	0.006973
Xl H2B	89	100	REIQTAVRLLLP	N15	10	200 mM NaCl Xl H2A-H2B dimer	0.167	1435.34	0.038206	6.71379	0.045554	6.2958	0.07154
Xl H2B	89	100	REIQTAVRLLLP	N15	10	200 mM NaCl Xl H2A-H2B dimer	1.667	1435.65	0.06802	7.02638	0.072403	6.27258	0.054049
Xl H2B	89	100	REIQTAVRLLLP	N15	10	200 mM NaCl Xl H2A-H2B dimer	16.667	1436.4	0.027651	7.77461	0.037148	6.27138	0.041651
Xl H2B	89	100	REIQTAVRLLLP	N15	10	200 mM NaCl Xl H2A-H2B dimer	166.667	1436.44	0.038457	7.81208	0.045765	6.27624	0.063369
Xl H2B	94	102	AVRLLLPGE	N15	7	200 mM NaCl Xl H2A-H2B dimer	0	979.961	0.035231	0	0	6.58743	0.051758
Xl H2B	94	102	AVRLLLPGE	N15	7	200 mM NaCl Xl H2A-H2B dimer	0.167	981.045	0.025352	1.084	0.043405	6.63654	0.063129
Xl H2B	94	102	AVRLLLPGE	N15	7	200 mM NaCl Xl H2A-H2B dimer	1.667	981.247	0.051434	1.28618	0.062343	6.61739	0.064159
Xl H2B	94	102	AVRLLLPGE	N15	7	200 mM NaCl Xl H2A-H2B dimer	16.667	981.855	0.063991	1.89435	0.073049	6.60391	0.050377
Xl H2B	94	102	AVRLLLPGE	N15	7	200 mM NaCl Xl H2A-H2B dimer	166.667	984.066	0.023099	4.10506	0.042128	6.54674	0.009113
Xl H2B	94	103	AVRLLLPGEL	N15	8	200 mM NaCl Xl H2A-H2B dimer	0	1094.21	0.011106	0	0	7.25761	0.055633
Xl H2B	94	103	AVRLLLPGEL	N15	8	200 mM NaCl Xl H2A-H2B dimer	0.167	1095.46	0.010311	1.2484	0.015155	7.28143	0.07863
Xl H2B	94	103	AVRLLLPGEL	N15	8	200 mM NaCl Xl H2A-H2B dimer	1.667	1095.8	0.013978	1.5936	0.017853	7.27805	0.065368
Xl H2B	94	103	AVRLLLPGEL	N15	8	200 mM NaCl Xl H2A-H2B dimer	16.667	1096.77	0.020536	2.56435	0.023347	7.27172	0.056825
Xl H2B	94	103	AVRLLLPGEL	N15	8	200 mM NaCl Xl H2A-H2B dimer	166.667	1098.8	0.009224	4.59314	0.014437	7.21448	0.005495
Xl H2B	94	122	AVRLLLPGELAKHAVSEGTKAVTKYTSAK	N15	27	200 mM NaCl Xl H2A-H2B dimer	0	3078.22	0.0325	0	0	6.5979	0.055668
Xl H2B	94	122	AVRLLLPGELAKHAVSEGTKAVTKYTSAK	N15	27	200 mM NaCl Xl H2A-H2B dimer	0.167	3084.12	0.117789	5.89738	0.12219	6.63596	0.063686
Xl H2B	94	122	AVRLLLPGELAKHAVSEGTKAVTKYTSAK	N15	27	200 mM NaCl Xl H2A-H2B dimer	1.667	3087.45	0.153905	9.2238	0.157299	6.58752	0.062374
Xl H2B	94	122	AVRLLLPGELAKHAVSEGTKAVTKYTSAK	N15	27	200 mM NaCl Xl H2A-H2B dimer	16.667	3090.9	0.093205	12.6713	0.098709	6.56893	0.055742
Xl H2B	94	122	AVRLLLPGELAKHAVSEGTKAVTKYTSAK	N15	27	200 mM NaCl Xl H2A-H2B dimer	166.667	3093.24	0.074591	15.0153	0.081364	6.56096	0.064185
Xl H2B	95	122	VRLLLPGELAKHAVSEGTKAVTKYTSAK	N15	26	200 mM NaCl Xl H2A-H2B dimer	0	3006.22	0.024656	0	0	6.55555	0.056424
Xl H2B	95	122	VRLLLPGELAKHAVSEGTKAVTKYTSAK	N15	26	200 mM NaCl Xl H2A-H2B dimer	0.167	3012.2	0.047856	5.983	0.053834	6.56226	0.07379
Xl H2B	95	122	VRLLLPGELAKHAVSEGTKAVTKYTSAK	N15	26	200 mM NaCl Xl H2A-H2B dimer	1.667	3015.14	0.149517	8.92813	0.151537	6.53428	0.068089
Xl H2B	95	122	VRLLLPGELAKHAVSEGTKAVTKYTSAK	N15	26	200 mM NaCl Xl H2A-H2B dimer	16.667	3018.41	0.054025	12.1976	0.059385	6.52248	0.050546
Xl H2B	95	122	VRLLLPGELAKHAVSEGTKAVTKYTSAK	N15	26	200 mM NaCl Xl H2A-H2B dimer	166.667	3020.47	0.079587	14.2579	0.083318	6.47448	0.0074
Xl H2B	98	103	LLPGEL	N15	4	200 mM NaCl Xl H2A-H2B dimer	0	647.702	0.019978	0	0	6.79307	0.053091
Xl H2B	98	103	LLPGEL	N15	4	200 mM NaCl Xl H2A-H2B dimer	0.167	648.952	0.007027	1.25044	0.021178	6.84452	0.074921
Xl H2B	98	103	LLPGEL	N15	4	200 mM NaCl Xl H2A-H2B dimer	1.667	649.186	0.016057	1.48379	0.025631	6.75363	0.00639
Xl H2B	98	103	LLPGEL	N15	4	200 mM NaCl Xl H2A-H2B dimer	16.667	649.567	0.010828	1.86556	0.022724	6.80778	0.052876
Xl H2B	98	103	LLPGEL	N15	4	200 mM NaCl Xl H2A-H2B dimer	166.667	649.611	0.00576	1.90902	0.020792	6.80839	0.06619
Xl H2B	104	114	AKHAVSEGTKA	N15	10	200 mM NaCl Xl H2A-H2B dimer	0	1113.95	0.014303	0	0	2.81217	0.022884
Xl H2B	104	114	AKHAVSEGTKA	N15	10	200 mM NaCl Xl H2A-H2B dimer	0.167	1114.54	0.086159	0.583131	0.087338	2.79965	0.015655
Xl H2B	104	114	AKHAVSEGTKA	N15	10	200 mM NaCl Xl H2A-H2B dimer	1.667	1116.53	0.035338	2.58311	0.038122	2.81753	0.027448
Xl H2B	104	114	AKHAVSEGTKA	N15	10	200 mM NaCl Xl H2A-H2B dimer	16.667	1117.88	0.026773	3.92505	0.030354	2.81804	0.01995
Xl H2B	104	114	AKHAVSEGTKA	N15	10	200 mM NaCl Xl H2A-H2B dimer	166.667	1118.17	0.108172	4.22123	0.109114	2.80338	0.012123
Xl H2B	104	116	AKHAVSEGTKAVT	N15	12	200 mM NaCl Xl H2A-H2B dimer	0	1316.17	0.012381	0	0	2.81058	0.025615
Xl H2B	104	116	AKHAVSEGTKAVT	N15	12	200 mM NaCl Xl H2A-H2B dimer	0.167	1317.41	0.095736	1.23868	0.096533	2.80095	0.01817
Xl H2B	104	116	AKHAVSEGTKAVT	N15	12	200 mM NaCl Xl H2A-H2B dimer	1.667	1319.72	0.142416	3.5544	0.142953	2.81134	0.025722
Xl H2B	104	116	AKHAVSEGTKAVT	N15	12	200 mM NaCl Xl H2A-H2B dimer	16.667	1321.82	0.176304	5.64791	0.176739	2.81927	0.019345
Xl H2B	104	116	AKHAVSEGTKAVT	N15	12	200 mM NaCl Xl H2A-H2B dimer	166.667	1322.23	0.051892	6.06557	0.053349	2.80565	0.012264
Xl H2B	104	122	AKHAVSEGTKAVTKYTSAK	N15	18	200 mM NaCl Xl H2A-H2B dimer	0	2003.28	0.061346	0	0	4.26044	0.02233
Xl H2B	104	122	AKHAVSEGTKAVTKYTSAK	N15	18	200 mM NaCl Xl H2A-H2B dimer	0.167	2008.42	0.027006	5.14371	0.067027	4.26725	0.041062
Xl H2B	104	122	AKHAVSEGTKAVTKYTSAK	N15	18	200 mM NaCl Xl H2A-H2B dimer	1.667	2010.66	0.058812	7.37916	0.084983	4.25411	0.032188
Xl H2B	104	122	AKHAVSEGTKAVTKYTSAK	N15	18	200 mM NaCl Xl H2A-H2B dimer	16.667	2012.24	0.138375	8.96629	0.151364	4.2558	0.024851
Xl H2B	104	122	AKHAVSEGTKAVTKYTSAK	N15	18	200 mM NaCl Xl H2A-H2B dimer	166.667	2012.5	0.115289	9.2205	0.130594	4.23867	0.0308
Xl H2B	115	122	VTKYTSAK	N15	7	200 mM NaCl Xl H2A-H2B dimer	0	907.796	0.009226	0	0	2.80902	0.024402
Xl H2B	115	122	VTKYTSAK	N15	7	200 mM NaCl Xl H2A-H2B dimer	0.167	911.337	0.026315	3.54067	0.027885	2.79811	0.018702
Xl H2B	115	122	VTKYTSAK	N15	7	200 mM NaCl Xl H2A-H2B dimer	1.667	911.282	0.023536	3.48524	0.02528	2.78342	0.008961
Xl H2B	115	122	VTKYTSAK	N15	7	200 mM NaCl Xl H2A-H2B dimer	16.667	911.272	0.021037	3.47576	0.022971	2.80434	0.016465
Xl H2B	115	122	VTKYTSAK	N15	7	200 mM NaCl Xl H2A-H2B dimer	166.667	911.27	0.04007	3.4737	0.041118	2.80481	0.011359
Xl H2B	117	122	KYTSAK	N15	5	200 mM NaCl Xl H2A-H2B dimer	0	705.649	0.017681	0	0	2.80995	0.02313
Xl H2B	117	122	KYTSAK	N15	5	200 mM NaCl Xl H2A-H2B dimer	0.167	708.192	0.04434	2.54364	0.047735	2.79756	0.017882
Xl H2B	117	122	KYTSAK	N15	5	200 mM NaCl Xl H2A-H2B dimer	1.667	708.189	0.030259	2.54032	0.035046	2.80946	0.02562
Xl H2B	117	122	KYTSAK	N15	5	200 mM NaCl Xl H2A-H2B dimer	16.667	708.176	0.036612	2.52672	0.040658	2.80484	0.016063
Xl H2B	117	122	KYTSAK	N15	5	200 mM NaCl Xl H2A-H2B dimer	166.667	708.146	0.019761	2.49769	0.026517	2.79998	0.012693

## Sheet: 2. Variant 200 mM Dimers
Protein	Start	End	Sequence	Modification	MaxUptake	MHP	State	Exposure	Center	Center SD	Uptake	Uptake SD	RT	RT SD
Hs H2A	25	39	FPVGRVHRLLRKGNY	C13	13	1887.3	200 mM NaCl Hs H2A-H2B dimer	0	1894.51	0.015629	0	0	5.05892	0.028069
Hs H2A	25	39	FPVGRVHRLLRKGNY	C13	13	1887.3	200 mM NaCl Hs H2A-H2B dimer	0.167	1897.85	0.073673	3.33833	0.075313	5.09075	0.057625
Hs H2A	25	39	FPVGRVHRLLRKGNY	C13	13	1887.3	200 mM NaCl Hs H2A-H2B dimer	1.667	1898.92	0.064637	4.40521	0.0665	5.03897	0.000476
Hs H2A	25	39	FPVGRVHRLLRKGNY	C13	13	1887.3	200 mM NaCl Hs H2A-H2B dimer	16.667	1900.16	0.058032	5.65032	0.0601	5.06364	0.040501
Hs H2A	25	39	FPVGRVHRLLRKGNY	C13	13	1887.3	200 mM NaCl Hs H2A-H2B dimer	166.667	1900.67	0.049584	6.15906	0.051989	5.04586	0.043044
Hs H2A	40	52	AERVGAGAPVYLA	C13	11	1324.86	200 mM NaCl Hs H2A-H2B dimer	0	1330.19	0.005496	0	0	6.0204	0.043634
Hs H2A	40	52	AERVGAGAPVYLA	C13	11	1324.86	200 mM NaCl Hs H2A-H2B dimer	0.167	1333.33	0.03585	3.13322	0.036269	6.05321	0.065882
Hs H2A	40	52	AERVGAGAPVYLA	C13	11	1324.86	200 mM NaCl Hs H2A-H2B dimer	1.667	1333.92	0.048623	3.72295	0.048933	6.03032	0.052986
Hs H2A	40	52	AERVGAGAPVYLA	C13	11	1324.86	200 mM NaCl Hs H2A-H2B dimer	16.667	1334.17	0.051434	3.97944	0.051726	6.05575	0.047503
Hs H2A	40	52	AERVGAGAPVYLA	C13	11	1324.86	200 mM NaCl Hs H2A-H2B dimer	166.667	1335.35	0.020813	5.15745	0.021526	5.992	0.00595
Hs H2A	52	57	AAVLEY	C13	5	693.444	200 mM NaCl Hs H2A-H2B dimer	0	696.28	0.022198	0	0	6.3776	0.051612
Hs H2A	52	57	AAVLEY	C13	5	693.444	200 mM NaCl Hs H2A-H2B dimer	0.167	696.492	0.04394	0.21223	0.049229	6.39586	0.066964
Hs H2A	52	57	AAVLEY	C13	5	693.444	200 mM NaCl Hs H2A-H2B dimer	1.667	696.398	0.009158	0.118326	0.024013	6.40088	0.064522
Hs H2A	52	57	AAVLEY	C13	5	693.444	200 mM NaCl Hs H2A-H2B dimer	16.667	696.423	0.017053	0.14339	0.027993	6.41654	0.051427
Hs H2A	52	57	AAVLEY	C13	5	693.444	200 mM NaCl Hs H2A-H2B dimer	166.667	696.655	0.120969	0.37526	0.122989	6.38303	0.056847
Hs H2A	55	60	LEYLTA	C13	5	739.477	200 mM NaCl Hs H2A-H2B dimer	0	741.227	0.007524	0	0	6.32611	0.046277
Hs H2A	55	60	LEYLTA	C13	5	739.477	200 mM NaCl Hs H2A-H2B dimer	0.167	743.429	0.012569	2.20236	0.014649	6.35182	0.07156
Hs H2A	55	60	LEYLTA	C13	5	739.477	200 mM NaCl Hs H2A-H2B dimer	1.667	743.786	0.012985	2.5591	0.015007	6.35874	0.059853
Hs H2A	55	60	LEYLTA	C13	5	739.477	200 mM NaCl Hs H2A-H2B dimer	16.667	743.869	0.006666	2.64207	0.010052	6.34441	0.042111
Hs H2A	55	60	LEYLTA	C13	5	739.477	200 mM NaCl Hs H2A-H2B dimer	166.667	744.393	0.020399	3.16582	0.021743	6.29308	0.004245
Hs H2A	56	61	EYLTAE	C13	5	754.432	200 mM NaCl Hs H2A-H2B dimer	0	757.097	0.032566	0	0	5.72243	0.041606
Hs H2A	56	61	EYLTAE	C13	5	754.432	200 mM NaCl Hs H2A-H2B dimer	0.167	757.179	0.012629	0.082922	0.034929	5.75844	0.062076
Hs H2A	56	61	EYLTAE	C13	5	754.432	200 mM NaCl Hs H2A-H2B dimer	1.667	757.184	0.011318	0.087838	0.034477	5.75063	0.058739
Hs H2A	56	61	EYLTAE	C13	5	754.432	200 mM NaCl Hs H2A-H2B dimer	16.667	757.239	0.013252	0.142187	0.035159	5.7619	0.045761
Hs H2A	56	61	EYLTAE	C13	5	754.432	200 mM NaCl Hs H2A-H2B dimer	166.667	757.815	0.01844	0.718845	0.037425	5.69985	0.003727
Hs H2A	56	62	EYLTAEI	C13	6	872.533	200 mM NaCl Hs H2A-H2B dimer	0	876.23	0.016511	0	0	6.99189	0.057915
Hs H2A	56	62	EYLTAEI	C13	6	872.533	200 mM NaCl Hs H2A-H2B dimer	0.167	876.276	0.015235	0.046663	0.022466	7.00491	0.073334
Hs H2A	56	62	EYLTAEI	C13	6	872.533	200 mM NaCl Hs H2A-H2B dimer	1.667	876.286	0.012369	0.055914	0.02063	7.01124	0.074132
Hs H2A	56	62	EYLTAEI	C13	6	872.533	200 mM NaCl Hs H2A-H2B dimer	16.667	876.352	0.006588	0.121935	0.017777	7.03008	0.05751
Hs H2A	56	62	EYLTAEI	C13	6	872.533	200 mM NaCl Hs H2A-H2B dimer	166.667	876.955	0.014432	0.725424	0.021929	7.00485	0.066345
Hs H2A	57	62	YLTAEI	C13	5	739.477	200 mM NaCl Hs H2A-H2B dimer	0	742.205	0.013233	0	0	6.73847	0.053679
Hs H2A	57	62	YLTAEI	C13	5	739.477	200 mM NaCl Hs H2A-H2B dimer	0.167	742.279	0.011995	0.073936	0.017861	6.69027	0.018672
Hs H2A	57	62	YLTAEI	C13	5	739.477	200 mM NaCl Hs H2A-H2B dimer	1.667	742.286	0.006166	0.080726	0.014599	6.70399	0.004309
Hs H2A	57	62	YLTAEI	C13	5	739.477	200 mM NaCl Hs H2A-H2B dimer	16.667	742.323	0.003159	0.118446	0.013605	6.75697	0.05705
Hs H2A	57	62	YLTAEI	C13	5	739.477	200 mM NaCl Hs H2A-H2B dimer	166.667	742.928	0.01641	0.723063	0.021081	6.70629	0.006995
Hs H2A	60	65	AEILEL	C13	5	715.486	200 mM NaCl Hs H2A-H2B dimer	0	718.204	0.015747	0	0	7.48966	0.061787
Hs H2A	60	65	AEILEL	C13	5	715.486	200 mM NaCl Hs H2A-H2B dimer	0.167	718.246	0.00864	0.042098	0.017962	7.5561	0.073987
Hs H2A	60	65	AEILEL	C13	5	715.486	200 mM NaCl Hs H2A-H2B dimer	1.667	718.214	0.004344	0.010498	0.016335	7.52737	0.076838
Hs H2A	60	65	AEILEL	C13	5	715.486	200 mM NaCl Hs H2A-H2B dimer	16.667	718.293	0.008293	0.089562	0.017797	7.51288	0.06705
Hs H2A	60	65	AEILEL	C13	5	715.486	200 mM NaCl Hs H2A-H2B dimer	166.667	718.827	0.031451	0.623617	0.035173	7.51157	0.070416
Hs H2A	62	85	ILELAGNAARDNKKTRIIPRHLQL	C13	22	2848.97	200 mM NaCl Hs H2A-H2B dimer	0	2859.51	0.020837	0	0	5.56349	0.037704
Hs H2A	62	85	ILELAGNAARDNKKTRIIPRHLQL	C13	22	2848.97	200 mM NaCl Hs H2A-H2B dimer	0.167	2862.14	0.014237	2.62677	0.025236	5.59151	0.057524
Hs H2A	62	85	ILELAGNAARDNKKTRIIPRHLQL	C13	22	2848.97	200 mM NaCl Hs H2A-H2B dimer	1.667	2863.29	0.035479	3.78141	0.041146	5.53693	0.009576
Hs H2A	62	85	ILELAGNAARDNKKTRIIPRHLQL	C13	22	2848.97	200 mM NaCl Hs H2A-H2B dimer	16.667	2864.86	0.039263	5.35127	0.044449	5.57813	0.043581
Hs H2A	62	85	ILELAGNAARDNKKTRIIPRHLQL	C13	22	2848.97	200 mM NaCl Hs H2A-H2B dimer	166.667	2867.4	0.039505	7.89329	0.044664	5.53342	0.006068
Hs H2A	63	85	LELAGNAARDNKKTRIIPRHLQL	C13	21	2730.87	200 mM NaCl Hs H2A-H2B dimer	0	2740.4	0.040023	0	0	5.32433	0.032492
Hs H2A	63	85	LELAGNAARDNKKTRIIPRHLQL	C13	21	2730.87	200 mM NaCl Hs H2A-H2B dimer	0.167	2743.15	0.141014	2.74303	0.146583	5.36005	0.060135
Hs H2A	63	85	LELAGNAARDNKKTRIIPRHLQL	C13	21	2730.87	200 mM NaCl Hs H2A-H2B dimer	1.667	2744.39	0.065968	3.98906	0.077159	5.29627	0.000927
Hs H2A	63	85	LELAGNAARDNKKTRIIPRHLQL	C13	21	2730.87	200 mM NaCl Hs H2A-H2B dimer	16.667	2746.01	0.0709	5.60399	0.081416	5.33574	0.038285
Hs H2A	63	85	LELAGNAARDNKKTRIIPRHLQL	C13	21	2730.87	200 mM NaCl Hs H2A-H2B dimer	166.667	2748.41	0.066293	8.00049	0.077438	5.30004	0.004007
Hs H2A	64	69	ELAGNA	C13	5	595.354	200 mM NaCl Hs H2A-H2B dimer	0	597.281	0.006081	0	0	4.42065	0.030309
Hs H2A	64	69	ELAGNA	C13	5	595.354	200 mM NaCl Hs H2A-H2B dimer	0.167	597.374	0.01216	0.092803	0.013596	4.45254	0.039785
Hs H2A	64	69	ELAGNA	C13	5	595.354	200 mM NaCl Hs H2A-H2B dimer	1.667	597.743	0.004952	0.462369	0.007842	4.43682	0.040742
Hs H2A	64	69	ELAGNA	C13	5	595.354	200 mM NaCl Hs H2A-H2B dimer	16.667	598.335	0.014506	1.05359	0.015729	4.43493	0.026949
Hs H2A	64	69	ELAGNA	C13	5	595.354	200 mM NaCl Hs H2A-H2B dimer	166.667	598.89	0.009774	1.60882	0.011511	4.39782	0.002989
Hs H2A	64	85	ELAGNAARDNKKTRIIPRHLQL	C13	20	2611.76	200 mM NaCl Hs H2A-H2B dimer	0	2621.38	0.011281	0	0	5.08681	0.02669
Hs H2A	64	85	ELAGNAARDNKKTRIIPRHLQL	C13	20	2611.76	200 mM NaCl Hs H2A-H2B dimer	0.167	2624.58	0.100302	3.20778	0.100934	5.11983	0.052414
Hs H2A	64	85	ELAGNAARDNKKTRIIPRHLQL	C13	20	2611.76	200 mM NaCl Hs H2A-H2B dimer	1.667	2625.69	0.037592	4.31389	0.039248	5.07319	0.006392
Hs H2A	64	85	ELAGNAARDNKKTRIIPRHLQL	C13	20	2611.76	200 mM NaCl Hs H2A-H2B dimer	16.667	2627.2	0.05761	5.82725	0.058704	5.10224	0.034626
Hs H2A	64	85	ELAGNAARDNKKTRIIPRHLQL	C13	20	2611.76	200 mM NaCl Hs H2A-H2B dimer	166.667	2629.46	0.103646	8.08155	0.104258	5.09203	0.045645
Hs H2A	66	85	AGNAARDNKKTRIIPRHLQL	C13	18	2359.6	200 mM NaCl Hs H2A-H2B dimer	0	2368.5	0.018425	0	0	4.89452	0.016901
Hs H2A	66	85	AGNAARDNKKTRIIPRHLQL	C13	18	2359.6	200 mM NaCl Hs H2A-H2B dimer	0.167	2371.23	0.042832	2.72983	0.046626	4.92131	0.05044
Hs H2A	66	85	AGNAARDNKKTRIIPRHLQL	C13	18	2359.6	200 mM NaCl Hs H2A-H2B dimer	1.667	2372.07	0.014519	3.56761	0.023458	4.88562	0.00247
Hs H2A	66	85	AGNAARDNKKTRIIPRHLQL	C13	18	2359.6	200 mM NaCl Hs H2A-H2B dimer	16.667	2373.34	0.007443	4.84047	0.019871	4.91932	0.032994
Hs H2A	66	85	AGNAARDNKKTRIIPRHLQL	C13	18	2359.6	200 mM NaCl Hs H2A-H2B dimer	166.667	2375.04	0.020476	6.53636	0.027545	4.87481	0.006793
Hs H2A	86	93	AIRNDEEL	C13	7	994.597	200 mM NaCl Hs H2A-H2B dimer	0	997.887	0.051736	0	0	5.35177	0.030561
Hs H2A	86	93	AIRNDEEL	C13	7	994.597	200 mM NaCl Hs H2A-H2B dimer	0.167	998.94	0.004394	1.05281	0.051922	5.37099	0.052824
Hs H2A	86	93	AIRNDEEL	C13	7	994.597	200 mM NaCl Hs H2A-H2B dimer	1.667	999.727	0.009216	1.83959	0.052551	5.32881	0.002054
Hs H2A	86	93	AIRNDEEL	C13	7	994.597	200 mM NaCl Hs H2A-H2B dimer	16.667	1000.55	0.018373	2.66346	0.054902	5.36428	0.03847
Hs H2A	86	93	AIRNDEEL	C13	7	994.597	200 mM NaCl Hs H2A-H2B dimer	166.667	1000.78	0.003701	2.89436	0.051868	5.33409	0.004227
Hs H2A	88	93	RNDEEL	C13	5	802.449	200 mM NaCl Hs H2A-H2B dimer	0	805.106	0.011687	0	0	5.33424	0.036436
Hs H2A	88	93	RNDEEL	C13	5	802.449	200 mM NaCl Hs H2A-H2B dimer	0.167	805.732	0.015365	0.626027	0.019304	5.36521	0.057695
Hs H2A	88	93	RNDEEL	C13	5	802.449	200 mM NaCl Hs H2A-H2B dimer	1.667	806.427	0.0159	1.32116	0.019733	5.30956	0.002114
Hs H2A	88	93	RNDEEL	C13	5	802.449	200 mM NaCl Hs H2A-H2B dimer	16.667	807.143	0.01375	2.03707	0.018046	5.34751	0.041366
Hs H2A	88	93	RNDEEL	C13	5	802.449	200 mM NaCl Hs H2A-H2B dimer	166.667	807.342	0.029837	2.23572	0.032044	5.33551	0.043177
Hs H2A	93	98	LNKLLG	C13	5	684.52	200 mM NaCl Hs H2A-H2B dimer	0	687.254	0.034754	0	0	5.51186	0.033848
Hs H2A	93	98	LNKLLG	C13	5	684.52	200 mM NaCl Hs H2A-H2B dimer	0.167	687.895	0.026403	0.641463	0.043646	5.53608	0.061291
Hs H2A	93	98	LNKLLG	C13	5	684.52	200 mM NaCl Hs H2A-H2B dimer	1.667	688.596	0.041285	1.34249	0.053966	5.53359	0.044751
Hs H2A	93	98	LNKLLG	C13	5	684.52	200 mM NaCl Hs H2A-H2B dimer	16.667	689.743	0.050414	2.48955	0.061232	5.52593	0.032656
Hs H2A	93	98	LNKLLG	C13	5	684.52	200 mM NaCl Hs H2A-H2B dimer	166.667	690.048	0.034316	2.79409	0.048841	5.52053	0.051293
Hs H2A	93	108	LNKLLGRVTIAQGGVL	C13	15	1719.25	200 mM NaCl Hs H2A-H2B dimer	0	1725.32	0.014398	0	0	6.46284	0.043456
Hs H2A	93	108	LNKLLGRVTIAQGGVL	C13	15	1719.25	200 mM NaCl Hs H2A-H2B dimer	0.167	1733.08	0.062328	7.75568	0.06397	6.4886	0.07177
Hs H2A	93	108	LNKLLGRVTIAQGGVL	C13	15	1719.25	200 mM NaCl Hs H2A-H2B dimer	1.667	1733.26	0.058368	7.94064	0.060118	6.47199	0.055502
Hs H2A	93	108	LNKLLGRVTIAQGGVL	C13	15	1719.25	200 mM NaCl Hs H2A-H2B dimer	16.667	1734.16	0.06097	8.84219	0.062647	6.47456	0.047713
Hs H2A	93	108	LNKLLGRVTIAQGGVL	C13	15	1719.25	200 mM NaCl Hs H2A-H2B dimer	166.667	1734.36	0.031173	9.03948	0.034338	6.45802	0.054227
Hs H2A	94	103	NKLLGRVTIA	C13	9	1127.83	200 mM NaCl Hs H2A-H2B dimer	0	1132.45	0.018481	0	0	5.68353	0.034878
Hs H2A	94	103	NKLLGRVTIA	C13	9	1127.83	200 mM NaCl Hs H2A-H2B dimer	0.167	1136.64	0.114856	4.19096	0.116333	5.69229	0.056015
Hs H2A	94	103	NKLLGRVTIA	C13	9	1127.83	200 mM NaCl Hs H2A-H2B dimer	1.667	1137.07	0.050121	4.6198	0.053419	5.65779	0.003684
Hs H2A	94	103	NKLLGRVTIA	C13	9	1127.83	200 mM NaCl Hs H2A-H2B dimer	16.667	1138.02	0.029631	5.56713	0.034922	5.71107	0.036574
Hs H2A	94	103	NKLLGRVTIA	C13	9	1127.83	200 mM NaCl Hs H2A-H2B dimer	166.667	1138.25	0.039291	5.80069	0.043421	5.69968	0.054781
Hs H2A	94	112	NKLLGRVTIAQGGVLPNIQ	C13	17	2070.44	200 mM NaCl Hs H2A-H2B dimer	0	2078.42	0.025342	0	0	6.43342	0.050848
Hs H2A	94	112	NKLLGRVTIAQGGVLPNIQ	C13	17	2070.44	200 mM NaCl Hs H2A-H2B dimer	0.167	2088.33	0.060279	9.90661	0.06539	6.43972	0.066459
Hs H2A	94	112	NKLLGRVTIAQGGVLPNIQ	C13	17	2070.44	200 mM NaCl Hs H2A-H2B dimer	1.667	2088.46	0.036378	10.0344	0.044335	6.45531	0.061756
Hs H2A	94	112	NKLLGRVTIAQGGVLPNIQ	C13	17	2070.44	200 mM NaCl Hs H2A-H2B dimer	16.667	2089.19	0.020517	10.7685	0.032607	6.44804	0.047049
Hs H2A	94	112	NKLLGRVTIAQGGVLPNIQ	C13	17	2070.44	200 mM NaCl Hs H2A-H2B dimer	166.667	2089.33	0.009826	10.9116	0.027181	6.39484	0.009596
Hs H2A	94	113	NKLLGRVTIAQGGVLPNIQA	C13	18	2144.49	200 mM NaCl Hs H2A-H2B dimer	0	2152.38	0.012558	0	0	6.50668	0.050997
Hs H2A	94	113	NKLLGRVTIAQGGVLPNIQA	C13	18	2144.49	200 mM NaCl Hs H2A-H2B dimer	0.167	2163.12	0.075832	10.7361	0.076865	6.52754	0.071656
Hs H2A	94	113	NKLLGRVTIAQGGVLPNIQA	C13	18	2144.49	200 mM NaCl Hs H2A-H2B dimer	1.667	2163.19	0.054695	10.8056	0.056118	6.51729	0.063898
Hs H2A	94	113	NKLLGRVTIAQGGVLPNIQA	C13	18	2144.49	200 mM NaCl Hs H2A-H2B dimer	16.667	2163.98	0.099635	11.5967	0.100423	6.53595	0.052039
Hs H2A	94	113	NKLLGRVTIAQGGVLPNIQA	C13	18	2144.49	200 mM NaCl Hs H2A-H2B dimer	166.667	2164.11	0.116318	11.7267	0.116994	6.50655	0.062836
Hs H2A	97	112	LGRVTIAQGGVLPNIQ	C13	14	1701.17	200 mM NaCl Hs H2A-H2B dimer	0	1707.36	0.01653	0	0	6.47808	0.051106
Hs H2A	97	112	LGRVTIAQGGVLPNIQ	C13	14	1701.17	200 mM NaCl Hs H2A-H2B dimer	0.167	1716.5	0.052282	9.13925	0.054833	6.48102	0.067968
Hs H2A	97	112	LGRVTIAQGGVLPNIQ	C13	14	1701.17	200 mM NaCl Hs H2A-H2B dimer	1.667	1716.18	0.063011	8.82249	0.065144	6.49069	0.062565
Hs H2A	97	112	LGRVTIAQGGVLPNIQ	C13	14	1701.17	200 mM NaCl Hs H2A-H2B dimer	16.667	1716.08	0.072567	8.72361	0.074426	6.50763	0.050849
Hs H2A	97	112	LGRVTIAQGGVLPNIQ	C13	14	1701.17	200 mM NaCl Hs H2A-H2B dimer	166.667	1716.02	0.067243	8.66379	0.069245	6.4769	0.061383
Hs H2A	97	113	LGRVTIAQGGVLPNIQA	C13	15	1774.22	200 mM NaCl Hs H2A-H2B dimer	0	1781.41	0.027993	0	0	6.56928	0.052478
Hs H2A	97	113	LGRVTIAQGGVLPNIQA	C13	15	1774.22	200 mM NaCl Hs H2A-H2B dimer	0.167	1791.17	0.053741	9.75205	0.060594	6.57892	0.071287
Hs H2A	97	113	LGRVTIAQGGVLPNIQA	C13	15	1774.22	200 mM NaCl Hs H2A-H2B dimer	1.667	1790.83	0.057965	9.41471	0.064371	6.58491	0.066909
Hs H2A	97	113	LGRVTIAQGGVLPNIQA	C13	15	1774.22	200 mM NaCl Hs H2A-H2B dimer	16.667	1790.74	0.076958	9.32081	0.081891	6.60347	0.055823
Hs H2A	97	113	LGRVTIAQGGVLPNIQA	C13	15	1774.22	200 mM NaCl Hs H2A-H2B dimer	166.667	1790.72	0.083713	9.30131	0.088269	6.57463	0.059974
Hs H2A	99	108	RVTIAQGGVL	C13	9	1053.74	200 mM NaCl Hs H2A-H2B dimer	0	1057.37	0.008095	0	0	5.98916	0.039721
Hs H2A	99	108	RVTIAQGGVL	C13	9	1053.74	200 mM NaCl Hs H2A-H2B dimer	0.167	1062.94	0.02077	5.56916	0.022292	5.9989	0.065305
Hs H2A	99	108	RVTIAQGGVL	C13	9	1053.74	200 mM NaCl Hs H2A-H2B dimer	1.667	1062.75	0.021958	5.37982	0.023402	5.95867	0.003522
Hs H2A	99	108	RVTIAQGGVL	C13	9	1053.74	200 mM NaCl Hs H2A-H2B dimer	16.667	1062.62	0.024772	5.24903	0.026061	6.00967	0.0398
Hs H2A	99	108	RVTIAQGGVL	C13	9	1053.74	200 mM NaCl Hs H2A-H2B dimer	166.667	1062.59	0.010896	5.21539	0.013574	5.9619	0.005566
Hs H2A	113	129	AVLLPKKTESHHKAKGK	C13	15	1948.37	200 mM NaCl Hs H2A-H2B dimer	0	1955.58	0.027032	0	0	2.89326	0.127116
Hs H2A	113	129	AVLLPKKTESHHKAKGK	C13	15	1948.37	200 mM NaCl Hs H2A-H2B dimer	0.167	1960.61	0.080995	5.03047	0.085387	3.27701	0.036558
Hs H2A	113	129	AVLLPKKTESHHKAKGK	C13	15	1948.37	200 mM NaCl Hs H2A-H2B dimer	1.667	1960.45	0.069157	4.86791	0.074252	3.25974	0.003589
Hs H2A	113	129	AVLLPKKTESHHKAKGK	C13	15	1948.37	200 mM NaCl Hs H2A-H2B dimer	16.667	1960.27	0.041785	4.68508	0.049767	3.26769	0.005539
Hs H2A	113	129	AVLLPKKTESHHKAKGK	C13	15	1948.37	200 mM NaCl Hs H2A-H2B dimer	166.667	1960.26	0.003757	4.67994	0.027292	2.85743	0.092555
Hs H2A	114	129	VLLPKKTESHHKAKGK	C13	14	1874.33	200 mM NaCl Hs H2A-H2B dimer	0	1881.54	0.022865	0	0	2.81006	0.02358
Hs H2A	114	129	VLLPKKTESHHKAKGK	C13	14	1874.33	200 mM NaCl Hs H2A-H2B dimer	0.167	1885.89	0.027941	4.35525	0.036105	2.8021	0.02032
Hs H2A	114	129	VLLPKKTESHHKAKGK	C13	14	1874.33	200 mM NaCl Hs H2A-H2B dimer	1.667	1885.77	0.040557	4.23067	0.046558	2.78797	0.006621
Hs H2A	114	129	VLLPKKTESHHKAKGK	C13	14	1874.33	200 mM NaCl Hs H2A-H2B dimer	16.667	1885.62	0.062065	4.08465	0.066143	2.80911	0.016351
Hs H2A	114	129	VLLPKKTESHHKAKGK	C13	14	1874.33	200 mM NaCl Hs H2A-H2B dimer	166.667	1885.58	0.014573	4.04794	0.027114	2.81137	0.013509
Hs H2A	115	129	LLPKKTESHHKAKGK	C13	13	1770.24	200 mM NaCl Hs H2A-H2B dimer	0	1777.43	0.018948	0	0	2.81423	0.028768
Hs H2A	115	129	LLPKKTESHHKAKGK	C13	13	1770.24	200 mM NaCl Hs H2A-H2B dimer	0.167	1781.82	0.068779	4.39083	0.071341	2.80456	0.018878
Hs H2A	115	129	LLPKKTESHHKAKGK	C13	13	1770.24	200 mM NaCl Hs H2A-H2B dimer	1.667	1781.65	0.046947	4.2188	0.050627	2.779	0.008223
Hs H2A	115	129	LLPKKTESHHKAKGK	C13	13	1770.24	200 mM NaCl Hs H2A-H2B dimer	16.667	1781.52	0.071481	4.09	0.07395	2.80685	0.020261
Hs H2A	115	129	LLPKKTESHHKAKGK	C13	13	1770.24	200 mM NaCl Hs H2A-H2B dimer	166.667	1781.47	0.009661	4.04178	0.021269	2.81418	0.01636
Hs H2A	116	129	LPKKTESHHKAKGK	C13	12	1652.14	200 mM NaCl Hs H2A-H2B dimer	0	1658.46	0.022489	0	0	2.81094	0.025356
Hs H2A	116	129	LPKKTESHHKAKGK	C13	12	1652.14	200 mM NaCl Hs H2A-H2B dimer	0.167	1662.49	0.035138	4.02633	0.041719	2.79665	0.016492
Hs H2A	116	129	LPKKTESHHKAKGK	C13	12	1652.14	200 mM NaCl Hs H2A-H2B dimer	1.667	1662.32	0.041609	3.8564	0.047298	2.78126	0.008356
Hs H2A	116	129	LPKKTESHHKAKGK	C13	12	1652.14	200 mM NaCl Hs H2A-H2B dimer	16.667	1662.16	0.050335	3.69934	0.055131	2.80748	0.018399
Hs H2A	116	129	LPKKTESHHKAKGK	C13	12	1652.14	200 mM NaCl Hs H2A-H2B dimer	166.667	1662.09	0.027648	3.62729	0.03564	2.80325	0.015563
Hs H2A	117	129	PKKTESHHKAKGK	C13	12	1534.04	200 mM NaCl Hs H2A-H2B dimer	0	1539.35	0.0252	0	0	2.8179	0.025045
Hs H2A	117	129	PKKTESHHKAKGK	C13	12	1534.04	200 mM NaCl Hs H2A-H2B dimer	0.167	1543.12	0.092087	3.76389	0.095473	2.80428	0.012713
Hs H2A	117	129	PKKTESHHKAKGK	C13	12	1534.04	200 mM NaCl Hs H2A-H2B dimer	1.667	1543.07	0.01904	3.71928	0.031585	2.78238	0.011683
Hs H2A	117	129	PKKTESHHKAKGK	C13	12	1534.04	200 mM NaCl Hs H2A-H2B dimer	16.667	1542.92	0.037904	3.56882	0.045517	2.80826	0.017509
Hs H2A	117	129	PKKTESHHKAKGK	C13	12	1534.04	200 mM NaCl Hs H2A-H2B dimer	166.667	1542.83	0.015729	3.47428	0.029706	2.8121	0.018298
Hs H2A	118	129	KKTESHHKAKGK	C13	11	1431.97	200 mM NaCl Hs H2A-H2B dimer	0	1437.6	0.015029	0	0	2.8091	0.022744
Hs H2A	118	129	KKTESHHKAKGK	C13	11	1431.97	200 mM NaCl Hs H2A-H2B dimer	0.167	1441.34	0.12637	3.73543	0.127261	2.80076	0.01838
Hs H2A	118	129	KKTESHHKAKGK	C13	11	1431.97	200 mM NaCl Hs H2A-H2B dimer	1.667	1441.12	0.005872	3.5231	0.016135	2.78121	0.00826
Hs H2A	118	129	KKTESHHKAKGK	C13	11	1431.97	200 mM NaCl Hs H2A-H2B dimer	16.667	1440.99	0.051165	3.38728	0.053326	2.80551	0.018933
Hs H2A	118	129	KKTESHHKAKGK	C13	11	1431.97	200 mM NaCl Hs H2A-H2B dimer	166.667	1440.91	0.027174	3.3112	0.031053	2.80701	0.014762
Hs H2B	37	42	YVYKVL	C13	5	820.581	200 mM NaCl Hs H2A-H2B dimer	0	824.416	0.007944	0	0	6.27826	0.044051
Hs H2B	37	42	YVYKVL	C13	5	820.581	200 mM NaCl Hs H2A-H2B dimer	0.167	824.545	0.007087	0.128324	0.010646	6.27954	0.060772
Hs H2B	37	42	YVYKVL	C13	5	820.581	200 mM NaCl Hs H2A-H2B dimer	1.667	825.242	0.02875	0.825631	0.029827	6.29101	0.054518
Hs H2B	37	42	YVYKVL	C13	5	820.581	200 mM NaCl Hs H2A-H2B dimer	16.667	827.189	0.044375	2.77307	0.04508	6.30862	0.045198
Hs H2B	37	42	YVYKVL	C13	5	820.581	200 mM NaCl Hs H2A-H2B dimer	166.667	827.405	0.015699	2.98921	0.017595	6.29153	0.059691
Hs H2B	37	57	YVYKVLKQVHPDTGISSKAMG	C13	19	2415.55	200 mM NaCl Hs H2A-H2B dimer	0	2425.8	0.016973	0	0	5.35834	0.041359
Hs H2B	37	57	YVYKVLKQVHPDTGISSKAMG	C13	19	2415.55	200 mM NaCl Hs H2A-H2B dimer	0.167	2428.48	0.013334	2.68063	0.021584	5.38993	0.060039
Hs H2B	37	57	YVYKVLKQVHPDTGISSKAMG	C13	19	2415.55	200 mM NaCl Hs H2A-H2B dimer	1.667	2431.31	0.05607	5.51635	0.058582	5.32822	0.002008
Hs H2B	37	57	YVYKVLKQVHPDTGISSKAMG	C13	19	2415.55	200 mM NaCl Hs H2A-H2B dimer	16.667	2435.14	0.084127	9.33708	0.085822	5.36198	0.04407
Hs H2B	37	57	YVYKVLKQVHPDTGISSKAMG	C13	19	2415.55	200 mM NaCl Hs H2A-H2B dimer	166.667	2435.78	0.036079	9.98695	0.039872	5.32661	0.005845
Hs H2B	37	59	YVYKVLKQVHPDTGISSKAMGIM	C13	21	2669.71	200 mM NaCl Hs H2A-H2B dimer	0	2680.91	0.012279	0	0	6.00106	0.040575
Hs H2B	37	59	YVYKVLKQVHPDTGISSKAMGIM	C13	21	2669.71	200 mM NaCl Hs H2A-H2B dimer	0.167	2683.49	0.032553	2.57626	0.034792	6.03674	0.066041
Hs H2B	37	59	YVYKVLKQVHPDTGISSKAMGIM	C13	21	2669.71	200 mM NaCl Hs H2A-H2B dimer	1.667	2686.45	0.104494	5.54191	0.105213	6.00726	0.05157
Hs H2B	37	59	YVYKVLKQVHPDTGISSKAMGIM	C13	21	2669.71	200 mM NaCl Hs H2A-H2B dimer	16.667	2690.79	0.086074	9.87262	0.086945	6.00868	0.038808
Hs H2B	37	59	YVYKVLKQVHPDTGISSKAMGIM	C13	21	2669.71	200 mM NaCl Hs H2A-H2B dimer	166.667	2692.03	0.029184	11.1121	0.031662	5.96733	0.006015
Hs H2B	37	61	YVYKVLKQVHPDTGISSKAMGIMNS	C13	23	2877.8	200 mM NaCl Hs H2A-H2B dimer	0	2888.95	0.032665	0	0	5.931	0.043749
Hs H2B	37	61	YVYKVLKQVHPDTGISSKAMGIMNS	C13	23	2877.8	200 mM NaCl Hs H2A-H2B dimer	0.167	2891.7	0.030473	2.74761	0.044672	5.96095	0.064297
Hs H2B	37	61	YVYKVLKQVHPDTGISSKAMGIMNS	C13	23	2877.8	200 mM NaCl Hs H2A-H2B dimer	1.667	2895.24	0.051817	6.28993	0.061253	5.93337	0.054393
Hs H2B	37	61	YVYKVLKQVHPDTGISSKAMGIMNS	C13	23	2877.8	200 mM NaCl Hs H2A-H2B dimer	16.667	2899.65	0.141481	10.7002	0.145203	5.93608	0.046355
Hs H2B	37	61	YVYKVLKQVHPDTGISSKAMGIMNS	C13	23	2877.8	200 mM NaCl Hs H2A-H2B dimer	166.667	2901.19	0.066034	12.2389	0.073671	5.88695	0.005008
Hs H2B	38	52	VYKVLKQVHPDTGIS	C13	13	1753.17	200 mM NaCl Hs H2A-H2B dimer	0	1760.56	0.01577	0	0	5.1094	0.034275
Hs H2B	38	52	VYKVLKQVHPDTGIS	C13	13	1753.17	200 mM NaCl Hs H2A-H2B dimer	0.167	1762.05	0.048421	1.49002	0.050925	5.13835	0.052612
Hs H2B	38	52	VYKVLKQVHPDTGIS	C13	13	1753.17	200 mM NaCl Hs H2A-H2B dimer	1.667	1764.05	0.012403	3.48908	0.020063	5.12206	0.042851
Hs H2B	38	52	VYKVLKQVHPDTGIS	C13	13	1753.17	200 mM NaCl Hs H2A-H2B dimer	16.667	1766.9	0.086342	6.34779	0.087771	5.12727	0.035261
Hs H2B	38	52	VYKVLKQVHPDTGIS	C13	13	1753.17	200 mM NaCl Hs H2A-H2B dimer	166.667	1767.21	0.008214	6.64853	0.017781	5.11639	0.045138
Hs H2B	38	55	VYKVLKQVHPDTGISSKA	C13	16	2050.38	200 mM NaCl Hs H2A-H2B dimer	0	2058.73	0.029535	0	0	4.84748	0.023197
Hs H2B	38	55	VYKVLKQVHPDTGISSKA	C13	16	2050.38	200 mM NaCl Hs H2A-H2B dimer	0.167	2060.92	0.044189	2.19049	0.053151	4.88989	0.052235
Hs H2B	38	55	VYKVLKQVHPDTGISSKA	C13	16	2050.38	200 mM NaCl Hs H2A-H2B dimer	1.667	2063	0.068593	4.27138	0.074682	4.85262	0.033665
Hs H2B	38	55	VYKVLKQVHPDTGISSKA	C13	16	2050.38	200 mM NaCl Hs H2A-H2B dimer	16.667	2066.38	0.045232	7.6482	0.054021	4.85373	0.039444
Hs H2B	38	55	VYKVLKQVHPDTGISSKA	C13	16	2050.38	200 mM NaCl Hs H2A-H2B dimer	166.667	2066.52	0.05498	7.78871	0.062411	4.84857	0.049582
Hs H2B	38	57	VYKVLKQVHPDTGISSKAMG	C13	18	2244.46	200 mM NaCl Hs H2A-H2B dimer	0	2253.78	0.00488	0	0	5.1057	0.034698
Hs H2B	38	57	VYKVLKQVHPDTGISSKAMG	C13	18	2244.46	200 mM NaCl Hs H2A-H2B dimer	0.167	2256.43	0.026633	2.64707	0.027076	5.12964	0.052155
Hs H2B	38	57	VYKVLKQVHPDTGISSKAMG	C13	18	2244.46	200 mM NaCl Hs H2A-H2B dimer	1.667	2259.11	0.060872	5.33308	0.061067	5.07849	0.003117
Hs H2B	38	57	VYKVLKQVHPDTGISSKAMG	C13	18	2244.46	200 mM NaCl Hs H2A-H2B dimer	16.667	2262.27	0.073753	8.49402	0.073914	5.1103	0.035497
Hs H2B	38	57	VYKVLKQVHPDTGISSKAMG	C13	18	2244.46	200 mM NaCl Hs H2A-H2B dimer	166.667	2262.96	0.111409	9.1823	0.111516	5.10163	0.040875
Hs H2B	39	55	YKVLKQVHPDTGISSKA	C13	15	1947.29	200 mM NaCl Hs H2A-H2B dimer	0	1954.67	0.016668	0	0	4.67434	0.027885
Hs H2B	39	55	YKVLKQVHPDTGISSKA	C13	15	1947.29	200 mM NaCl Hs H2A-H2B dimer	0.167	1956.99	0.04773	2.3227	0.050557	4.67848	0.044439
Hs H2B	39	55	YKVLKQVHPDTGISSKA	C13	15	1947.29	200 mM NaCl Hs H2A-H2B dimer	1.667	1959	0.041849	4.33647	0.045047	4.6907	0.043336
Hs H2B	39	55	YKVLKQVHPDTGISSKA	C13	15	1947.29	200 mM NaCl Hs H2A-H2B dimer	16.667	1961.95	0.083932	7.28563	0.085571	4.67869	0.036666
Hs H2B	39	55	YKVLKQVHPDTGISSKA	C13	15	1947.29	200 mM NaCl Hs H2A-H2B dimer	166.667	1962.24	0.061258	7.57057	0.063486	4.68185	0.044985
Hs H2B	39	61	YKVLKQVHPDTGISSKAMGIMNS	C13	21	2602.63	200 mM NaCl Hs H2A-H2B dimer	0	2612.88	0.007446	0	0	5.66815	0.039987
Hs H2B	39	61	YKVLKQVHPDTGISSKAMGIMNS	C13	21	2602.63	200 mM NaCl Hs H2A-H2B dimer	0.167	2615.7	0.029582	2.8177	0.030505	5.69241	0.062503
Hs H2B	39	61	YKVLKQVHPDTGISSKAMGIMNS	C13	21	2602.63	200 mM NaCl Hs H2A-H2B dimer	1.667	2618.72	0.058424	5.8376	0.058897	5.63169	0.005128
Hs H2B	39	61	YKVLKQVHPDTGISSKAMGIMNS	C13	21	2602.63	200 mM NaCl Hs H2A-H2B dimer	16.667	2622.6	0.113027	9.71432	0.113272	5.6703	0.042426
Hs H2B	39	61	YKVLKQVHPDTGISSKAMGIMNS	C13	21	2602.63	200 mM NaCl Hs H2A-H2B dimer	166.667	2623.96	0.011031	11.0798	0.013309	5.62707	0.0051
Hs H2B	40	59	KVLKQVHPDTGISSKAMGIM	C13	18	2224.44	200 mM NaCl Hs H2A-H2B dimer	0	2232.7	0.060106	0	0	5.57169	0.036638
Hs H2B	40	59	KVLKQVHPDTGISSKAMGIM	C13	18	2224.44	200 mM NaCl Hs H2A-H2B dimer	0.167	2235.35	0.047848	2.65307	0.076826	5.60445	0.060072
Hs H2B	40	59	KVLKQVHPDTGISSKAMGIM	C13	18	2224.44	200 mM NaCl Hs H2A-H2B dimer	1.667	2237.66	0.059641	4.96108	0.084675	5.5779	0.05102
Hs H2B	40	59	KVLKQVHPDTGISSKAMGIM	C13	18	2224.44	200 mM NaCl Hs H2A-H2B dimer	16.667	2240.63	0.075067	7.93355	0.096165	5.57803	0.044995
Hs H2B	40	59	KVLKQVHPDTGISSKAMGIM	C13	18	2224.44	200 mM NaCl Hs H2A-H2B dimer	166.667	2241.53	0.027418	8.82841	0.066064	5.52541	0.003986
Hs H2B	40	61	KVLKQVHPDTGISSKAMGIMNS	C13	20	2431.54	200 mM NaCl Hs H2A-H2B dimer	0	2440.83	0.025243	0	0	5.51047	0.035453
Hs H2B	40	61	KVLKQVHPDTGISSKAMGIMNS	C13	20	2431.54	200 mM NaCl Hs H2A-H2B dimer	0.167	2443.62	0.028127	2.79157	0.037794	5.53559	0.06271
Hs H2B	40	61	KVLKQVHPDTGISSKAMGIMNS	C13	20	2431.54	200 mM NaCl Hs H2A-H2B dimer	1.667	2446.4	0.093223	5.56917	0.096581	5.51388	0.044673
Hs H2B	40	61	KVLKQVHPDTGISSKAMGIMNS	C13	20	2431.54	200 mM NaCl Hs H2A-H2B dimer	16.667	2449.8	0.129871	8.96561	0.132302	5.51142	0.04298
Hs H2B	40	61	KVLKQVHPDTGISSKAMGIMNS	C13	20	2431.54	200 mM NaCl Hs H2A-H2B dimer	166.667	2451.19	0.150109	10.3591	0.152216	5.49582	0.049287
Hs H2B	43	59	KQVHPDTGISSKAMGIM	C13	15	1868.14	200 mM NaCl Hs H2A-H2B dimer	0	1875.63	0.028016	0	0	5.71583	0.037233
Hs H2B	43	59	KQVHPDTGISSKAMGIM	C13	15	1868.14	200 mM NaCl Hs H2A-H2B dimer	0.167	1878.16	0.064817	2.53182	0.070613	5.74164	0.061088
Hs H2B	43	59	KQVHPDTGISSKAMGIM	C13	15	1868.14	200 mM NaCl Hs H2A-H2B dimer	1.667	1879.81	0.185811	4.18139	0.187911	5.73951	0.051889
Hs H2B	43	59	KQVHPDTGISSKAMGIM	C13	15	1868.14	200 mM NaCl Hs H2A-H2B dimer	16.667	1881.78	0.020784	6.1524	0.034884	5.7312	0.042087
Hs H2B	43	59	KQVHPDTGISSKAMGIM	C13	15	1868.14	200 mM NaCl Hs H2A-H2B dimer	166.667	1882.68	0.117137	7.04798	0.12044	5.71705	0.04935
Hs H2B	43	61	KQVHPDTGISSKAMGIMNS	C13	17	2076.24	200 mM NaCl Hs H2A-H2B dimer	0	2083.69	0.00672	0	0	5.62454	0.037632
Hs H2B	43	61	KQVHPDTGISSKAMGIMNS	C13	17	2076.24	200 mM NaCl Hs H2A-H2B dimer	0.167	2086.48	0.041873	2.78884	0.042409	5.65521	0.062981
Hs H2B	43	61	KQVHPDTGISSKAMGIMNS	C13	17	2076.24	200 mM NaCl Hs H2A-H2B dimer	1.667	2088.57	0.13121	4.87353	0.131382	5.63246	0.049503
Hs H2B	43	61	KQVHPDTGISSKAMGIMNS	C13	17	2076.24	200 mM NaCl Hs H2A-H2B dimer	16.667	2091.01	0.014948	7.31407	0.01639	5.62844	0.043145
Hs H2B	43	61	KQVHPDTGISSKAMGIMNS	C13	17	2076.24	200 mM NaCl Hs H2A-H2B dimer	166.667	2092.12	0.129798	8.42341	0.129971	5.61462	0.045717
Hs H2B	53	61	SKAMGIMNS	C13	8	971.554	200 mM NaCl Hs H2A-H2B dimer	0	975.411	0.045652	0	0	5.47288	0.03691
Hs H2B	53	61	SKAMGIMNS	C13	8	971.554	200 mM NaCl Hs H2A-H2B dimer	0.167	976.06	0.028559	0.648836	0.053848	5.49126	0.056983
Hs H2B	53	61	SKAMGIMNS	C13	8	971.554	200 mM NaCl Hs H2A-H2B dimer	1.667	977.298	0.004132	1.88711	0.045838	5.4972	0.0482
Hs H2B	53	61	SKAMGIMNS	C13	8	971.554	200 mM NaCl Hs H2A-H2B dimer	16.667	978.455	0.034108	3.04428	0.056986	5.4802	0.039369
Hs H2B	53	61	SKAMGIMNS	C13	8	971.554	200 mM NaCl Hs H2A-H2B dimer	166.667	979.554	0.086771	4.14329	0.098048	5.47122	0.044621
Hs H2B	56	61	MGIMNS	C13	5	674.353	200 mM NaCl Hs H2A-H2B dimer	0	677.236	0.010023	0	0	6.03512	0.050941
Hs H2B	56	61	MGIMNS	C13	5	674.353	200 mM NaCl Hs H2A-H2B dimer	0.167	677.529	0.006601	0.293333	0.012002	6.0614	0.065086
Hs H2B	56	61	MGIMNS	C13	5	674.353	200 mM NaCl Hs H2A-H2B dimer	1.667	678.066	0.027387	0.829768	0.029163	6.05399	0.06286
Hs H2B	56	61	MGIMNS	C13	5	674.353	200 mM NaCl Hs H2A-H2B dimer	16.667	678.893	0.032597	1.65684	0.034103	6.07063	0.049347
Hs H2B	56	61	MGIMNS	C13	5	674.353	200 mM NaCl Hs H2A-H2B dimer	166.667	679.574	0.007358	2.33865	0.012434	6.00315	0.004964
Hs H2B	60	67	NSFVNDIF	C13	7	995.586	200 mM NaCl Hs H2A-H2B dimer	0	999.39	0.008066	0	0	8.01824	0.072314
Hs H2B	60	67	NSFVNDIF	C13	7	995.586	200 mM NaCl Hs H2A-H2B dimer	0.167	999.426	0.012242	0.035325	0.014661	8.03597	0.085507
Hs H2B	60	67	NSFVNDIF	C13	7	995.586	200 mM NaCl Hs H2A-H2B dimer	1.667	999.455	0.016911	0.064105	0.018737	8.03273	0.083175
Hs H2B	60	67	NSFVNDIF	C13	7	995.586	200 mM NaCl Hs H2A-H2B dimer	16.667	999.71	0.025006	0.319596	0.026275	8.05475	0.07282
Hs H2B	60	67	NSFVNDIF	C13	7	995.586	200 mM NaCl Hs H2A-H2B dimer	166.667	1001.49	0.015895	2.09502	0.017825	7.96638	0.005105
Hs H2B	66	73	IFERIAGE	C13	7	972.627	200 mM NaCl Hs H2A-H2B dimer	0	976.032	0.019567	0	0	5.70987	0.039183
Hs H2B	66	73	IFERIAGE	C13	7	972.627	200 mM NaCl Hs H2A-H2B dimer	0.167	976.233	0.020914	0.201451	0.02864	5.74296	0.059003
Hs H2B	66	73	IFERIAGE	C13	7	972.627	200 mM NaCl Hs H2A-H2B dimer	1.667	976.381	0.034038	0.348907	0.039261	5.72995	0.056088
Hs H2B	66	73	IFERIAGE	C13	7	972.627	200 mM NaCl Hs H2A-H2B dimer	16.667	976.843	0.023633	0.811382	0.030682	5.74497	0.045559
Hs H2B	66	73	IFERIAGE	C13	7	972.627	200 mM NaCl Hs H2A-H2B dimer	166.667	978.497	0.017763	2.46582	0.026427	5.6846	0.001859
Hs H2B	66	74	IFERIAGEA	C13	8	1045.67	200 mM NaCl Hs H2A-H2B dimer	0	1050.28	0.009644	0	0	5.7764	0.046816
Hs H2B	66	74	IFERIAGEA	C13	8	1045.67	200 mM NaCl Hs H2A-H2B dimer	0.167	1050.39	0.014056	0.102674	0.017046	5.79425	0.062534
Hs H2B	66	74	IFERIAGEA	C13	8	1045.67	200 mM NaCl Hs H2A-H2B dimer	1.667	1050.54	0.02602	0.255599	0.027749	5.79317	0.05724
Hs H2B	66	74	IFERIAGEA	C13	8	1045.67	200 mM NaCl Hs H2A-H2B dimer	16.667	1050.97	0.051204	0.689706	0.052104	5.80871	0.046758
Hs H2B	66	74	IFERIAGEA	C13	8	1045.67	200 mM NaCl Hs H2A-H2B dimer	166.667	1052.99	0.033067	2.70844	0.034445	5.7421	0.004283
Hs H2B	66	80	IFERIAGEASRLAHY	C13	14	1803.15	200 mM NaCl Hs H2A-H2B dimer	0	1810.18	0.008035	0	0	6.51021	0.048757
Hs H2B	66	80	IFERIAGEASRLAHY	C13	14	1803.15	200 mM NaCl Hs H2A-H2B dimer	0.167	1811.39	0.035833	1.21579	0.036723	6.55577	0.065844
Hs H2B	66	80	IFERIAGEASRLAHY	C13	14	1803.15	200 mM NaCl Hs H2A-H2B dimer	1.667	1812.31	0.049729	2.13236	0.050374	6.53384	0.060899
Hs H2B	66	80	IFERIAGEASRLAHY	C13	14	1803.15	200 mM NaCl Hs H2A-H2B dimer	16.667	1813.7	0.076889	3.51898	0.077308	6.53752	0.049919
Hs H2B	66	80	IFERIAGEASRLAHY	C13	14	1803.15	200 mM NaCl Hs H2A-H2B dimer	166.667	1816.45	0.016016	6.26905	0.017918	6.45923	0.004414
Hs H2B	67	77	FERIAGEASRL	C13	10	1297.83	200 mM NaCl Hs H2A-H2B dimer	0	1301.93	0.036138	0	0	6.23261	0.05156
Hs H2B	67	77	FERIAGEASRL	C13	10	1297.83	200 mM NaCl Hs H2A-H2B dimer	0.167	1302.21	0.007929	0.282814	0.036998	6.27034	0.065523
Hs H2B	67	77	FERIAGEASRL	C13	10	1297.83	200 mM NaCl Hs H2A-H2B dimer	1.667	1302.39	0.027666	0.465689	0.045512	6.24982	0.062909
Hs H2B	67	77	FERIAGEASRL	C13	10	1297.83	200 mM NaCl Hs H2A-H2B dimer	16.667	1303.91	0.060312	1.98725	0.07031	6.26163	0.049023
Hs H2B	67	77	FERIAGEASRL	C13	10	1297.83	200 mM NaCl Hs H2A-H2B dimer	166.667	1306.39	0.004224	4.46286	0.036384	6.1806	0.003499
Hs H2B	67	80	FERIAGEASRLAHY	C13	13	1685.05	200 mM NaCl Hs H2A-H2B dimer	0	1691.24	0.019489	0	0	6.52026	0.051366
Hs H2B	67	80	FERIAGEASRLAHY	C13	13	1685.05	200 mM NaCl Hs H2A-H2B dimer	0.167	1692.29	0.027621	1.04868	0.033804	6.55384	0.068195
Hs H2B	67	80	FERIAGEASRLAHY	C13	13	1685.05	200 mM NaCl Hs H2A-H2B dimer	1.667	1692.98	0.054465	1.74367	0.057847	6.47913	0.003971
Hs H2B	67	80	FERIAGEASRLAHY	C13	13	1685.05	200 mM NaCl Hs H2A-H2B dimer	16.667	1694.45	0.076341	3.20884	0.07879	6.52519	0.049042
Hs H2B	67	80	FERIAGEASRLAHY	C13	13	1685.05	200 mM NaCl Hs H2A-H2B dimer	166.667	1697.2	0.071012	5.96053	0.073638	6.48987	0.056366
Hs H2B	68	77	ERIAGEASRL	C13	9	1141.73	200 mM NaCl Hs H2A-H2B dimer	0	1145.98	0.032053	0	0	6.23138	0.052881
Hs H2B	68	77	ERIAGEASRL	C13	9	1141.73	200 mM NaCl Hs H2A-H2B dimer	0.167	1146.25	0.027248	0.26681	0.04207	6.2681	0.067193
Hs H2B	68	77	ERIAGEASRL	C13	9	1141.73	200 mM NaCl Hs H2A-H2B dimer	1.667	1146.5	0.055746	0.523308	0.064304	6.24473	0.064435
Hs H2B	68	77	ERIAGEASRL	C13	9	1141.73	200 mM NaCl Hs H2A-H2B dimer	16.667	1147.82	0.055713	1.8401	0.064275	6.23862	0.050924
Hs H2B	68	77	ERIAGEASRL	C13	9	1141.73	200 mM NaCl Hs H2A-H2B dimer	166.667	1150.26	0.038013	4.28334	0.049724	6.17581	0.002623
Hs H2B	69	77	RIAGEASRL	C13	8	1008.68	200 mM NaCl Hs H2A-H2B dimer	0	1012.2	0.007444	0	0	4.80481	0.019538
Hs H2B	69	77	RIAGEASRL	C13	8	1008.68	200 mM NaCl Hs H2A-H2B dimer	0.167	1012.38	0.01824	0.1734	0.0197	4.83978	0.051571
Hs H2B	69	77	RIAGEASRL	C13	8	1008.68	200 mM NaCl Hs H2A-H2B dimer	1.667	1012.62	0.012663	0.416344	0.014689	4.81901	0.028794
Hs H2B	69	77	RIAGEASRL	C13	8	1008.68	200 mM NaCl Hs H2A-H2B dimer	16.667	1013.73	0.024775	1.52539	0.025869	4.82681	0.026199
Hs H2B	69	77	RIAGEASRL	C13	8	1008.68	200 mM NaCl Hs H2A-H2B dimer	166.667	1015.62	0.037855	3.41989	0.03858	4.78607	0.003122
Hs H2B	69	80	RIAGEASRLAHY	C13	11	1395.89	200 mM NaCl Hs H2A-H2B dimer	0	1401.27	0.025073	0	0	5.01082	0.030926
Hs H2B	69	80	RIAGEASRLAHY	C13	11	1395.89	200 mM NaCl Hs H2A-H2B dimer	0.167	1402.38	0.050312	1.11835	0.056213	5.04476	0.056976
Hs H2B	69	80	RIAGEASRLAHY	C13	11	1395.89	200 mM NaCl Hs H2A-H2B dimer	1.667	1403.03	0.049067	1.76155	0.055102	5.01964	0.037066
Hs H2B	69	80	RIAGEASRLAHY	C13	11	1395.89	200 mM NaCl Hs H2A-H2B dimer	16.667	1404.32	0.070092	3.05447	0.074441	5.03215	0.036416
Hs H2B	69	80	RIAGEASRLAHY	C13	11	1395.89	200 mM NaCl Hs H2A-H2B dimer	166.667	1406.19	0.012434	4.92837	0.027987	5.01262	0.048236
Hs H2B	75	90	SRLAHYNKRSTITSRE	C13	15	1991.26	200 mM NaCl Hs H2A-H2B dimer	0	1998.39	0.01175	0	0	3.98433	0.014638
Hs H2B	75	90	SRLAHYNKRSTITSRE	C13	15	1991.26	200 mM NaCl Hs H2A-H2B dimer	0.167	2001.46	0.075264	3.07193	0.076175	3.95885	0.002545
Hs H2B	75	90	SRLAHYNKRSTITSRE	C13	15	1991.26	200 mM NaCl Hs H2A-H2B dimer	1.667	2001.93	0.096952	3.544	0.097661	3.92723	0.062971
Hs H2B	75	90	SRLAHYNKRSTITSRE	C13	15	1991.26	200 mM NaCl Hs H2A-H2B dimer	16.667	2003.15	0.045928	4.75619	0.047407	3.98818	0.020703
Hs H2B	75	90	SRLAHYNKRSTITSRE	C13	15	1991.26	200 mM NaCl Hs H2A-H2B dimer	166.667	2004.06	0.065211	5.67088	0.066261	3.98063	0.029616
Hs H2B	94	103	AVRLLLPGEL	C13	8	1125.83	200 mM NaCl Hs H2A-H2B dimer	0	1129.92	0.02107	0	0	7.25335	0.053934
Hs H2B	94	103	AVRLLLPGEL	C13	8	1125.83	200 mM NaCl Hs H2A-H2B dimer	0.167	1131.32	0.011189	1.39729	0.023857	7.28476	0.078973
Hs H2B	94	103	AVRLLLPGEL	C13	8	1125.83	200 mM NaCl Hs H2A-H2B dimer	1.667	1131.47	0.02227	1.54841	0.030658	7.27283	0.065337
Hs H2B	94	103	AVRLLLPGEL	C13	8	1125.83	200 mM NaCl Hs H2A-H2B dimer	16.667	1132.27	0.026447	2.3418	0.033814	7.28874	0.058739
Hs H2B	94	103	AVRLLLPGEL	C13	8	1125.83	200 mM NaCl Hs H2A-H2B dimer	166.667	1133.94	0.00808	4.01846	0.022566	7.21319	0.005942
Hs H2B	94	122	AVRLLLPGELAKHAVSEGTKAVTKYTSSK	C13	27	3177.14	200 mM NaCl Hs H2A-H2B dimer	0	3189.65	0.003377	0	0	6.55196	0.002883
Hs H2B	94	122	AVRLLLPGELAKHAVSEGTKAVTKYTSSK	C13	27	3177.14	200 mM NaCl Hs H2A-H2B dimer	0.167	3194.71	0.05445	5.06232	0.054555	6.61649	0.071128
Hs H2B	94	122	AVRLLLPGELAKHAVSEGTKAVTKYTSSK	C13	27	3177.14	200 mM NaCl Hs H2A-H2B dimer	1.667	3196.7	0.08268	7.04908	0.082749	6.59579	0.067727
Hs H2B	94	122	AVRLLLPGELAKHAVSEGTKAVTKYTSSK	C13	27	3177.14	200 mM NaCl Hs H2A-H2B dimer	16.667	3200.36	0.163776	10.714	0.163811	6.57255	0.053208
Hs H2B	94	122	AVRLLLPGELAKHAVSEGTKAVTKYTSSK	C13	27	3177.14	200 mM NaCl Hs H2A-H2B dimer	166.667	3203.22	0.162758	13.5638	0.162793	6.51603	0.004521
Hs H2B	95	103	VRLLLPGEL	C13	7	1051.78	200 mM NaCl Hs H2A-H2B dimer	0	1055.76	0.058902	0	0	7.20253	0.058392
Hs H2B	95	103	VRLLLPGEL	C13	7	1051.78	200 mM NaCl Hs H2A-H2B dimer	0.167	1057.21	0.01602	1.45081	0.061042	7.23915	0.084461
Hs H2B	95	103	VRLLLPGEL	C13	7	1051.78	200 mM NaCl Hs H2A-H2B dimer	1.667	1057.36	0.025752	1.59528	0.064286	7.21462	0.068861
Hs H2B	95	103	VRLLLPGEL	C13	7	1051.78	200 mM NaCl Hs H2A-H2B dimer	16.667	1058.12	0.020602	2.35929	0.062401	7.2358	0.058661
Hs H2B	95	103	VRLLLPGEL	C13	7	1051.78	200 mM NaCl Hs H2A-H2B dimer	166.667	1059.41	0.015923	3.64902	0.061017	7.15485	0.010326
Hs H2B	95	122	VRLLLPGELAKHAVSEGTKAVTKYTSSK	C13	26	3104.1	200 mM NaCl Hs H2A-H2B dimer	0	3115.67	0.017294	0	0	6.54638	0.055856
Hs H2B	95	122	VRLLLPGELAKHAVSEGTKAVTKYTSSK	C13	26	3104.1	200 mM NaCl Hs H2A-H2B dimer	0.167	3120.86	0.08925	5.18354	0.09091	6.56528	0.073869
Hs H2B	95	122	VRLLLPGELAKHAVSEGTKAVTKYTSSK	C13	26	3104.1	200 mM NaCl Hs H2A-H2B dimer	1.667	3122.7	0.164805	7.02471	0.16571	6.53204	0.065964
Hs H2B	95	122	VRLLLPGELAKHAVSEGTKAVTKYTSSK	C13	26	3104.1	200 mM NaCl Hs H2A-H2B dimer	16.667	3126.48	0.136354	10.8089	0.137446	6.52488	0.051125
Hs H2B	95	122	VRLLLPGELAKHAVSEGTKAVTKYTSSK	C13	26	3104.1	200 mM NaCl Hs H2A-H2B dimer	166.667	3128.91	0.047406	13.2383	0.050462	6.46761	0.008955
Hs H2B	97	103	LLLPGEL	C13	5	786.578	200 mM NaCl Hs H2A-H2B dimer	0	790.159	0.026177	0	0	7.20637	0.054437
Hs H2B	97	103	LLLPGEL	C13	5	786.578	200 mM NaCl Hs H2A-H2B dimer	0.167	791	0.008211	0.840601	0.027434	7.28018	0.079045
Hs H2B	97	103	LLLPGEL	C13	5	786.578	200 mM NaCl Hs H2A-H2B dimer	1.667	791.26	0.020911	1.10068	0.033504	7.1682	0.0067
Hs H2B	97	103	LLLPGEL	C13	5	786.578	200 mM NaCl Hs H2A-H2B dimer	16.667	791.779	0.011989	1.61963	0.028792	7.26476	0.050727
Hs H2B	97	103	LLLPGEL	C13	5	786.578	200 mM NaCl Hs H2A-H2B dimer	166.667	792.938	0.050763	2.77868	0.057115	7.22141	0.066692
Hs H2B	98	103	LLPGEL	C13	4	668.477	200 mM NaCl Hs H2A-H2B dimer	0	670.905	0.019517	0	0	6.79001	0.052629
Hs H2B	98	103	LLPGEL	C13	4	668.477	200 mM NaCl Hs H2A-H2B dimer	0.167	672.224	0.009349	1.31883	0.021641	6.82208	0.073863
Hs H2B	98	103	LLPGEL	C13	4	668.477	200 mM NaCl Hs H2A-H2B dimer	1.667	672.264	0.017997	1.35923	0.026548	6.80397	0.065754
Hs H2B	98	103	LLPGEL	C13	4	668.477	200 mM NaCl Hs H2A-H2B dimer	16.667	672.703	0.014471	1.79837	0.024297	6.80736	0.052463
Hs H2B	98	103	LLPGEL	C13	4	668.477	200 mM NaCl Hs H2A-H2B dimer	166.667	672.806	0.022024	1.90077	0.029428	6.79736	0.062599
Hs H2B	100	122	PGELAKHAVSEGTKAVTKYTSSK	C13	22	2483.59	200 mM NaCl Hs H2A-H2B dimer	0	2490.86	0.007521	0	0	5.75297	0.042999
Hs H2B	100	122	PGELAKHAVSEGTKAVTKYTSSK	C13	22	2483.59	200 mM NaCl Hs H2A-H2B dimer	0.167	2493.16	0.030947	2.30409	0.031848	5.79042	0.064639
Hs H2B	100	122	PGELAKHAVSEGTKAVTKYTSSK	C13	22	2483.59	200 mM NaCl Hs H2A-H2B dimer	1.667	2495.81	0.133736	4.94821	0.133947	5.76234	0.055208
Hs H2B	100	122	PGELAKHAVSEGTKAVTKYTSSK	C13	22	2483.59	200 mM NaCl Hs H2A-H2B dimer	16.667	2499.1	0.11389	8.23797	0.114138	5.44904	0.246391
Hs H2B	100	122	PGELAKHAVSEGTKAVTKYTSSK	C13	22	2483.59	200 mM NaCl Hs H2A-H2B dimer	166.667	2500.42	0.050232	9.56323	0.050792	5.70632	0.0047
Hs H2B	103	122	LAKHAVSEGTKAVTKYTSSK	C13	19	2189.43	200 mM NaCl Hs H2A-H2B dimer	0	2197.86	0.038895	0	0	4.57242	0.024352
Hs H2B	103	122	LAKHAVSEGTKAVTKYTSSK	C13	19	2189.43	200 mM NaCl Hs H2A-H2B dimer	0.167	2202.24	0.050526	4.38335	0.063763	4.58586	0.045424
Hs H2B	103	122	LAKHAVSEGTKAVTKYTSSK	C13	19	2189.43	200 mM NaCl Hs H2A-H2B dimer	1.667	2204.3	0.09921	6.44268	0.106562	4.52721	0.000861
Hs H2B	103	122	LAKHAVSEGTKAVTKYTSSK	C13	19	2189.43	200 mM NaCl Hs H2A-H2B dimer	16.667	2207.4	0.034849	9.53819	0.052223	4.54565	0.034061
Hs H2B	103	122	LAKHAVSEGTKAVTKYTSSK	C13	19	2189.43	200 mM NaCl Hs H2A-H2B dimer	166.667	2207.74	0.160803	9.8804	0.16544	4.53078	0.039594
Hs H2B	104	114	AKHAVSEGTKA	C13	10	1139.73	200 mM NaCl Hs H2A-H2B dimer	0	1144.51	0.006114	0	0	2.80778	0.023733
Hs H2B	104	114	AKHAVSEGTKA	C13	10	1139.73	200 mM NaCl Hs H2A-H2B dimer	0.167	1144.84	0.036792	0.332399	0.037297	2.8018	0.017209
Hs H2B	104	114	AKHAVSEGTKA	C13	10	1139.73	200 mM NaCl Hs H2A-H2B dimer	1.667	1146.24	0.053636	1.73639	0.053984	2.8041	0.025051
Hs H2B	104	114	AKHAVSEGTKA	C13	10	1139.73	200 mM NaCl Hs H2A-H2B dimer	16.667	1148.07	0.044675	3.56392	0.045091	2.81116	0.020049
Hs H2B	104	114	AKHAVSEGTKA	C13	10	1139.73	200 mM NaCl Hs H2A-H2B dimer	166.667	1148.67	0.041829	4.15957	0.042274	2.8094	0.0137
Hs H2B	104	116	AKHAVSEGTKAVT	C13	12	1347.87	200 mM NaCl Hs H2A-H2B dimer	0	1353.47	0.013893	0	0	2.81261	0.02672
Hs H2B	104	116	AKHAVSEGTKAVT	C13	12	1347.87	200 mM NaCl Hs H2A-H2B dimer	0.167	1354.39	0.018704	0.914947	0.023299	2.80457	0.019431
Hs H2B	104	116	AKHAVSEGTKAVT	C13	12	1347.87	200 mM NaCl Hs H2A-H2B dimer	1.667	1356.25	0.067603	2.77551	0.069015	2.8069	0.02497
Hs H2B	104	116	AKHAVSEGTKAVT	C13	12	1347.87	200 mM NaCl Hs H2A-H2B dimer	16.667	1358.8	0.072699	5.32557	0.074015	2.81158	0.02005
Hs H2B	104	116	AKHAVSEGTKAVT	C13	12	1347.87	200 mM NaCl Hs H2A-H2B dimer	166.667	1359.27	0.114457	5.80156	0.115297	2.80927	0.016619
Hs H2B	104	122	AKHAVSEGTKAVTKYTSSK	C13	18	2070.33	200 mM NaCl Hs H2A-H2B dimer	0	2078.6	0.029778	0	0	4.23197	0.024228
Hs H2B	104	122	AKHAVSEGTKAVTKYTSSK	C13	18	2070.33	200 mM NaCl Hs H2A-H2B dimer	0.167	2083.33	0.042702	4.72548	0.05206	4.23667	0.042584
Hs H2B	104	122	AKHAVSEGTKAVTKYTSSK	C13	18	2070.33	200 mM NaCl Hs H2A-H2B dimer	1.667	2085	0.079431	6.39644	0.08483	4.21694	0.033065
Hs H2B	104	122	AKHAVSEGTKAVTKYTSSK	C13	18	2070.33	200 mM NaCl Hs H2A-H2B dimer	16.667	2087.31	0.130845	8.70869	0.134191	4.21449	0.02374
Hs H2B	104	122	AKHAVSEGTKAVTKYTSSK	C13	18	2070.33	200 mM NaCl Hs H2A-H2B dimer	166.667	2087.85	0.131325	9.25116	0.134659	4.19634	0.032251
Hs H2B	115	122	VTKYTSSK	C13	7	949.62	200 mM NaCl Hs H2A-H2B dimer	0	953.429	0.009427	0	0	2.81375	0.022597
Hs H2B	115	122	VTKYTSSK	C13	7	949.62	200 mM NaCl Hs H2A-H2B dimer	0.167	956.698	0.058834	3.2682	0.059585	2.79528	0.018213
Hs H2B	115	122	VTKYTSSK	C13	7	949.62	200 mM NaCl Hs H2A-H2B dimer	1.667	956.68	0.043548	3.25052	0.044557	2.78221	0.009112
Hs H2B	115	122	VTKYTSSK	C13	7	949.62	200 mM NaCl Hs H2A-H2B dimer	16.667	956.594	0.041864	3.1645	0.042913	2.80608	0.016259
Hs H2B	115	122	VTKYTSSK	C13	7	949.62	200 mM NaCl Hs H2A-H2B dimer	166.667	956.573	0.038528	3.14374	0.039665	2.80332	0.011986
Hs H2B	117	122	KYTSSK	C13	5	741.477	200 mM NaCl Hs H2A-H2B dimer	0	744.345	0.016347	0	0	2.8086	0.02366
Hs H2B	117	122	KYTSSK	C13	5	741.477	200 mM NaCl Hs H2A-H2B dimer	0.167	746.401	0.013714	2.0562	0.021337	2.7981	0.01744
Hs H2B	117	122	KYTSSK	C13	5	741.477	200 mM NaCl Hs H2A-H2B dimer	1.667	746.367	0.009481	2.0218	0.018897	2.78142	0.008989
Hs H2B	117	122	KYTSSK	C13	5	741.477	200 mM NaCl Hs H2A-H2B dimer	16.667	746.268	0.042407	1.92308	0.045448	2.81344	0.017109
Hs H2B	117	122	KYTSSK	C13	5	741.477	200 mM NaCl Hs H2A-H2B dimer	166.667	746.245	0.027462	1.8994	0.031959	2.79402	0.00282
Variant Hs H2A.Z	1	27	AGGKAGKDSGKAKTKAVSRSQRAGLQF		26	2704.5	200 mM NaCl Hs H2A.Z-H2B dimer	0	2705.95	0.010711	0	0	4.48414	0.007795
Variant Hs H2A.Z	1	27	AGGKAGKDSGKAKTKAVSRSQRAGLQF		26	2704.5	200 mM NaCl Hs H2A.Z-H2B dimer	0.167	2718.25	0.082342	12.3016	0.083036	4.50646	0.043101
Variant Hs H2A.Z	1	27	AGGKAGKDSGKAKTKAVSRSQRAGLQF		26	2704.5	200 mM NaCl Hs H2A.Z-H2B dimer	1.667	2718.03	0.032113	12.0816	0.033852	4.49326	0.003543
Variant Hs H2A.Z	1	27	AGGKAGKDSGKAKTKAVSRSQRAGLQF		26	2704.5	200 mM NaCl Hs H2A.Z-H2B dimer	16.667	2717.88	0.060894	11.9315	0.061829	4.51694	0.019493
Variant Hs H2A.Z	1	27	AGGKAGKDSGKAKTKAVSRSQRAGLQF		26	2704.5	200 mM NaCl Hs H2A.Z-H2B dimer	166.667	2717.77	0.028509	11.8153	0.030455	4.51477	0.036831
Variant Hs H2A.Z	58	63	LEYLTA		5	709.377	200 mM NaCl Hs H2A.Z-H2B dimer	0	709.669	0.026424	0	0	6.58914	0.058377
Variant Hs H2A.Z	58	63	LEYLTA		5	709.377	200 mM NaCl Hs H2A.Z-H2B dimer	0.167	710.845	0.158668	1.17605	0.160853	6.6247	0.067735
Variant Hs H2A.Z	58	63	LEYLTA		5	709.377	200 mM NaCl Hs H2A.Z-H2B dimer	1.667	712.682	0.016212	3.01249	0.031001	6.59366	0.069803
Variant Hs H2A.Z	58	63	LEYLTA		5	709.377	200 mM NaCl Hs H2A.Z-H2B dimer	16.667	712.697	0.053106	3.02723	0.059317	6.61541	0.048925
Variant Hs H2A.Z	58	63	LEYLTA		5	709.377	200 mM NaCl Hs H2A.Z-H2B dimer	166.667	712.672	0.057031	3.00269	0.062855	6.58128	0.066768
Variant Hs H2A.Z	59	64	EYLTAE		5	725.335	200 mM NaCl Hs H2A.Z-H2B dimer	0	725.756	0.071465	0	0	5.73213	0.044736
Variant Hs H2A.Z	59	64	EYLTAE		5	725.335	200 mM NaCl Hs H2A.Z-H2B dimer	0.167	726.933	0.040607	1.17765	0.082196	5.77276	0.056165
Variant Hs H2A.Z	59	64	EYLTAE		5	725.335	200 mM NaCl Hs H2A.Z-H2B dimer	1.667	728.25	0.024447	2.49358	0.07553	5.76216	0.060592
Variant Hs H2A.Z	59	64	EYLTAE		5	725.335	200 mM NaCl Hs H2A.Z-H2B dimer	16.667	728.274	0.014089	2.5186	0.07284	5.76129	0.045027
Variant Hs H2A.Z	59	64	EYLTAE		5	725.335	200 mM NaCl Hs H2A.Z-H2B dimer	166.667	728.26	0.022032	2.5044	0.074784	5.73276	0.049643
Variant Hs H2A.Z	59	65	EYLTAEV		6	824.404	200 mM NaCl Hs H2A.Z-H2B dimer	0	824.77	0.006025	0	0	6.56207	0.059
Variant Hs H2A.Z	59	65	EYLTAEV		6	824.404	200 mM NaCl Hs H2A.Z-H2B dimer	0.167	826.215	0.11595	1.44507	0.116106	6.56803	0.065794
Variant Hs H2A.Z	59	65	EYLTAEV		6	824.404	200 mM NaCl Hs H2A.Z-H2B dimer	1.667	828.287	0.015164	3.51707	0.016317	6.55344	0.067859
Variant Hs H2A.Z	59	65	EYLTAEV		6	824.404	200 mM NaCl Hs H2A.Z-H2B dimer	16.667	828.278	0.013357	3.5078	0.014653	6.53876	0.054447
Variant Hs H2A.Z	59	65	EYLTAEV		6	824.404	200 mM NaCl Hs H2A.Z-H2B dimer	166.667	828.296	0.0079	3.52575	0.009936	6.53905	0.067151
Variant Hs H2A.Z	60	65	YLTAEV		5	695.361	200 mM NaCl Hs H2A.Z-H2B dimer	0	695.762	0.034342	0	0	6.23146	0.053155
Variant Hs H2A.Z	60	65	YLTAEV		5	695.361	200 mM NaCl Hs H2A.Z-H2B dimer	0.167	696.957	0.02922	1.19535	0.045091	6.25972	0.062224
Variant Hs H2A.Z	60	65	YLTAEV		5	695.361	200 mM NaCl Hs H2A.Z-H2B dimer	1.667	698.448	0.018882	2.68559	0.03919	6.17874	0.00519
Variant Hs H2A.Z	60	65	YLTAEV		5	695.361	200 mM NaCl Hs H2A.Z-H2B dimer	16.667	698.44	0.01761	2.67796	0.038594	6.24638	0.048882
Variant Hs H2A.Z	60	65	YLTAEV		5	695.361	200 mM NaCl Hs H2A.Z-H2B dimer	166.667	698.445	0.007477	2.68257	0.035146	6.22899	0.060911
Variant Hs H2A.Z	65	78	VLELAGNASKDLKV		13	1456.84	200 mM NaCl Hs H2A.Z-H2B dimer	0	1457.55	0.017842	0	0	6.05847	0.0525
Variant Hs H2A.Z	65	78	VLELAGNASKDLKV		13	1456.84	200 mM NaCl Hs H2A.Z-H2B dimer	0.167	1463.83	0.023972	6.27459	0.029883	6.05799	0.063808
Variant Hs H2A.Z	65	78	VLELAGNASKDLKV		13	1456.84	200 mM NaCl Hs H2A.Z-H2B dimer	1.667	1464.87	0.016905	7.31478	0.024579	6.04479	0.058994
Variant Hs H2A.Z	65	78	VLELAGNASKDLKV		13	1456.84	200 mM NaCl Hs H2A.Z-H2B dimer	16.667	1464.79	0.06586	7.23585	0.068234	6.0791	0.042558
Variant Hs H2A.Z	65	78	VLELAGNASKDLKV		13	1456.84	200 mM NaCl Hs H2A.Z-H2B dimer	166.667	1464.72	0.075031	7.17116	0.077123	6.04782	0.062153
Variant Hs H2A.Z	65	88	VLELAGNASKDLKVKRITPRHLQL		22	2699.6	200 mM NaCl Hs H2A.Z-H2B dimer	0	2701.08	0.02659	0	0	5.6528	0.038769
Variant Hs H2A.Z	65	88	VLELAGNASKDLKVKRITPRHLQL		22	2699.6	200 mM NaCl Hs H2A.Z-H2B dimer	0.167	2709.57	0.180098	8.48306	0.182051	5.66287	0.062023
Variant Hs H2A.Z	65	88	VLELAGNASKDLKVKRITPRHLQL		22	2699.6	200 mM NaCl Hs H2A.Z-H2B dimer	1.667	2712.18	0.040251	11.0967	0.048241	5.61087	0.002462
Variant Hs H2A.Z	65	88	VLELAGNASKDLKVKRITPRHLQL		22	2699.6	200 mM NaCl Hs H2A.Z-H2B dimer	16.667	2712.28	0.114372	11.2005	0.117423	5.65113	0.042845
Variant Hs H2A.Z	65	88	VLELAGNASKDLKVKRITPRHLQL		22	2699.6	200 mM NaCl Hs H2A.Z-H2B dimer	166.667	2712.24	0.049161	11.1603	0.055891	5.65311	0.052706
Variant Hs H2A.Z	66	88	LELAGNASKDLKVKRITPRHLQL		21	2600.54	200 mM NaCl Hs H2A.Z-H2B dimer	0	2602.05	0.045456	0	0	5.49245	0.036835
Variant Hs H2A.Z	66	88	LELAGNASKDLKVKRITPRHLQL		21	2600.54	200 mM NaCl Hs H2A.Z-H2B dimer	0.167	2610.69	0.036604	8.64384	0.058362	5.52184	0.061069
Variant Hs H2A.Z	66	88	LELAGNASKDLKVKRITPRHLQL		21	2600.54	200 mM NaCl Hs H2A.Z-H2B dimer	1.667	2612.58	0.082688	10.5294	0.094358	5.45223	0.006951
Variant Hs H2A.Z	66	88	LELAGNASKDLKVKRITPRHLQL		21	2600.54	200 mM NaCl Hs H2A.Z-H2B dimer	16.667	2612.51	0.10485	10.4582	0.114279	5.49297	0.042966
Variant Hs H2A.Z	66	88	LELAGNASKDLKVKRITPRHLQL		21	2600.54	200 mM NaCl Hs H2A.Z-H2B dimer	166.667	2612.34	0.051223	10.2957	0.068484	5.44617	0.003258
Variant Hs H2A.Z	67	88	ELAGNASKDLKVKRITPRHLQL		20	2487.45	200 mM NaCl Hs H2A.Z-H2B dimer	0	2488.85	0.018731	0	0	5.227	0.033846
Variant Hs H2A.Z	67	88	ELAGNASKDLKVKRITPRHLQL		20	2487.45	200 mM NaCl Hs H2A.Z-H2B dimer	0.167	2497.37	0.131764	8.51919	0.133089	5.22245	0.053474
Variant Hs H2A.Z	67	88	ELAGNASKDLKVKRITPRHLQL		20	2487.45	200 mM NaCl Hs H2A.Z-H2B dimer	1.667	2499.22	0.067728	10.3657	0.07027	5.1871	0.00239
Variant Hs H2A.Z	67	88	ELAGNASKDLKVKRITPRHLQL		20	2487.45	200 mM NaCl Hs H2A.Z-H2B dimer	16.667	2498.9	0.176417	10.0508	0.177409	5.2374	0.034942
Variant Hs H2A.Z	67	88	ELAGNASKDLKVKRITPRHLQL		20	2487.45	200 mM NaCl Hs H2A.Z-H2B dimer	166.667	2498.91	0.097767	10.0628	0.099545	5.21144	0.042269
Variant Hs H2A.Z	68	87	LAGNASKDLKVKRITPRHLQ		18	2245.32	200 mM NaCl Hs H2A.Z-H2B dimer	0	2246.56	0.03003	0	0	4.94032	0.026216
Variant Hs H2A.Z	68	87	LAGNASKDLKVKRITPRHLQ		18	2245.32	200 mM NaCl Hs H2A.Z-H2B dimer	0.167	2253.79	0.06986	7.22396	0.076041	4.95012	0.049964
Variant Hs H2A.Z	68	87	LAGNASKDLKVKRITPRHLQ		18	2245.32	200 mM NaCl Hs H2A.Z-H2B dimer	1.667	2255.11	0.054751	8.54428	0.062445	4.91997	0.002748
Variant Hs H2A.Z	68	87	LAGNASKDLKVKRITPRHLQ		18	2245.32	200 mM NaCl Hs H2A.Z-H2B dimer	16.667	2255.01	0.020496	8.4427	0.036358	4.95335	0.033898
Variant Hs H2A.Z	68	87	LAGNASKDLKVKRITPRHLQ		18	2245.32	200 mM NaCl Hs H2A.Z-H2B dimer	166.667	2254.87	0.043328	8.30299	0.052717	4.92054	0.004231
Variant Hs H2A.Z	69	88	AGNASKDLKVKRITPRHLQL		18	2245.32	200 mM NaCl Hs H2A.Z-H2B dimer	0	2246.74	0.064861	0	0	4.9288	0.043239
Variant Hs H2A.Z	69	88	AGNASKDLKVKRITPRHLQL		18	2245.32	200 mM NaCl Hs H2A.Z-H2B dimer	0.167	2253.73	0.097408	6.99223	0.117027	4.97672	0.049858
Variant Hs H2A.Z	69	88	AGNASKDLKVKRITPRHLQL		18	2245.32	200 mM NaCl Hs H2A.Z-H2B dimer	1.667	2254.86	0.046592	8.11965	0.079861	4.92567	0.006513
Variant Hs H2A.Z	69	88	AGNASKDLKVKRITPRHLQL		18	2245.32	200 mM NaCl Hs H2A.Z-H2B dimer	16.667	2254.71	0.054751	7.97558	0.08488	4.95375	0.033999
Variant Hs H2A.Z	69	88	AGNASKDLKVKRITPRHLQL		18	2245.32	200 mM NaCl Hs H2A.Z-H2B dimer	166.667	2254.69	0.058977	7.95723	0.087665	4.95169	0.040765
Variant Hs H2A.Z	89	96	AIRGDEEL		7	902.458	200 mM NaCl Hs H2A.Z-H2B dimer	0	903.438	0.020809	0	0	5.37799	0.010367
Variant Hs H2A.Z	89	96	AIRGDEEL		7	902.458	200 mM NaCl Hs H2A.Z-H2B dimer	0.167	905.168	0.044876	1.7305	0.049466	5.42668	0.056225
Variant Hs H2A.Z	89	96	AIRGDEEL		7	902.458	200 mM NaCl Hs H2A.Z-H2B dimer	1.667	905.65	0.009326	2.21282	0.022803	5.37451	0.001653
Variant Hs H2A.Z	89	96	AIRGDEEL		7	902.458	200 mM NaCl Hs H2A.Z-H2B dimer	16.667	905.594	0.013785	2.15667	0.02496	5.41275	0.040244
Variant Hs H2A.Z	89	96	AIRGDEEL		7	902.458	200 mM NaCl Hs H2A.Z-H2B dimer	166.667	905.618	0.022059	2.17994	0.030325	5.40998	0.047737
Variant Hs H2A.Z	90	97	IRGDEELD		7	946.448	200 mM NaCl Hs H2A.Z-H2B dimer	0	946.772	0.012153	0	0	5.40431	0.032974
Variant Hs H2A.Z	90	97	IRGDEELD		7	946.448	200 mM NaCl Hs H2A.Z-H2B dimer	0.167	948.97	0.022735	2.19856	0.025779	5.44474	0.053808
Variant Hs H2A.Z	90	97	IRGDEELD		7	946.448	200 mM NaCl Hs H2A.Z-H2B dimer	1.667	949.437	0.021604	2.66495	0.024788	5.38982	0.002727
Variant Hs H2A.Z	90	97	IRGDEELD		7	946.448	200 mM NaCl Hs H2A.Z-H2B dimer	16.667	949.388	0.024625	2.61649	0.02746	5.42034	0.034776
Variant Hs H2A.Z	90	97	IRGDEELD		7	946.448	200 mM NaCl Hs H2A.Z-H2B dimer	166.667	949.37	0.020074	2.5988	0.023466	5.42887	0.045569
Variant Hs H2A.Z	97	127	DSLIKATIAGGGVIPHIHKSLIGKKGQQKTV		29	3194.87	200 mM NaCl Hs H2A.Z-H2B dimer	0	3196.68	0.010983	0	0	5.70844	0.041994
Variant Hs H2A.Z	97	127	DSLIKATIAGGGVIPHIHKSLIGKKGQQKTV		29	3194.87	200 mM NaCl Hs H2A.Z-H2B dimer	0.167	3209.98	0.046159	13.2917	0.047448	5.68784	0.058817
Variant Hs H2A.Z	97	127	DSLIKATIAGGGVIPHIHKSLIGKKGQQKTV		29	3194.87	200 mM NaCl Hs H2A.Z-H2B dimer	1.667	3209.84	0.061317	13.1524	0.062293	5.65153	0.003335
Variant Hs H2A.Z	97	127	DSLIKATIAGGGVIPHIHKSLIGKKGQQKTV		29	3194.87	200 mM NaCl Hs H2A.Z-H2B dimer	16.667	3209.72	0.132733	13.0305	0.133186	5.69147	0.04868
Variant Hs H2A.Z	97	127	DSLIKATIAGGGVIPHIHKSLIGKKGQQKTV		29	3194.87	200 mM NaCl Hs H2A.Z-H2B dimer	166.667	3209.74	0.051858	13.0505	0.053008	5.64574	0.004619
Variant Hs H2A.Z	100	117	IKATIAGGGVIPHIHKSL		16	1812.09	200 mM NaCl Hs H2A.Z-H2B dimer	0	1813.04	0.008111	0	0	5.39588	0.044927
Variant Hs H2A.Z	100	117	IKATIAGGGVIPHIHKSL		16	1812.09	200 mM NaCl Hs H2A.Z-H2B dimer	0.167	1821.03	0.037545	7.98534	0.038411	5.39259	0.050684
Variant Hs H2A.Z	100	117	IKATIAGGGVIPHIHKSL		16	1812.09	200 mM NaCl Hs H2A.Z-H2B dimer	1.667	1820.92	0.143464	7.88084	0.143693	5.35492	0.002329
Variant Hs H2A.Z	100	117	IKATIAGGGVIPHIHKSL		16	1812.09	200 mM NaCl Hs H2A.Z-H2B dimer	16.667	1820.7	0.025387	7.66113	0.026652	5.39988	0.041615
Variant Hs H2A.Z	100	117	IKATIAGGGVIPHIHKSL		16	1812.09	200 mM NaCl Hs H2A.Z-H2B dimer	166.667	1820.68	0.009719	7.64273	0.012659	5.40407	0.052575
Variant Hs H2A.Z	103	127	TIAGGGVIPHIHKSLIGKKGQQKTV		23	2567.51	200 mM NaCl Hs H2A.Z-H2B dimer	0	2568.97	0.034223	0	0	4.9123	0.028931
Variant Hs H2A.Z	103	127	TIAGGGVIPHIHKSLIGKKGQQKTV		23	2567.51	200 mM NaCl Hs H2A.Z-H2B dimer	0.167	2579.39	0.1574	10.4107	0.161078	4.92731	0.050925
Variant Hs H2A.Z	103	127	TIAGGGVIPHIHKSLIGKKGQQKTV		23	2567.51	200 mM NaCl Hs H2A.Z-H2B dimer	1.667	2579.08	0.061291	10.1054	0.070198	4.88077	0.00161
Variant Hs H2A.Z	103	127	TIAGGGVIPHIHKSLIGKKGQQKTV		23	2567.51	200 mM NaCl Hs H2A.Z-H2B dimer	16.667	2578.67	0.077172	9.69879	0.08442	4.9191	0.031853
Variant Hs H2A.Z	103	127	TIAGGGVIPHIHKSLIGKKGQQKTV		23	2567.51	200 mM NaCl Hs H2A.Z-H2B dimer	166.667	2578.73	0.042063	9.7555	0.054226	4.90595	0.039839
Variant Hs H2A.Z	106	127	GGGVIPHIHKSLIGKKGQQKTV		20	2282.35	200 mM NaCl Hs H2A.Z-H2B dimer	0	2283.73	0.043581	0	0	4.89138	0.007985
Variant Hs H2A.Z	106	127	GGGVIPHIHKSLIGKKGQQKTV		20	2282.35	200 mM NaCl Hs H2A.Z-H2B dimer	0.167	2292.86	0.10754	9.1331	0.116035	4.92801	0.050778
Variant Hs H2A.Z	106	127	GGGVIPHIHKSLIGKKGQQKTV		20	2282.35	200 mM NaCl Hs H2A.Z-H2B dimer	1.667	2292.59	0.048057	8.86415	0.064875	4.87855	0.000595
Variant Hs H2A.Z	106	127	GGGVIPHIHKSLIGKKGQQKTV		20	2282.35	200 mM NaCl Hs H2A.Z-H2B dimer	16.667	2292.41	0.10419	8.68504	0.112938	4.92062	0.033397
Variant Hs H2A.Z	106	127	GGGVIPHIHKSLIGKKGQQKTV		20	2282.35	200 mM NaCl Hs H2A.Z-H2B dimer	166.667	2292.44	0.060278	8.70736	0.074383	4.90796	0.041677
Variant Hs H2A.Z	111	127	PHIHKSLIGKKGQQKTV		16	1899.13	200 mM NaCl Hs H2A.Z-H2B dimer	0	1900.17	0.067135	0	0	4.91785	0.029717
Variant Hs H2A.Z	111	127	PHIHKSLIGKKGQQKTV		16	1899.13	200 mM NaCl Hs H2A.Z-H2B dimer	0.167	1907.93	0.147378	7.7615	0.161949	4.93194	0.053216
Variant Hs H2A.Z	111	127	PHIHKSLIGKKGQQKTV		16	1899.13	200 mM NaCl Hs H2A.Z-H2B dimer	1.667	1907.64	0.061995	7.46659	0.091381	4.88111	0.002373
Variant Hs H2A.Z	111	127	PHIHKSLIGKKGQQKTV		16	1899.13	200 mM NaCl Hs H2A.Z-H2B dimer	16.667	1907.5	0.045138	7.33132	0.080898	4.92538	0.033679
Variant Hs H2A.Z	111	127	PHIHKSLIGKKGQQKTV		16	1899.13	200 mM NaCl Hs H2A.Z-H2B dimer	166.667	1907.42	0.120609	7.25182	0.138035	4.91505	0.042013
Hs H2B	37	42	YVYKVL		5	784.46	200 mM NaCl Hs H2A.Z-H2B dimer	0	784.837	0.014185	0	0	6.30979	0.048291
Hs H2B	37	42	YVYKVL		5	784.46	200 mM NaCl Hs H2A.Z-H2B dimer	0.167	786.136	0.110894	1.29866	0.111798	6.34132	0.063477
Hs H2B	37	42	YVYKVL		5	784.46	200 mM NaCl Hs H2A.Z-H2B dimer	1.667	787.772	0.099345	2.93439	0.100353	6.30363	0.051105
Hs H2B	37	42	YVYKVL		5	784.46	200 mM NaCl Hs H2A.Z-H2B dimer	16.667	787.982	0.078712	3.14487	0.07998	6.3159	0.046309
Hs H2B	37	42	YVYKVL		5	784.46	200 mM NaCl Hs H2A.Z-H2B dimer	166.667	787.901	0.039609	3.06348	0.042072	6.29698	0.057532
Hs H2B	37	57	YVYKVLKQVHPDTGISSKAMG		19	2321.23	200 mM NaCl Hs H2A.Z-H2B dimer	0	2322.68	0.011094	0	0	5.33306	0.007999
Hs H2B	37	57	YVYKVLKQVHPDTGISSKAMG		19	2321.23	200 mM NaCl Hs H2A.Z-H2B dimer	0.167	2328.38	0.15281	5.70089	0.153212	5.40331	0.05197
Hs H2B	37	57	YVYKVLKQVHPDTGISSKAMG		19	2321.23	200 mM NaCl Hs H2A.Z-H2B dimer	1.667	2332.29	0.134079	9.61808	0.134537	5.36423	0.051135
Hs H2B	37	57	YVYKVLKQVHPDTGISSKAMG		19	2321.23	200 mM NaCl Hs H2A.Z-H2B dimer	16.667	2332.64	0.18886	9.962	0.189186	5.37886	0.044406
Hs H2B	37	57	YVYKVLKQVHPDTGISSKAMG		19	2321.23	200 mM NaCl Hs H2A.Z-H2B dimer	166.667	2332.76	0.142777	10.0797	0.143208	5.35582	0.045017
Hs H2B	37	59	YVYKVLKQVHPDTGISSKAMGIM		21	2565.36	200 mM NaCl Hs H2A.Z-H2B dimer	0	2567	0.037738	0	0	6.01747	0.04617
Hs H2B	37	59	YVYKVLKQVHPDTGISSKAMGIM		21	2565.36	200 mM NaCl Hs H2A.Z-H2B dimer	0.167	2573.42	0.263228	6.41856	0.265919	6.04743	0.062302
Hs H2B	37	59	YVYKVLKQVHPDTGISSKAMGIM		21	2565.36	200 mM NaCl Hs H2A.Z-H2B dimer	1.667	2577.92	0.133282	10.9213	0.138521	6.00424	0.051145
Hs H2B	37	59	YVYKVLKQVHPDTGISSKAMGIM		21	2565.36	200 mM NaCl Hs H2A.Z-H2B dimer	16.667	2578.38	0.154267	11.3812	0.158816	6.02705	0.04453
Hs H2B	37	59	YVYKVLKQVHPDTGISSKAMGIM		21	2565.36	200 mM NaCl Hs H2A.Z-H2B dimer	166.667	2578.46	0.137839	11.4656	0.142912	6.00645	0.055942
Hs H2B	37	61	YVYKVLKQVHPDTGISSKAMGIMNS		23	2766.43	200 mM NaCl Hs H2A.Z-H2B dimer	0	2768.11	0.025257	0	0	5.94693	0.045796
Hs H2B	37	61	YVYKVLKQVHPDTGISSKAMGIMNS		23	2766.43	200 mM NaCl Hs H2A.Z-H2B dimer	0.167	2775.25	0.594125	7.1408	0.594662	5.9417	0.060954
Hs H2B	37	61	YVYKVLKQVHPDTGISSKAMGIMNS		23	2766.43	200 mM NaCl Hs H2A.Z-H2B dimer	1.667	2780.4	0.159726	12.2897	0.16171	5.92834	0.055617
Hs H2B	37	61	YVYKVLKQVHPDTGISSKAMGIMNS		23	2766.43	200 mM NaCl Hs H2A.Z-H2B dimer	16.667	2780.73	0.228111	12.6243	0.229505	5.94811	0.047236
Hs H2B	37	61	YVYKVLKQVHPDTGISSKAMGIMNS		23	2766.43	200 mM NaCl Hs H2A.Z-H2B dimer	166.667	2780.89	0.152845	12.7838	0.154917	5.91714	0.051088
Hs H2B	38	52	VYKVLKQVHPDTGIS		13	1683.94	200 mM NaCl Hs H2A.Z-H2B dimer	0	1684.83	0.024555	0	0	5.12218	0.035329
Hs H2B	38	52	VYKVLKQVHPDTGIS		13	1683.94	200 mM NaCl Hs H2A.Z-H2B dimer	0.167	1688.57	0.133682	3.74181	0.135919	5.14319	0.049234
Hs H2B	38	52	VYKVLKQVHPDTGIS		13	1683.94	200 mM NaCl Hs H2A.Z-H2B dimer	1.667	1691.31	0.094025	6.48782	0.097178	5.12036	0.043483
Hs H2B	38	52	VYKVLKQVHPDTGIS		13	1683.94	200 mM NaCl Hs H2A.Z-H2B dimer	16.667	1691.59	0.140367	6.765	0.142499	5.13011	0.034538
Hs H2B	38	52	VYKVLKQVHPDTGIS		13	1683.94	200 mM NaCl Hs H2A.Z-H2B dimer	166.667	1691.66	0.093343	6.83959	0.096519	5.11153	0.043826
Hs H2B	38	55	VYKVLKQVHPDTGISSKA		16	1970.11	200 mM NaCl Hs H2A.Z-H2B dimer	0	1971.11	0.009848	0	0	4.86862	0.030462
Hs H2B	38	55	VYKVLKQVHPDTGISSKA		16	1970.11	200 mM NaCl Hs H2A.Z-H2B dimer	0.167	1975.55	0.379274	4.44143	0.379402	4.87628	0.048815
Hs H2B	38	55	VYKVLKQVHPDTGISSKA		16	1970.11	200 mM NaCl Hs H2A.Z-H2B dimer	1.667	1978.9	0.116295	7.78492	0.116711	4.86355	0.039637
Hs H2B	38	55	VYKVLKQVHPDTGISSKA		16	1970.11	200 mM NaCl Hs H2A.Z-H2B dimer	16.667	1979.18	0.104199	8.06905	0.104663	4.87681	0.031013
Hs H2B	38	55	VYKVLKQVHPDTGISSKA		16	1970.11	200 mM NaCl Hs H2A.Z-H2B dimer	166.667	1979.3	0.052986	8.18783	0.053893	4.85646	0.04203
Hs H2B	38	57	VYKVLKQVHPDTGISSKAMG		18	2158.17	200 mM NaCl Hs H2A.Z-H2B dimer	0	2159.57	0.079708	0	0	5.11908	0.033438
Hs H2B	38	57	VYKVLKQVHPDTGISSKAMG		18	2158.17	200 mM NaCl Hs H2A.Z-H2B dimer	0.167	2165.1	0.199728	5.53069	0.215046	5.14703	0.048888
Hs H2B	38	57	VYKVLKQVHPDTGISSKAMG		18	2158.17	200 mM NaCl Hs H2A.Z-H2B dimer	1.667	2168.15	0.123781	8.5861	0.147225	5.12141	0.041617
Hs H2B	38	57	VYKVLKQVHPDTGISSKAMG		18	2158.17	200 mM NaCl Hs H2A.Z-H2B dimer	16.667	2168.64	0.167703	9.07479	0.185681	5.13359	0.033396
Hs H2B	38	57	VYKVLKQVHPDTGISSKAMG		18	2158.17	200 mM NaCl Hs H2A.Z-H2B dimer	166.667	2168.72	0.109913	9.14737	0.135772	5.11987	0.039704
Hs H2B	39	55	YKVLKQVHPDTGISSKA		15	1871.04	200 mM NaCl Hs H2A.Z-H2B dimer	0	1872	0.016606	0	0	4.6825	0.028793
Hs H2B	39	55	YKVLKQVHPDTGISSKA		15	1871.04	200 mM NaCl Hs H2A.Z-H2B dimer	0.167	1876.63	0.07737	4.6246	0.079132	4.70421	0.04689
Hs H2B	39	55	YKVLKQVHPDTGISSKA		15	1871.04	200 mM NaCl Hs H2A.Z-H2B dimer	1.667	1879.23	0.173717	7.23121	0.174509	4.67945	0.037658
Hs H2B	39	55	YKVLKQVHPDTGISSKA		15	1871.04	200 mM NaCl Hs H2A.Z-H2B dimer	16.667	1879.59	0.049958	7.58658	0.052645	4.69387	0.031506
Hs H2B	39	55	YKVLKQVHPDTGISSKA		15	1871.04	200 mM NaCl Hs H2A.Z-H2B dimer	166.667	1879.65	0.097254	7.65032	0.098662	4.67102	0.040333
Hs H2B	39	61	YKVLKQVHPDTGISSKAMGIMNS		21	2504.3	200 mM NaCl Hs H2A.Z-H2B dimer	0	2505.85	0.025339	0	0	5.68331	0.041443
Hs H2B	39	61	YKVLKQVHPDTGISSKAMGIMNS		21	2504.3	200 mM NaCl Hs H2A.Z-H2B dimer	0.167	2512.64	0.366022	6.79351	0.366898	5.7017	0.058012
Hs H2B	39	61	YKVLKQVHPDTGISSKAMGIMNS		21	2504.3	200 mM NaCl Hs H2A.Z-H2B dimer	1.667	2516.9	0.127506	11.0565	0.129999	5.67272	0.052409
Hs H2B	39	61	YKVLKQVHPDTGISSKAMGIMNS		21	2504.3	200 mM NaCl Hs H2A.Z-H2B dimer	16.667	2517.18	0.183366	11.3317	0.185109	5.68839	0.041738
Hs H2B	39	61	YKVLKQVHPDTGISSKAMGIMNS		21	2504.3	200 mM NaCl Hs H2A.Z-H2B dimer	166.667	2517.33	0.12236	11.4822	0.124956	5.66175	0.048195
Hs H2B	40	59	KVLKQVHPDTGISSKAMGIM		18	2140.16	200 mM NaCl Hs H2A.Z-H2B dimer	0	2141.53	0.018109	0	0	5.76725	0.005184
Hs H2B	40	59	KVLKQVHPDTGISSKAMGIM		18	2140.16	200 mM NaCl Hs H2A.Z-H2B dimer	0.167	2146.75	0.112145	5.22591	0.113598	5.74873	0.039264
Hs H2B	40	59	KVLKQVHPDTGISSKAMGIM		18	2140.16	200 mM NaCl Hs H2A.Z-H2B dimer	1.667	2149.62	0.133787	8.09542	0.135007	5.81038	0.056786
Hs H2B	40	59	KVLKQVHPDTGISSKAMGIM		18	2140.16	200 mM NaCl Hs H2A.Z-H2B dimer	16.667	2149.92	0.103323	8.39547	0.104898	5.81202	0.039237
Hs H2B	40	59	KVLKQVHPDTGISSKAMGIM		18	2140.16	200 mM NaCl Hs H2A.Z-H2B dimer	166.667	2150.06	0.141157	8.53842	0.142314	5.79437	0.051004
Hs H2B	40	61	KVLKQVHPDTGISSKAMGIMNS		20	2341.24	200 mM NaCl Hs H2A.Z-H2B dimer	0	2342.75	0.060094	0	0	5.52686	0.040829
Hs H2B	40	61	KVLKQVHPDTGISSKAMGIMNS		20	2341.24	200 mM NaCl Hs H2A.Z-H2B dimer	0.167	2349.17	0.336971	6.41629	0.342288	5.55208	0.057349
Hs H2B	40	61	KVLKQVHPDTGISSKAMGIMNS		20	2341.24	200 mM NaCl Hs H2A.Z-H2B dimer	1.667	2353.05	0.209834	10.2952	0.218269	5.50939	0.047141
Hs H2B	40	61	KVLKQVHPDTGISSKAMGIMNS		20	2341.24	200 mM NaCl Hs H2A.Z-H2B dimer	16.667	2353.27	0.145201	10.5217	0.157146	5.52892	0.038603
Hs H2B	40	61	KVLKQVHPDTGISSKAMGIMNS		20	2341.24	200 mM NaCl Hs H2A.Z-H2B dimer	166.667	2353.38	0.105854	10.6326	0.121723	5.50701	0.052105
Hs H2B	43	59	KQVHPDTGISSKAMGIM		15	1799.91	200 mM NaCl Hs H2A.Z-H2B dimer	0	1800.94	0.039203	0	0	5.73215	0.038089
Hs H2B	43	59	KQVHPDTGISSKAMGIM		15	1799.91	200 mM NaCl Hs H2A.Z-H2B dimer	0.167	1805.96	0.148662	5.01651	0.153744	5.76516	0.059916
Hs H2B	43	59	KQVHPDTGISSKAMGIM		15	1799.91	200 mM NaCl Hs H2A.Z-H2B dimer	1.667	1808.13	0.068118	7.18855	0.078593	5.73197	0.048077
Hs H2B	43	59	KQVHPDTGISSKAMGIM		15	1799.91	200 mM NaCl Hs H2A.Z-H2B dimer	16.667	1808.37	0.14456	7.42745	0.149782	5.74317	0.039697
Hs H2B	43	59	KQVHPDTGISSKAMGIM		15	1799.91	200 mM NaCl Hs H2A.Z-H2B dimer	166.667	1808.48	0.109113	7.54373	0.115942	5.71783	0.053276
Hs H2B	43	61	KQVHPDTGISSKAMGIMNS		17	2000.99	200 mM NaCl Hs H2A.Z-H2B dimer	0	2002.16	0.017849	0	0	5.64148	0.042365
Hs H2B	43	61	KQVHPDTGISSKAMGIMNS		17	2000.99	200 mM NaCl Hs H2A.Z-H2B dimer	0.167	2007.75	0.193973	5.58526	0.194793	5.65935	0.059496
Hs H2B	43	61	KQVHPDTGISSKAMGIMNS		17	2000.99	200 mM NaCl Hs H2A.Z-H2B dimer	1.667	2010.49	0.168222	8.32935	0.169167	5.62771	0.049449
Hs H2B	43	61	KQVHPDTGISSKAMGIMNS		17	2000.99	200 mM NaCl Hs H2A.Z-H2B dimer	16.667	2010.64	0.120726	8.47772	0.122038	5.64347	0.041595
Hs H2B	43	61	KQVHPDTGISSKAMGIMNS		17	2000.99	200 mM NaCl Hs H2A.Z-H2B dimer	166.667	2010.85	0.084377	8.68957	0.086245	5.61654	0.04644
Hs H2B	53	61	SKAMGIMNS		8	938.443	200 mM NaCl Hs H2A.Z-H2B dimer	0	938.979	0.01386	0	0	5.48754	0.038031
Hs H2B	53	61	SKAMGIMNS		8	938.443	200 mM NaCl Hs H2A.Z-H2B dimer	0.167	941.369	0.04916	2.39018	0.051077	5.49854	0.054259
Hs H2B	53	61	SKAMGIMNS		8	938.443	200 mM NaCl Hs H2A.Z-H2B dimer	1.667	943.326	0.060856	4.34696	0.062414	5.4886	0.048072
Hs H2B	53	61	SKAMGIMNS		8	938.443	200 mM NaCl Hs H2A.Z-H2B dimer	16.667	943.429	0.103047	4.44975	0.103975	5.49799	0.036775
Hs H2B	53	61	SKAMGIMNS		8	938.443	200 mM NaCl Hs H2A.Z-H2B dimer	166.667	943.588	0.048371	4.60915	0.050317	5.472	0.04309
Hs H2B	56	61	MGIMNS		5	652.279	200 mM NaCl Hs H2A.Z-H2B dimer	0	652.784	0.057929	0	0	6.05094	0.05383
Hs H2B	56	61	MGIMNS		5	652.279	200 mM NaCl Hs H2A.Z-H2B dimer	0.167	653.97	0.079112	1.18596	0.098054	6.07723	0.059356
Hs H2B	56	61	MGIMNS		5	652.279	200 mM NaCl Hs H2A.Z-H2B dimer	1.667	655.098	0.038673	2.31449	0.069652	6.05602	0.062863
Hs H2B	56	61	MGIMNS		5	652.279	200 mM NaCl Hs H2A.Z-H2B dimer	16.667	655.201	0.038984	2.41655	0.069825	6.07201	0.051679
Hs H2B	56	61	MGIMNS		5	652.279	200 mM NaCl Hs H2A.Z-H2B dimer	166.667	655.29	0.037221	2.50634	0.068856	6.0392	0.052501
Hs H2B	60	67	NSFVNDIF		7	955.452	200 mM NaCl Hs H2A.Z-H2B dimer	0	955.911	0.018164	0	0	8.04253	0.07578
Hs H2B	60	67	NSFVNDIF		7	955.452	200 mM NaCl Hs H2A.Z-H2B dimer	0.167	957.288	0.080031	1.37711	0.082066	8.05456	0.081753
Hs H2B	60	67	NSFVNDIF		7	955.452	200 mM NaCl Hs H2A.Z-H2B dimer	1.667	959.253	0.065802	3.3415	0.068263	8.02708	0.084066
Hs H2B	60	67	NSFVNDIF		7	955.452	200 mM NaCl Hs H2A.Z-H2B dimer	16.667	959.358	0.053968	3.44716	0.056942	8.0494	0.072145
Hs H2B	60	67	NSFVNDIF		7	955.452	200 mM NaCl Hs H2A.Z-H2B dimer	166.667	959.616	0.072848	3.70435	0.075078	8.01411	0.072773
Hs H2B	66	73	IFERIAGE		7	934.499	200 mM NaCl Hs H2A.Z-H2B dimer	0	935.074	0.079019	0	0	5.72057	0.042517
Hs H2B	66	73	IFERIAGE		7	934.499	200 mM NaCl Hs H2A.Z-H2B dimer	0.167	936.509	0.107817	1.43401	0.133673	5.75723	0.054524
Hs H2B	66	73	IFERIAGE		7	934.499	200 mM NaCl Hs H2A.Z-H2B dimer	1.667	938.145	0.02096	3.07087	0.081752	5.73244	0.056112
Hs H2B	66	73	IFERIAGE		7	934.499	200 mM NaCl Hs H2A.Z-H2B dimer	16.667	938.187	0.037418	3.11278	0.08743	5.74858	0.045575
Hs H2B	66	73	IFERIAGE		7	934.499	200 mM NaCl Hs H2A.Z-H2B dimer	166.667	938.414	0.053845	3.33996	0.09562	5.71958	0.049799
Hs H2B	66	74	IFERIAGEA		8	1005.54	200 mM NaCl Hs H2A.Z-H2B dimer	0	1006.16	0.003356	0	0	5.75036	0.007668
Hs H2B	66	74	IFERIAGEA		8	1005.54	200 mM NaCl Hs H2A.Z-H2B dimer	0.167	1007.96	0.132875	1.7975	0.132917	5.82321	0.059218
Hs H2B	66	74	IFERIAGEA		8	1005.54	200 mM NaCl Hs H2A.Z-H2B dimer	1.667	1009.76	0.051983	3.60049	0.052091	5.79843	0.059586
Hs H2B	66	74	IFERIAGEA		8	1005.54	200 mM NaCl Hs H2A.Z-H2B dimer	16.667	1009.86	0.038365	3.69278	0.038511	5.80826	0.046875
Hs H2B	66	74	IFERIAGEA		8	1005.54	200 mM NaCl Hs H2A.Z-H2B dimer	166.667	1010.11	0.014688	3.95205	0.015066	5.75021	0.008338
Hs H2B	66	80	IFERIAGEASRLAHY		14	1732.91	200 mM NaCl Hs H2A.Z-H2B dimer	0	1733.99	0.01595	0	0	6.47876	0.002529
Hs H2B	66	80	IFERIAGEASRLAHY		14	1732.91	200 mM NaCl Hs H2A.Z-H2B dimer	0.167	1738.04	0.055864	4.04094	0.058096	6.55564	0.06241
Hs H2B	66	80	IFERIAGEASRLAHY		14	1732.91	200 mM NaCl Hs H2A.Z-H2B dimer	1.667	1740.59	0.09801	6.59446	0.099299	6.50472	0.059885
Hs H2B	66	80	IFERIAGEASRLAHY		14	1732.91	200 mM NaCl Hs H2A.Z-H2B dimer	16.667	1740.78	0.094496	6.78306	0.095833	6.52045	0.051375
Hs H2B	66	80	IFERIAGEASRLAHY		14	1732.91	200 mM NaCl Hs H2A.Z-H2B dimer	166.667	1741.07	0.131285	7.06975	0.13225	6.48971	0.053466
Hs H2B	67	77	FERIAGEASRL		10	1248.67	200 mM NaCl Hs H2A.Z-H2B dimer	0	1249.53	0.077117	0	0	6.24806	0.055342
Hs H2B	67	77	FERIAGEASRL		10	1248.67	200 mM NaCl Hs H2A.Z-H2B dimer	0.167	1252.12	0.186043	2.59482	0.201393	6.27474	0.062546
Hs H2B	67	77	FERIAGEASRL		10	1248.67	200 mM NaCl Hs H2A.Z-H2B dimer	1.667	1254.26	0.045965	4.73356	0.089777	6.2366	0.061486
Hs H2B	67	77	FERIAGEASRL		10	1248.67	200 mM NaCl Hs H2A.Z-H2B dimer	16.667	1254.44	0.104543	4.91598	0.129909	6.25293	0.049345
Hs H2B	67	77	FERIAGEASRL		10	1248.67	200 mM NaCl Hs H2A.Z-H2B dimer	166.667	1254.7	0.052459	5.17284	0.093268	6.21898	0.056834
Hs H2B	67	80	FERIAGEASRLAHY		13	1619.83	200 mM NaCl Hs H2A.Z-H2B dimer	0	1620.77	0.042077	0	0	6.53709	0.05366
Hs H2B	67	80	FERIAGEASRLAHY		13	1619.83	200 mM NaCl Hs H2A.Z-H2B dimer	0.167	1624.76	0.185816	3.99428	0.19052	6.5517	0.065532
Hs H2B	67	80	FERIAGEASRLAHY		13	1619.83	200 mM NaCl Hs H2A.Z-H2B dimer	1.667	1627.29	0.027798	6.52112	0.05043	6.50552	0.061793
Hs H2B	67	80	FERIAGEASRLAHY		13	1619.83	200 mM NaCl Hs H2A.Z-H2B dimer	16.667	1627.45	0.139721	6.68466	0.14592	6.51815	0.048849
Hs H2B	67	80	FERIAGEASRLAHY		13	1619.83	200 mM NaCl Hs H2A.Z-H2B dimer	166.667	1627.58	0.027409	6.80905	0.050217	6.451	0.004216
Hs H2B	68	77	ERIAGEASRL		9	1101.6	200 mM NaCl Hs H2A.Z-H2B dimer	0	1102.25	0.003627	0	0	5.03611	0.009635
Hs H2B	68	77	ERIAGEASRL		9	1101.6	200 mM NaCl Hs H2A.Z-H2B dimer	0.167	1104.99	0.119288	2.74104	0.119344	5.09889	0.049671
Hs H2B	68	77	ERIAGEASRL		9	1101.6	200 mM NaCl Hs H2A.Z-H2B dimer	1.667	1106.64	0.068989	4.39084	0.069085	5.06212	0.040024
Hs H2B	68	77	ERIAGEASRL		9	1101.6	200 mM NaCl Hs H2A.Z-H2B dimer	16.667	1106.92	0.096572	4.67194	0.09664	5.07732	0.033128
Hs H2B	68	77	ERIAGEASRL		9	1101.6	200 mM NaCl Hs H2A.Z-H2B dimer	166.667	1107.22	0.052291	4.97393	0.052416	5.06006	0.046701
Hs H2B	69	77	RIAGEASRL		8	972.558	200 mM NaCl Hs H2A.Z-H2B dimer	0	973.01	0.017557	0	0	4.81323	0.020337
Hs H2B	69	77	RIAGEASRL		8	972.558	200 mM NaCl Hs H2A.Z-H2B dimer	0.167	975.222	0.128503	2.21167	0.129697	4.84804	0.048642
Hs H2B	69	77	RIAGEASRL		8	972.558	200 mM NaCl Hs H2A.Z-H2B dimer	1.667	976.826	0.07283	3.81574	0.074916	4.82271	0.029324
Hs H2B	69	77	RIAGEASRL		8	972.558	200 mM NaCl Hs H2A.Z-H2B dimer	16.667	977.047	0.016776	4.03662	0.024283	4.82216	0.031985
Hs H2B	69	77	RIAGEASRL		8	972.558	200 mM NaCl Hs H2A.Z-H2B dimer	166.667	977.15	0.012573	4.14011	0.021594	4.78873	0.003861
Hs H2B	69	80	RIAGEASRLAHY		11	1343.72	200 mM NaCl Hs H2A.Z-H2B dimer	0	1344.4	0.037529	0	0	5.02086	0.031274
Hs H2B	69	80	RIAGEASRLAHY		11	1343.72	200 mM NaCl Hs H2A.Z-H2B dimer	0.167	1347.93	0.1988	3.52975	0.202311	5.06218	0.049822
Hs H2B	69	80	RIAGEASRLAHY		11	1343.72	200 mM NaCl Hs H2A.Z-H2B dimer	1.667	1349.81	0.134681	5.40754	0.139812	5.013	0.040558
Hs H2B	69	80	RIAGEASRLAHY		11	1343.72	200 mM NaCl Hs H2A.Z-H2B dimer	16.667	1349.78	0.093539	5.37805	0.100787	5.02892	0.034205
Hs H2B	69	80	RIAGEASRLAHY		11	1343.72	200 mM NaCl Hs H2A.Z-H2B dimer	166.667	1350.04	0.031454	5.63624	0.048967	5.0138	0.046716
Hs H2B	75	90	SRLAHYNKRSTITSRE		15	1919.02	200 mM NaCl Hs H2A.Z-H2B dimer	0	1920.02	0.027628	0	0	3.9925	0.015283
Hs H2B	75	90	SRLAHYNKRSTITSRE		15	1919.02	200 mM NaCl Hs H2A.Z-H2B dimer	0.167	1925.14	0.136645	5.11926	0.13941	3.98275	0.038879
Hs H2B	75	90	SRLAHYNKRSTITSRE		15	1919.02	200 mM NaCl Hs H2A.Z-H2B dimer	1.667	1925.78	0.055706	5.75394	0.062181	3.92934	0.064479
Hs H2B	75	90	SRLAHYNKRSTITSRE		15	1919.02	200 mM NaCl Hs H2A.Z-H2B dimer	16.667	1925.81	0.0512	5.79047	0.058178	3.99087	0.020218
Hs H2B	75	90	SRLAHYNKRSTITSRE		15	1919.02	200 mM NaCl Hs H2A.Z-H2B dimer	166.667	1925.92	0.070991	5.89528	0.076177	3.98282	0.029814
Hs H2B	94	103	AVRLLLPGEL		8	1080.68	200 mM NaCl Hs H2A.Z-H2B dimer	0	1081.34	0.017963	0	0	7.2137	0.006395
Hs H2B	94	103	AVRLLLPGEL		8	1080.68	200 mM NaCl Hs H2A.Z-H2B dimer	0.167	1084.35	0.101148	3.00934	0.10273	7.30351	0.073594
Hs H2B	94	103	AVRLLLPGEL		8	1080.68	200 mM NaCl Hs H2A.Z-H2B dimer	1.667	1085.81	0.012061	4.46247	0.021636	7.28959	0.067723
Hs H2B	94	103	AVRLLLPGEL		8	1080.68	200 mM NaCl Hs H2A.Z-H2B dimer	16.667	1085.88	0.015701	4.53664	0.023858	7.27205	0.057199
Hs H2B	94	103	AVRLLLPGEL		8	1080.68	200 mM NaCl Hs H2A.Z-H2B dimer	166.667	1086.06	0.017964	4.72034	0.025404	7.26319	0.06413
Hs H2B	94	122	AVRLLLPGELAKHAVSEGTKAVTKYTSSK		27	3054.73	200 mM NaCl Hs H2A.Z-H2B dimer	0	3056.53	0.065461	0	0	6.61204	0.057496
Hs H2B	94	122	AVRLLLPGELAKHAVSEGTKAVTKYTSSK		27	3054.73	200 mM NaCl Hs H2A.Z-H2B dimer	0.167	3067.39	0.24597	10.869	0.254532	6.60109	0.065999
Hs H2B	94	122	AVRLLLPGELAKHAVSEGTKAVTKYTSSK		27	3054.73	200 mM NaCl Hs H2A.Z-H2B dimer	1.667	3070.44	0.100852	13.9109	0.120235	6.56204	0.06877
Hs H2B	94	122	AVRLLLPGELAKHAVSEGTKAVTKYTSSK		27	3054.73	200 mM NaCl Hs H2A.Z-H2B dimer	16.667	3070.74	0.175277	14.2192	0.187102	6.56424	0.055615
Hs H2B	94	122	AVRLLLPGELAKHAVSEGTKAVTKYTSSK		27	3054.73	200 mM NaCl Hs H2A.Z-H2B dimer	166.667	3070.97	0.053987	14.446	0.084851	6.51569	0.004831
Hs H2B	95	103	VRLLLPGEL		7	1009.64	200 mM NaCl Hs H2A.Z-H2B dimer	0	1010.53	0.001124	0	0	7.15707	0.01184
Hs H2B	95	103	VRLLLPGEL		7	1009.64	200 mM NaCl Hs H2A.Z-H2B dimer	0.167	1012.9	0.092688	2.3725	0.092694	7.26028	0.076599
Hs H2B	95	103	VRLLLPGEL		7	1009.64	200 mM NaCl Hs H2A.Z-H2B dimer	1.667	1014.02	0.038468	3.49302	0.038485	7.21715	0.068346
Hs H2B	95	103	VRLLLPGEL		7	1009.64	200 mM NaCl Hs H2A.Z-H2B dimer	16.667	1014.11	0.026665	3.57924	0.026689	7.23869	0.059046
Hs H2B	95	103	VRLLLPGEL		7	1009.64	200 mM NaCl Hs H2A.Z-H2B dimer	166.667	1014.3	0.042812	3.77206	0.042826	7.20854	0.068208
Hs H2B	95	122	VRLLLPGELAKHAVSEGTKAVTKYTSSK		26	2983.69	200 mM NaCl Hs H2A.Z-H2B dimer	0	2985.41	0.011726	0	0	6.56623	0.059842
Hs H2B	95	122	VRLLLPGELAKHAVSEGTKAVTKYTSSK		26	2983.69	200 mM NaCl Hs H2A.Z-H2B dimer	0.167	2996.3	0.32729	10.8924	0.3275	6.56223	0.069821
Hs H2B	95	122	VRLLLPGELAKHAVSEGTKAVTKYTSSK		26	2983.69	200 mM NaCl Hs H2A.Z-H2B dimer	1.667	2998.73	0.171546	13.3215	0.171946	6.5157	0.067334
Hs H2B	95	122	VRLLLPGELAKHAVSEGTKAVTKYTSSK		26	2983.69	200 mM NaCl Hs H2A.Z-H2B dimer	16.667	2998.96	0.119205	13.548	0.11978	6.5179	0.049067
Hs H2B	95	122	VRLLLPGELAKHAVSEGTKAVTKYTSSK		26	2983.69	200 mM NaCl Hs H2A.Z-H2B dimer	166.667	2999.16	0.023496	13.7515	0.02626	6.47085	0.007849
Hs H2B	97	103	LLLPGEL		5	754.471	200 mM NaCl Hs H2A.Z-H2B dimer	0	754.79	0.002811	0	0	7.22873	0.055887
Hs H2B	97	103	LLLPGEL		5	754.471	200 mM NaCl Hs H2A.Z-H2B dimer	0.167	756.757	0.052893	1.96767	0.052967	7.19879	0.065542
Hs H2B	97	103	LLLPGEL		5	754.471	200 mM NaCl Hs H2A.Z-H2B dimer	1.667	757.611	0.036693	2.82119	0.036801	7.22315	0.070471
Hs H2B	97	103	LLLPGEL		5	754.471	200 mM NaCl Hs H2A.Z-H2B dimer	16.667	757.588	0.029414	2.79828	0.029548	7.24528	0.059066
Hs H2B	97	103	LLLPGEL		5	754.471	200 mM NaCl Hs H2A.Z-H2B dimer	166.667	758.29	0.069221	3.50047	0.069278	7.20466	0.063955
Hs H2B	98	103	LLPGEL		4	641.387	200 mM NaCl Hs H2A.Z-H2B dimer	0	641.783	0.011104	0	0	6.75475	0.007379
Hs H2B	98	103	LLPGEL		4	641.387	200 mM NaCl Hs H2A.Z-H2B dimer	0.167	643.476	0.019075	1.69345	0.022071	6.81855	0.072688
Hs H2B	98	103	LLPGEL		4	641.387	200 mM NaCl Hs H2A.Z-H2B dimer	1.667	643.699	0.023415	1.91695	0.025915	6.7546	0.007188
Hs H2B	98	103	LLPGEL		4	641.387	200 mM NaCl Hs H2A.Z-H2B dimer	16.667	643.698	0.01443	1.91595	0.018207	6.81172	0.060526
Hs H2B	98	103	LLPGEL		4	641.387	200 mM NaCl Hs H2A.Z-H2B dimer	166.667	643.684	0.00491	1.9011	0.012141	6.75965	0.007829
Hs H2B	100	122	PGELAKHAVSEGTKAVTKYTSSK		22	2389.27	200 mM NaCl Hs H2A.Z-H2B dimer	0	2390.56	0.023973	0	0	5.54712	0.050526
Hs H2B	100	122	PGELAKHAVSEGTKAVTKYTSSK		22	2389.27	200 mM NaCl Hs H2A.Z-H2B dimer	0.167	2400.11	0.214805	9.54563	0.216139	5.52631	0.065959
Hs H2B	100	122	PGELAKHAVSEGTKAVTKYTSSK		22	2389.27	200 mM NaCl Hs H2A.Z-H2B dimer	1.667	2402.3	0.116788	11.7401	0.119223	5.49538	0.051455
Hs H2B	100	122	PGELAKHAVSEGTKAVTKYTSSK		22	2389.27	200 mM NaCl Hs H2A.Z-H2B dimer	16.667	2402.6	0.165818	12.0378	0.167542	5.50948	0.043852
Hs H2B	100	122	PGELAKHAVSEGTKAVTKYTSSK		22	2389.27	200 mM NaCl Hs H2A.Z-H2B dimer	166.667	2402.7	0.149484	12.1391	0.151394	5.4792	0.048194
Hs H2B	103	122	LAKHAVSEGTKAVTKYTSSK		19	2106.16	200 mM NaCl Hs H2A.Z-H2B dimer	0	2107.2	0.030207	0	0	4.59234	0.024004
Hs H2B	103	122	LAKHAVSEGTKAVTKYTSSK		19	2106.16	200 mM NaCl Hs H2A.Z-H2B dimer	0.167	2115.43	0.051039	8.23169	0.059307	4.5976	0.052955
Hs H2B	103	122	LAKHAVSEGTKAVTKYTSSK		19	2106.16	200 mM NaCl Hs H2A.Z-H2B dimer	1.667	2117.48	0.057558	10.2823	0.065003	4.52982	0.001782
Hs H2B	103	122	LAKHAVSEGTKAVTKYTSSK		19	2106.16	200 mM NaCl Hs H2A.Z-H2B dimer	16.667	2117.46	0.114004	10.268	0.117938	4.55973	0.035318
Hs H2B	103	122	LAKHAVSEGTKAVTKYTSSK		19	2106.16	200 mM NaCl Hs H2A.Z-H2B dimer	166.667	2117.16	0.112437	9.96898	0.116424	4.52298	0.003453
Hs H2B	104	114	AKHAVSEGTKA		10	1098.59	200 mM NaCl Hs H2A.Z-H2B dimer	0	1099.04	0.003978	0	0	2.82442	0.023074
Hs H2B	104	114	AKHAVSEGTKA		10	1098.59	200 mM NaCl Hs H2A.Z-H2B dimer	0.167	1102.1	0.149708	3.05364	0.14976	2.80255	0.015181
Hs H2B	104	114	AKHAVSEGTKA		10	1098.59	200 mM NaCl Hs H2A.Z-H2B dimer	1.667	1103.03	0.103017	3.98708	0.103094	2.81664	0.026054
Hs H2B	104	114	AKHAVSEGTKA		10	1098.59	200 mM NaCl Hs H2A.Z-H2B dimer	16.667	1103.19	0.153772	4.15115	0.153823	2.81944	0.016984
Hs H2B	104	114	AKHAVSEGTKA		10	1098.59	200 mM NaCl Hs H2A.Z-H2B dimer	166.667	1103.32	0.044343	4.28001	0.044522	2.81104	0.01399
Hs H2B	104	116	AKHAVSEGTKAVT		12	1298.71	200 mM NaCl Hs H2A.Z-H2B dimer	0	1299.29	0.008893	0	0	2.82731	0.024383
Hs H2B	104	116	AKHAVSEGTKAVT		12	1298.71	200 mM NaCl Hs H2A.Z-H2B dimer	0.167	1303.66	0.155301	4.37592	0.155556	2.80525	0.015201
Hs H2B	104	116	AKHAVSEGTKAVT		12	1298.71	200 mM NaCl Hs H2A.Z-H2B dimer	1.667	1304.92	0.135513	5.63216	0.135804	2.81487	0.027501
Hs H2B	104	116	AKHAVSEGTKAVT		12	1298.71	200 mM NaCl Hs H2A.Z-H2B dimer	16.667	1305.12	0.078614	5.82648	0.079116	2.82198	0.019988
Hs H2B	104	116	AKHAVSEGTKAVT		12	1298.71	200 mM NaCl Hs H2A.Z-H2B dimer	166.667	1305.2	0.120962	5.9071	0.121289	2.80852	0.014218
Hs H2B	104	122	AKHAVSEGTKAVTKYTSSK		18	1993.07	200 mM NaCl Hs H2A.Z-H2B dimer	0	1994.35	0.024699	0	0	4.21468	0.005362
Hs H2B	104	122	AKHAVSEGTKAVTKYTSSK		18	1993.07	200 mM NaCl Hs H2A.Z-H2B dimer	0.167	2001.12	0.158082	6.77107	0.16	4.24448	0.04078
Hs H2B	104	122	AKHAVSEGTKAVTKYTSSK		18	1993.07	200 mM NaCl Hs H2A.Z-H2B dimer	1.667	2002.69	0.091334	8.34267	0.094615	4.21741	0.03403
Hs H2B	104	122	AKHAVSEGTKAVTKYTSSK		18	1993.07	200 mM NaCl Hs H2A.Z-H2B dimer	16.667	2003.19	0.064292	8.84067	0.068873	4.20966	0.027236
Hs H2B	104	122	AKHAVSEGTKAVTKYTSSK		18	1993.07	200 mM NaCl Hs H2A.Z-H2B dimer	166.667	2003.1	0.08612	8.75595	0.089592	4.1814	0.003584
Hs H2B	115	122	VTKYTSSK		7	913.499	200 mM NaCl Hs H2A.Z-H2B dimer	0	913.888	0.01722	0	0	2.81554	0.024794
Hs H2B	115	122	VTKYTSSK		7	913.499	200 mM NaCl Hs H2A.Z-H2B dimer	0.167	917.128	0.017005	3.24064	0.024201	2.79042	0.016636
Hs H2B	115	122	VTKYTSSK		7	913.499	200 mM NaCl Hs H2A.Z-H2B dimer	1.667	916.94	0.054908	3.05252	0.057545	2.81221	0.026819
Hs H2B	115	122	VTKYTSSK		7	913.499	200 mM NaCl Hs H2A.Z-H2B dimer	16.667	916.917	0.013775	3.02916	0.022052	2.81296	0.018265
Hs H2B	115	122	VTKYTSSK		7	913.499	200 mM NaCl Hs H2A.Z-H2B dimer	166.667	916.907	0.019138	3.01948	0.025745	2.79419	0.002712
Hs H2B	117	122	KYTSSK		5	713.383	200 mM NaCl Hs H2A.Z-H2B dimer	0	713.672	0.003679	0	0	2.78772	0.004404
Hs H2B	117	122	KYTSSK		5	713.383	200 mM NaCl Hs H2A.Z-H2B dimer	0.167	715.851	0.016295	2.1795	0.016705	2.7969	0.016796
Hs H2B	117	122	KYTSSK		5	713.383	200 mM NaCl Hs H2A.Z-H2B dimer	1.667	715.767	0.022231	2.09587	0.022533	2.80698	0.025423
Hs H2B	117	122	KYTSSK		5	713.383	200 mM NaCl Hs H2A.Z-H2B dimer	16.667	715.775	0.042366	2.10317	0.042525	2.80518	0.017245
Hs H2B	117	122	KYTSSK		5	713.383	200 mM NaCl Hs H2A.Z-H2B dimer	166.667	715.769	0.021585	2.09756	0.021896	2.80608	0.011735

## Sheet: 3. Species 2 M Dimers
Protein	Start	End	Sequence	Modification	MaxUptake	State	Exposure	Center	Center SD	Uptake	Uptake SD	RT	RT SD
Hs H2A	40	52	AERVGAGAPVYLA	C13	11	2 M NaCl Hs H2A-H2B dimer	0	1330.24	0.02397	0	0	6.0698	0.053758
Hs H2A	40	52	AERVGAGAPVYLA	C13	11	2 M NaCl Hs H2A-H2B dimer	0.167	1332.49	0.030892	2.24727	0.039101	6.06628	0.040267
Hs H2A	40	52	AERVGAGAPVYLA	C13	11	2 M NaCl Hs H2A-H2B dimer	1.667	1333.05	0.039917	2.80165	0.046561	6.12983	0.011644
Hs H2A	40	52	AERVGAGAPVYLA	C13	11	2 M NaCl Hs H2A-H2B dimer	16.667	1333.92	0.020205	3.681	0.03135	6.10626	0.051955
Hs H2A	40	52	AERVGAGAPVYLA	C13	11	2 M NaCl Hs H2A-H2B dimer	166.667	1334.03	0.024971	3.78221	0.034614	6.0339	0.013195
Hs H2A	55	60	LEYLTA	C13	5	2 M NaCl Hs H2A-H2B dimer	0	742.26	0.015667	0	0	6.59589	0.062011
Hs H2A	55	60	LEYLTA	C13	5	2 M NaCl Hs H2A-H2B dimer	0.167	742.284	0.036074	0.024063	0.03933	6.5902	0.053462
Hs H2A	55	60	LEYLTA	C13	5	2 M NaCl Hs H2A-H2B dimer	1.667	742.302	0.04082	0.041565	0.043723	6.65447	0.029678
Hs H2A	55	60	LEYLTA	C13	5	2 M NaCl Hs H2A-H2B dimer	16.667	742.324	0.031909	0.063854	0.035548	6.61986	0.061767
Hs H2A	55	60	LEYLTA	C13	5	2 M NaCl Hs H2A-H2B dimer	166.667	742.337	0.026266	0.076458	0.030584	6.54551	0.011585
Hs H2A	56	61	EYLTAE	C13	5	2 M NaCl Hs H2A-H2B dimer	0	757.171	0.011012	0	0	5.76528	0.047918
Hs H2A	56	61	EYLTAE	C13	5	2 M NaCl Hs H2A-H2B dimer	0.167	757.23	0.012098	0.059299	0.016359	5.76023	0.043642
Hs H2A	56	61	EYLTAE	C13	5	2 M NaCl Hs H2A-H2B dimer	1.667	757.227	0.013122	0.055656	0.01713	5.8123	0.028553
Hs H2A	56	61	EYLTAE	C13	5	2 M NaCl Hs H2A-H2B dimer	16.667	757.23	0.016425	0.058542	0.019774	5.78618	0.049301
Hs H2A	56	61	EYLTAE	C13	5	2 M NaCl Hs H2A-H2B dimer	166.667	757.278	0.009474	0.107045	0.014526	5.73012	0.010514
Hs H2A	69	85	AARDNKKTRIIPRHLQL	C13	15	2 M NaCl Hs H2A-H2B dimer	0	2117.42	0.030909	0	0	4.96805	0.011751
Hs H2A	69	85	AARDNKKTRIIPRHLQL	C13	15	2 M NaCl Hs H2A-H2B dimer	0.167	2118.83	0.069576	1.40913	0.076133	4.98844	0.023324
Hs H2A	69	85	AARDNKKTRIIPRHLQL	C13	15	2 M NaCl Hs H2A-H2B dimer	1.667	2119.99	0.116097	2.56932	0.120141	5.03324	0.019779
Hs H2A	69	85	AARDNKKTRIIPRHLQL	C13	15	2 M NaCl Hs H2A-H2B dimer	16.667	2120.09	0.118115	2.66486	0.122092	4.97549	0.013103
Hs H2A	69	85	AARDNKKTRIIPRHLQL	C13	15	2 M NaCl Hs H2A-H2B dimer	166.667	2120.57	0.062149	3.14779	0.069411	4.97641	0.020247
Hs H2A	73	85	NKKTRIIPRHLQL	C13	11	2 M NaCl Hs H2A-H2B dimer	0	1688.39	0.023566	0	0	5.00302	0.040599
Hs H2A	73	85	NKKTRIIPRHLQL	C13	11	2 M NaCl Hs H2A-H2B dimer	0.167	1689.68	0.061835	1.29175	0.066173	4.98659	0.002803
Hs H2A	73	85	NKKTRIIPRHLQL	C13	11	2 M NaCl Hs H2A-H2B dimer	1.667	1690.17	0.09004	1.78306	0.093072	5.05105	0.018761
Hs H2A	73	85	NKKTRIIPRHLQL	C13	11	2 M NaCl Hs H2A-H2B dimer	16.667	1690.52	0.13472	2.12723	0.136766	5.00715	0.040606
Hs H2A	73	85	NKKTRIIPRHLQL	C13	11	2 M NaCl Hs H2A-H2B dimer	166.667	1690.65	0.304726	2.25695	0.305636	4.97758	0.010266
Hs H2A	93	108	LNKLLGRVTIAQGGVL	C13	15	2 M NaCl Hs H2A-H2B dimer	0	1725.33	0.023913	0	0	6.50948	0.052398
Hs H2A	93	108	LNKLLGRVTIAQGGVL	C13	15	2 M NaCl Hs H2A-H2B dimer	0.167	1732.53	0.08854	7.19928	0.091713	6.47813	0.013524
Hs H2A	93	108	LNKLLGRVTIAQGGVL	C13	15	2 M NaCl Hs H2A-H2B dimer	1.667	1733	0.124913	7.66763	0.127182	6.56742	0.011657
Hs H2A	93	108	LNKLLGRVTIAQGGVL	C13	15	2 M NaCl Hs H2A-H2B dimer	16.667	1733.28	0.048055	7.94458	0.053676	6.54267	0.056514
Hs H2A	93	108	LNKLLGRVTIAQGGVL	C13	15	2 M NaCl Hs H2A-H2B dimer	166.667	1734.08	0.065059	8.74314	0.069315	6.46733	0.012399
Hs H2A	94	112	NKLLGRVTIAQGGVLPNIQ	C13	17	2 M NaCl Hs H2A-H2B dimer	0	2078.53	0.052809	0	0	6.47834	0.058706
Hs H2A	94	112	NKLLGRVTIAQGGVLPNIQ	C13	17	2 M NaCl Hs H2A-H2B dimer	0.167	2087.76	0.066809	9.2299	0.08516	6.43716	0.01256
Hs H2A	94	112	NKLLGRVTIAQGGVLPNIQ	C13	17	2 M NaCl Hs H2A-H2B dimer	1.667	2088.18	0.1387	9.65945	0.148413	6.54212	0.008668
Hs H2A	94	112	NKLLGRVTIAQGGVLPNIQ	C13	17	2 M NaCl Hs H2A-H2B dimer	16.667	2088.43	0.066219	9.90837	0.084698	6.51918	0.048906
Hs H2A	94	112	NKLLGRVTIAQGGVLPNIQ	C13	17	2 M NaCl Hs H2A-H2B dimer	166.667	2089.1	0.071374	10.5702	0.088787	6.42994	0.010967
Hs H2A	99	108	RVTIAQGGVL	C13	9	2 M NaCl Hs H2A-H2B dimer	0	1057.39	0.012182	0	0	6.04808	0.053585
Hs H2A	99	108	RVTIAQGGVL	C13	9	2 M NaCl Hs H2A-H2B dimer	0.167	1062.89	0.078718	5.50627	0.079655	6.03042	0.037762
Hs H2A	99	108	RVTIAQGGVL	C13	9	2 M NaCl Hs H2A-H2B dimer	1.667	1062.97	0.050307	5.58326	0.051761	6.1022	0.02694
Hs H2A	99	108	RVTIAQGGVL	C13	9	2 M NaCl Hs H2A-H2B dimer	16.667	1062.86	0.043519	5.46636	0.045192	6.07912	0.043525
Hs H2A	99	108	RVTIAQGGVL	C13	9	2 M NaCl Hs H2A-H2B dimer	166.667	1062.73	0.029348	5.33924	0.031776	5.99247	0.002728
Hs H2B	38	52	VYKVLKQVHPDTGIS	C13	13	2 M NaCl Hs H2A-H2B dimer	0	1760.59	0.019381	0	0	5.15451	0.042289
Hs H2B	38	52	VYKVLKQVHPDTGIS	C13	13	2 M NaCl Hs H2A-H2B dimer	0.167	1761.04	0.015228	0.450077	0.024648	5.15165	0.03471
Hs H2B	38	52	VYKVLKQVHPDTGIS	C13	13	2 M NaCl Hs H2A-H2B dimer	1.667	1761.9	0.064425	1.31164	0.067277	5.19297	0.026091
Hs H2B	38	52	VYKVLKQVHPDTGIS	C13	13	2 M NaCl Hs H2A-H2B dimer	16.667	1762.9	0.041393	2.31337	0.045706	5.1852	0.037613
Hs H2B	38	52	VYKVLKQVHPDTGIS	C13	13	2 M NaCl Hs H2A-H2B dimer	166.667	1764.79	0.087473	4.20127	0.089595	5.11714	0.011598
Hs H2B	38	55	VYKVLKQVHPDTGISSKA	C13	16	2 M NaCl Hs H2A-H2B dimer	0	2058.68	0.043658	0	0	4.90279	0.035917
Hs H2B	38	55	VYKVLKQVHPDTGISSKA	C13	16	2 M NaCl Hs H2A-H2B dimer	0.167	2060.13	0.041941	1.4516	0.06054	4.90658	0.03269
Hs H2B	38	55	VYKVLKQVHPDTGISSKA	C13	16	2 M NaCl Hs H2A-H2B dimer	1.667	2060.89	0.076833	2.20958	0.088371	4.9449	0.026166
Hs H2B	38	55	VYKVLKQVHPDTGISSKA	C13	16	2 M NaCl Hs H2A-H2B dimer	16.667	2061.83	0.074499	3.15315	0.086349	4.92909	0.029225
Hs H2B	38	55	VYKVLKQVHPDTGISSKA	C13	16	2 M NaCl Hs H2A-H2B dimer	166.667	2064.19	0.040707	5.51208	0.059691	4.86684	0.011573
Hs H2B	38	59	VYKVLKQVHPDTGISSKAMGIM	C13	20	2 M NaCl Hs H2A-H2B dimer	0	2508.83	0.020434	0	0	5.87326	0.050636
Hs H2B	38	59	VYKVLKQVHPDTGISSKAMGIM	C13	20	2 M NaCl Hs H2A-H2B dimer	0.167	2510.2	0.01957	1.36979	0.028294	5.86572	0.037288
Hs H2B	38	59	VYKVLKQVHPDTGISSKAMGIM	C13	20	2 M NaCl Hs H2A-H2B dimer	1.667	2511.15	0.055882	2.31814	0.0595	5.92201	0.036289
Hs H2B	38	59	VYKVLKQVHPDTGISSKAMGIM	C13	20	2 M NaCl Hs H2A-H2B dimer	16.667	2512.55	0.074128	3.72011	0.076893	5.88879	0.050386
Hs H2B	38	59	VYKVLKQVHPDTGISSKAMGIM	C13	20	2 M NaCl Hs H2A-H2B dimer	166.667	2515.27	0.015808	6.43977	0.025835	5.836	0.00936
Hs H2B	39	55	YKVLKQVHPDTGISSKA	C13	15	2 M NaCl Hs H2A-H2B dimer	0	1954.62	0.040943	0	0	4.72394	0.039763
Hs H2B	39	55	YKVLKQVHPDTGISSKA	C13	15	2 M NaCl Hs H2A-H2B dimer	0.167	1956.1	0.132241	1.48482	0.138434	4.71971	0.027074
Hs H2B	39	55	YKVLKQVHPDTGISSKA	C13	15	2 M NaCl Hs H2A-H2B dimer	1.667	1956.83	0.063946	2.21417	0.07593	4.75331	0.021019
Hs H2B	39	55	YKVLKQVHPDTGISSKA	C13	15	2 M NaCl Hs H2A-H2B dimer	16.667	1957.74	0.036021	3.12362	0.054533	4.74149	0.038164
Hs H2B	39	55	YKVLKQVHPDTGISSKA	C13	15	2 M NaCl Hs H2A-H2B dimer	166.667	1959.84	0.103933	5.21706	0.111707	4.70207	0.005618
Hs H2B	39	57	YKVLKQVHPDTGISSKAMG	C13	17	2 M NaCl Hs H2A-H2B dimer	0	2149.68	0.039573	0	0	4.96853	0.040247
Hs H2B	39	57	YKVLKQVHPDTGISSKAMG	C13	17	2 M NaCl Hs H2A-H2B dimer	0.167	2151.05	0.03021	1.37157	0.049786	4.97403	0.029512
Hs H2B	39	57	YKVLKQVHPDTGISSKAMG	C13	17	2 M NaCl Hs H2A-H2B dimer	1.667	2152.07	0.037261	2.38627	0.054354	5.00598	0.031734
Hs H2B	39	57	YKVLKQVHPDTGISSKAMG	C13	17	2 M NaCl Hs H2A-H2B dimer	16.667	2153.28	0.041943	3.599	0.057665	5.00133	0.034538
Hs H2B	39	57	YKVLKQVHPDTGISSKAMG	C13	17	2 M NaCl Hs H2A-H2B dimer	166.667	2155.58	0.117397	5.9006	0.123887	4.9355	0.011001
Hs H2B	39	59	YKVLKQVHPDTGISSKAMGIM	C13	19	2 M NaCl Hs H2A-H2B dimer	0	2404.85	0.019582	0	0	5.79155	0.050845
Hs H2B	39	59	YKVLKQVHPDTGISSKAMGIM	C13	19	2 M NaCl Hs H2A-H2B dimer	0.167	2406.13	0.019683	1.28567	0.027764	5.77907	0.034073
Hs H2B	39	59	YKVLKQVHPDTGISSKAMGIM	C13	19	2 M NaCl Hs H2A-H2B dimer	1.667	2407.16	0.065006	2.31603	0.067891	5.83157	0.035321
Hs H2B	39	59	YKVLKQVHPDTGISSKAMGIM	C13	19	2 M NaCl Hs H2A-H2B dimer	16.667	2408.54	0.096011	3.69703	0.097988	5.81115	0.047993
Hs H2B	39	59	YKVLKQVHPDTGISSKAMGIM	C13	19	2 M NaCl Hs H2A-H2B dimer	166.667	2411.03	0.027215	6.17763	0.033528	5.74795	0.013174
Hs H2B	56	61	MGIMNS	C13	5	2 M NaCl Hs H2A-H2B dimer	0	677.198	0.009367	0	0	6.073	0.052835
Hs H2B	56	61	MGIMNS	C13	5	2 M NaCl Hs H2A-H2B dimer	0.167	677.235	0.005102	0.037389	0.010666	6.04367	0.018357
Hs H2B	56	61	MGIMNS	C13	5	2 M NaCl Hs H2A-H2B dimer	1.667	677.384	0.002595	0.186078	0.00972	6.12932	0.035418
Hs H2B	56	61	MGIMNS	C13	5	2 M NaCl Hs H2A-H2B dimer	16.667	677.744	0.017169	0.545796	0.019558	6.07653	0.05615
Hs H2B	56	61	MGIMNS	C13	5	2 M NaCl Hs H2A-H2B dimer	166.667	678.437	0.00782	1.23956	0.012202	6.02593	0.00868
Hs H2B	60	67	NSFVNDIF	C13	7	2 M NaCl Hs H2A-H2B dimer	0	999.391	0.014121	0	0	8.05288	0.071085
Hs H2B	60	67	NSFVNDIF	C13	7	2 M NaCl Hs H2A-H2B dimer	0.167	999.416	0.021402	0.024577	0.02564	8.0047	0.020699
Hs H2B	60	67	NSFVNDIF	C13	7	2 M NaCl Hs H2A-H2B dimer	1.667	999.393	0.007036	0.001769	0.015777	8.14407	0.009834
Hs H2B	60	67	NSFVNDIF	C13	7	2 M NaCl Hs H2A-H2B dimer	16.667	999.409	0.002967	0.018204	0.014429	8.06424	0.078146
Hs H2B	60	67	NSFVNDIF	C13	7	2 M NaCl Hs H2A-H2B dimer	166.667	999.443	0.007123	0.052185	0.015816	7.99656	0.011568
Hs H2B	66	73	IFERIAGE	C13	7	2 M NaCl Hs H2A-H2B dimer	0	976.128	0.049363	0	0	5.75092	0.047699
Hs H2B	66	73	IFERIAGE	C13	7	2 M NaCl Hs H2A-H2B dimer	0.167	976.181	0.024197	0.052767	0.054975	5.75196	0.044428
Hs H2B	66	73	IFERIAGE	C13	7	2 M NaCl Hs H2A-H2B dimer	1.667	976.152	0.026797	0.023842	0.056168	5.8038	0.031051
Hs H2B	66	73	IFERIAGE	C13	7	2 M NaCl Hs H2A-H2B dimer	16.667	976.215	0.021253	0.086562	0.053744	5.77805	0.04923
Hs H2B	66	73	IFERIAGE	C13	7	2 M NaCl Hs H2A-H2B dimer	166.667	976.429	0.016649	0.301341	0.052095	5.71937	0.012694
Hs H2B	66	77	IFERIAGEASRL	C13	11	2 M NaCl Hs H2A-H2B dimer	0	1421.03	0.020738	0	0	6.26803	0.051502
Hs H2B	66	77	IFERIAGEASRL	C13	11	2 M NaCl Hs H2A-H2B dimer	0.167	1421.18	0.022038	0.150227	0.030261	6.27045	0.0476
Hs H2B	66	77	IFERIAGEASRL	C13	11	2 M NaCl Hs H2A-H2B dimer	1.667	1421.21	0.037216	0.179811	0.042604	6.32783	0.033443
Hs H2B	66	77	IFERIAGEASRL	C13	11	2 M NaCl Hs H2A-H2B dimer	16.667	1421.4	0.006929	0.370246	0.021865	6.29502	0.057122
Hs H2B	66	77	IFERIAGEASRL	C13	11	2 M NaCl Hs H2A-H2B dimer	166.667	1422.43	0.015798	1.39869	0.02607	6.23133	0.012989
Hs H2B	66	80	IFERIAGEASRLAHY	C13	14	2 M NaCl Hs H2A-H2B dimer	0	1810.31	0.022598	0	0	6.5477	0.050237
Hs H2B	66	80	IFERIAGEASRLAHY	C13	14	2 M NaCl Hs H2A-H2B dimer	0.167	1810.54	0.021309	0.236692	0.03106	6.55079	0.046337
Hs H2B	66	80	IFERIAGEASRLAHY	C13	14	2 M NaCl Hs H2A-H2B dimer	1.667	1811.16	0.055708	0.851371	0.060117	6.61137	0.036581
Hs H2B	66	80	IFERIAGEASRLAHY	C13	14	2 M NaCl Hs H2A-H2B dimer	16.667	1812.06	0.024195	1.7565	0.033107	6.5736	0.056736
Hs H2B	66	80	IFERIAGEASRLAHY	C13	14	2 M NaCl Hs H2A-H2B dimer	166.667	1812.79	0.028653	2.48319	0.036492	6.51318	0.011444
Hs H2B	68	77	ERIAGEASRL	C13	9	2 M NaCl Hs H2A-H2B dimer	0	1146.27	0.0163	0	0	6.26999	0.050727
Hs H2B	68	77	ERIAGEASRL	C13	9	2 M NaCl Hs H2A-H2B dimer	0.167	1146.33	0.02771	0.06168	0.032148	6.26518	0.045943
Hs H2B	68	77	ERIAGEASRL	C13	9	2 M NaCl Hs H2A-H2B dimer	1.667	1146.34	0.027325	0.075748	0.031817	6.32686	0.032107
Hs H2B	68	77	ERIAGEASRL	C13	9	2 M NaCl Hs H2A-H2B dimer	16.667	1146.45	0.030732	0.180442	0.034787	6.29346	0.054865
Hs H2B	68	77	ERIAGEASRL	C13	9	2 M NaCl Hs H2A-H2B dimer	166.667	1147.34	0.033576	1.06856	0.037323	6.22943	0.008912
Hs H2B	75	90	SRLAHYNKRSTITSRE	C13	15	2 M NaCl Hs H2A-H2B dimer	0	1998.34	0.024526	0	0	4.04022	0.034761
Hs H2B	75	90	SRLAHYNKRSTITSRE	C13	15	2 M NaCl Hs H2A-H2B dimer	0.167	2000.74	0.093925	2.40829	0.097075	4.03909	0.021244
Hs H2B	75	90	SRLAHYNKRSTITSRE	C13	15	2 M NaCl Hs H2A-H2B dimer	1.667	2001.43	0.161181	3.0961	0.163037	4.0263	0.045689
Hs H2B	75	90	SRLAHYNKRSTITSRE	C13	15	2 M NaCl Hs H2A-H2B dimer	16.667	2002	0.11204	3.66356	0.114693	4.04375	0.033653
Hs H2B	75	90	SRLAHYNKRSTITSRE	C13	15	2 M NaCl Hs H2A-H2B dimer	166.667	2002.61	0.033572	4.27905	0.041576	4.02256	0.010223
Hs H2B	81	90	NKRSTITSRE	C13	9	2 M NaCl Hs H2A-H2B dimer	0	1238.06	0.027209	0	0	2.80307	0.025218
Hs H2B	81	90	NKRSTITSRE	C13	9	2 M NaCl Hs H2A-H2B dimer	0.167	1240.47	0.081167	2.40693	0.085606	2.80781	0.021111
Hs H2B	81	90	NKRSTITSRE	C13	9	2 M NaCl Hs H2A-H2B dimer	1.667	1240.92	0.111521	2.85935	0.114792	2.81739	0.019172
Hs H2B	81	90	NKRSTITSRE	C13	9	2 M NaCl Hs H2A-H2B dimer	16.667	1240.99	0.022302	2.93086	0.035181	2.80395	0.024487
Hs H2B	81	90	NKRSTITSRE	C13	9	2 M NaCl Hs H2A-H2B dimer	166.667	1241.27	0.015328	3.21179	0.031229	2.7894	0.006122
Hs H2B	89	100	REIQTAVRLLLP	C13	10	2 M NaCl Hs H2A-H2B dimer	0	1469.23	0.026022	0	0	6.3109	0.051273
Hs H2B	89	100	REIQTAVRLLLP	C13	10	2 M NaCl Hs H2A-H2B dimer	0.167	1475.7	0.085578	6.46471	0.089447	6.30385	0.039237
Hs H2B	89	100	REIQTAVRLLLP	C13	10	2 M NaCl Hs H2A-H2B dimer	1.667	1476.18	0.089664	6.94807	0.093363	6.36437	0.039419
Hs H2B	89	100	REIQTAVRLLLP	C13	10	2 M NaCl Hs H2A-H2B dimer	16.667	1476.31	0.065559	7.07452	0.070534	6.34587	0.050602
Hs H2B	89	100	REIQTAVRLLLP	C13	10	2 M NaCl Hs H2A-H2B dimer	166.667	1476.9	0.03945	7.66928	0.04726	6.27453	0.00944
Hs H2B	94	103	AVRLLLPGEL	C13	8	2 M NaCl Hs H2A-H2B dimer	0	1129.61	0.027602	0	0	7.28905	0.063246
Hs H2B	94	103	AVRLLLPGEL	C13	8	2 M NaCl Hs H2A-H2B dimer	0.167	1131.05	0.027858	1.43509	0.039217	7.28398	0.047775
Hs H2B	94	103	AVRLLLPGEL	C13	8	2 M NaCl Hs H2A-H2B dimer	1.667	1131.02	0.028361	1.40683	0.039575	7.37287	0.013681
Hs H2B	94	103	AVRLLLPGEL	C13	8	2 M NaCl Hs H2A-H2B dimer	16.667	1131.14	0.026372	1.5319	0.038175	7.31832	0.067672
Hs H2B	94	103	AVRLLLPGEL	C13	8	2 M NaCl Hs H2A-H2B dimer	166.667	1131.74	0.011773	2.12844	0.030008	7.25248	0.010697
Hs H2B	94	122	AVRLLLPGELAKHAVSEGTKAVTKYTSSK	C13	27	2 M NaCl Hs H2A-H2B dimer	0	3189.67	0.038216	0	0	6.62444	0.05567
Hs H2B	94	122	AVRLLLPGELAKHAVSEGTKAVTKYTSSK	C13	27	2 M NaCl Hs H2A-H2B dimer	0.167	3192.36	0.05189	2.6942	0.064444	6.61738	0.051658
Hs H2B	94	122	AVRLLLPGELAKHAVSEGTKAVTKYTSSK	C13	27	2 M NaCl Hs H2A-H2B dimer	1.667	3193.63	0.028393	3.96101	0.047609	6.68148	0.040748
Hs H2B	94	122	AVRLLLPGELAKHAVSEGTKAVTKYTSSK	C13	27	2 M NaCl Hs H2A-H2B dimer	16.667	3195.05	0.086465	5.38229	0.094534	6.62643	0.063642
Hs H2B	94	122	AVRLLLPGELAKHAVSEGTKAVTKYTSSK	C13	27	2 M NaCl Hs H2A-H2B dimer	166.667	3196.74	0.015966	7.07018	0.041417	6.56071	0.002733
Hs H2B	95	122	VRLLLPGELAKHAVSEGTKAVTKYTSSK	C13	26	2 M NaCl Hs H2A-H2B dimer	0	3115.6	0.032151	0	0	6.59125	0.061107
Hs H2B	95	122	VRLLLPGELAKHAVSEGTKAVTKYTSSK	C13	26	2 M NaCl Hs H2A-H2B dimer	0.167	3118.46	0.048948	2.86392	0.058562	6.5858	0.04927
Hs H2B	95	122	VRLLLPGELAKHAVSEGTKAVTKYTSSK	C13	26	2 M NaCl Hs H2A-H2B dimer	1.667	3119.72	0.015373	4.12095	0.035637	6.64132	0.043799
Hs H2B	95	122	VRLLLPGELAKHAVSEGTKAVTKYTSSK	C13	26	2 M NaCl Hs H2A-H2B dimer	16.667	3121.14	0.039605	5.54074	0.051012	6.62599	0.058021
Hs H2B	95	122	VRLLLPGELAKHAVSEGTKAVTKYTSSK	C13	26	2 M NaCl Hs H2A-H2B dimer	166.667	3122.98	0.094568	7.38005	0.099884	6.53174	0.010804
Hs H2B	98	103	LLPGEL	C13	4	2 M NaCl Hs H2A-H2B dimer	0	670.878	0.032865	0	0	6.83214	0.057185
Hs H2B	98	103	LLPGEL	C13	4	2 M NaCl Hs H2A-H2B dimer	0.167	672.13	0.037956	1.25193	0.050207	6.82329	0.04761
Hs H2B	98	103	LLPGEL	C13	4	2 M NaCl Hs H2A-H2B dimer	1.667	672.156	0.01802	1.27839	0.037481	6.90063	0.011182
Hs H2B	98	103	LLPGEL	C13	4	2 M NaCl Hs H2A-H2B dimer	16.667	672.225	0.017405	1.34732	0.037189	6.854	0.060059
Hs H2B	98	103	LLPGEL	C13	4	2 M NaCl Hs H2A-H2B dimer	166.667	672.675	0.017004	1.79718	0.037003	6.78797	0.011355
Hs H2B	104	114	AKHAVSEGTKA	C13	10	2 M NaCl Hs H2A-H2B dimer	0	1144.48	0.01839	0	0	2.80608	0.022006
Hs H2B	104	114	AKHAVSEGTKA	C13	10	2 M NaCl Hs H2A-H2B dimer	0.167	1144.56	0.018788	0.07399	0.02629	2.8027	0.013428
Hs H2B	104	114	AKHAVSEGTKA	C13	10	2 M NaCl Hs H2A-H2B dimer	1.667	1144.63	0.036041	0.147676	0.040462	2.8089	0.010667
Hs H2B	104	114	AKHAVSEGTKA	C13	10	2 M NaCl Hs H2A-H2B dimer	16.667	1145.06	0.018619	0.574481	0.02617	2.80946	0.019289
Hs H2B	104	114	AKHAVSEGTKA	C13	10	2 M NaCl Hs H2A-H2B dimer	166.667	1145.88	0.00765	1.39556	0.019918	2.78734	0.005552
Hs H2B	104	116	AKHAVSEGTKAVT	C13	12	2 M NaCl Hs H2A-H2B dimer	0	1353.48	0.01773	0	0	2.80405	0.02093
Hs H2B	104	116	AKHAVSEGTKAVT	C13	12	2 M NaCl Hs H2A-H2B dimer	0.167	1353.58	0.015319	0.10534	0.023431	2.80655	0.017595
Hs H2B	104	116	AKHAVSEGTKAVT	C13	12	2 M NaCl Hs H2A-H2B dimer	1.667	1353.77	0.032832	0.292757	0.037314	2.81698	0.025071
Hs H2B	104	116	AKHAVSEGTKAVT	C13	12	2 M NaCl Hs H2A-H2B dimer	16.667	1354.7	0.033768	1.22326	0.038139	2.81564	0.021808
Hs H2B	104	116	AKHAVSEGTKAVT	C13	12	2 M NaCl Hs H2A-H2B dimer	166.667	1355.77	0.040486	2.28973	0.044198	2.80521	0.016511
Xl H2A	40	52	AERVGAGAPVYLA	N15	11	2 M NaCl Xl H2A-H2B dimer	0	1290.27	0.020271	0	0	6.07401	0.056315
Xl H2A	40	52	AERVGAGAPVYLA	N15	11	2 M NaCl Xl H2A-H2B dimer	0.167	1292.32	0.041415	2.04677	0.04611	6.06279	0.04072
Xl H2A	40	52	AERVGAGAPVYLA	N15	11	2 M NaCl Xl H2A-H2B dimer	1.667	1292.88	0.062559	2.61527	0.065761	6.13094	0.01281
Xl H2A	40	52	AERVGAGAPVYLA	N15	11	2 M NaCl Xl H2A-H2B dimer	16.667	1293.72	0.054759	3.45588	0.05839	6.08654	0.053556
Xl H2A	40	52	AERVGAGAPVYLA	N15	11	2 M NaCl Xl H2A-H2B dimer	166.667	1293.79	0.058354	3.52474	0.061775	6.03043	0.011975
Xl H2A	55	60	LEYLTA	N15	5	2 M NaCl Xl H2A-H2B dimer	0	715.606	0.039946	0	0	6.60241	0.062102
Xl H2A	55	60	LEYLTA	N15	5	2 M NaCl Xl H2A-H2B dimer	0.167	715.607	0.026737	0.00041	0.048068	6.59724	0.053569
Xl H2A	55	60	LEYLTA	N15	5	2 M NaCl Xl H2A-H2B dimer	1.667	715.591	0.023399	-0.01555	0.046294	6.64586	0.031741
Xl H2A	55	60	LEYLTA	N15	5	2 M NaCl Xl H2A-H2B dimer	16.667	715.658	0.007059	0.05183	0.040564	6.64544	0.050686
Xl H2A	55	60	LEYLTA	N15	5	2 M NaCl Xl H2A-H2B dimer	166.667	715.66	0.027488	0.053226	0.04849	6.54916	0.012061
Xl H2A	56	61	EYLTAE	N15	5	2 M NaCl Xl H2A-H2B dimer	0	731.612	0.008603	0	0	5.77505	0.050037
Xl H2A	56	61	EYLTAE	N15	5	2 M NaCl Xl H2A-H2B dimer	0.167	731.622	0.009923	0.010307	0.013133	5.75997	0.041639
Xl H2A	56	61	EYLTAE	N15	5	2 M NaCl Xl H2A-H2B dimer	1.667	731.617	0.005589	0.005201	0.010259	5.81456	0.028496
Xl H2A	56	61	EYLTAE	N15	5	2 M NaCl Xl H2A-H2B dimer	16.667	731.63	0.011539	0.017499	0.014393	5.78622	0.049447
Xl H2A	56	61	EYLTAE	N15	5	2 M NaCl Xl H2A-H2B dimer	166.667	731.633	0.013141	0.020543	0.015707	5.72827	0.012554
Xl H2A	69	85	AARDNKKTRIIPRHLQL	N15	15	2 M NaCl Xl H2A-H2B dimer	0	2065.44	0.032367	0	0	4.95975	0.033779
Xl H2A	69	85	AARDNKKTRIIPRHLQL	N15	15	2 M NaCl Xl H2A-H2B dimer	0.167	2066.99	0.129853	1.55673	0.133826	4.96296	0.018834
Xl H2A	69	85	AARDNKKTRIIPRHLQL	N15	15	2 M NaCl Xl H2A-H2B dimer	1.667	2067.47	0.213485	2.03553	0.215925	4.9944	0.019817
Xl H2A	69	85	AARDNKKTRIIPRHLQL	N15	15	2 M NaCl Xl H2A-H2B dimer	16.667	2067.62	0.084383	2.18724	0.090378	4.97369	0.039627
Xl H2A	69	85	AARDNKKTRIIPRHLQL	N15	15	2 M NaCl Xl H2A-H2B dimer	166.667	2067.94	0.067563	2.4995	0.074916	4.94337	0.009852
Xl H2A	73	85	NKKTRIIPRHLQL	N15	11	2 M NaCl Xl H2A-H2B dimer	0	1642.6	0.035093	0	0	5.01126	0.042799
Xl H2A	73	85	NKKTRIIPRHLQL	N15	11	2 M NaCl Xl H2A-H2B dimer	0.167	1643.9	0.034168	1.2958	0.04898	5.00285	0.024624
Xl H2A	73	85	NKKTRIIPRHLQL	N15	11	2 M NaCl Xl H2A-H2B dimer	1.667	1644.41	0.017246	1.8058	0.039102	5.05308	0.016458
Xl H2A	73	85	NKKTRIIPRHLQL	N15	11	2 M NaCl Xl H2A-H2B dimer	16.667	1644.81	0.03797	2.20851	0.051703	5.01708	0.036383
Xl H2A	73	85	NKKTRIIPRHLQL	N15	11	2 M NaCl Xl H2A-H2B dimer	166.667	1645.15	0.043221	2.55083	0.055674	4.98521	0.011502
Xl H2A	93	108	LNKLLGRVTIAQGGVL	N15	15	2 M NaCl Xl H2A-H2B dimer	0	1674.71	0.015427	0	0	6.51443	0.05409
Xl H2A	93	108	LNKLLGRVTIAQGGVL	N15	15	2 M NaCl Xl H2A-H2B dimer	0.167	1681.98	0.08067	7.26096	0.082132	6.5036	0.052121
Xl H2A	93	108	LNKLLGRVTIAQGGVL	N15	15	2 M NaCl Xl H2A-H2B dimer	1.667	1682.48	0.064088	7.76808	0.065918	6.56247	0.0369
Xl H2A	93	108	LNKLLGRVTIAQGGVL	N15	15	2 M NaCl Xl H2A-H2B dimer	16.667	1682.94	0.046224	8.22771	0.048731	6.54613	0.052039
Xl H2A	93	108	LNKLLGRVTIAQGGVL	N15	15	2 M NaCl Xl H2A-H2B dimer	166.667	1683.78	0.063685	9.05962	0.065527	6.46737	0.009493
Xl H2A	94	112	NKLLGRVTIAQGGVLPNIQ	N15	17	2 M NaCl Xl H2A-H2B dimer	0	2018.99	0.029541	0	0	6.48698	0.060441
Xl H2A	94	112	NKLLGRVTIAQGGVLPNIQ	N15	17	2 M NaCl Xl H2A-H2B dimer	0.167	2028.4	0.088569	9.41783	0.093366	6.4368	0.012985
Xl H2A	94	112	NKLLGRVTIAQGGVLPNIQ	N15	17	2 M NaCl Xl H2A-H2B dimer	1.667	2029.01	0.105144	10.0215	0.109215	6.5366	0.037275
Xl H2A	94	112	NKLLGRVTIAQGGVLPNIQ	N15	17	2 M NaCl Xl H2A-H2B dimer	16.667	2029.19	0.185795	10.2065	0.188129	6.49665	0.058073
Xl H2A	94	112	NKLLGRVTIAQGGVLPNIQ	N15	17	2 M NaCl Xl H2A-H2B dimer	166.667	2030.11	0.012049	11.1178	0.031903	6.43126	0.009282
Xl H2A	99	108	RVTIAQGGVL	N15	9	2 M NaCl Xl H2A-H2B dimer	0	1027.94	0.011172	0	0	6.05527	0.055068
Xl H2A	99	108	RVTIAQGGVL	N15	9	2 M NaCl Xl H2A-H2B dimer	0.167	1033.62	0.045535	5.67715	0.046886	6.0101	0.014111
Xl H2A	99	108	RVTIAQGGVL	N15	9	2 M NaCl Xl H2A-H2B dimer	1.667	1033.48	0.093989	5.53476	0.09465	6.09775	0.016726
Xl H2A	99	108	RVTIAQGGVL	N15	9	2 M NaCl Xl H2A-H2B dimer	16.667	1033.48	0.016648	5.53341	0.020049	6.07877	0.043808
Xl H2A	99	108	RVTIAQGGVL	N15	9	2 M NaCl Xl H2A-H2B dimer	166.667	1033.45	0.059588	5.50335	0.060626	6.00726	0.011776
Xl H2B	38	52	VYKVLKQVHPDTGIS	N15	13	2 M NaCl Xl H2A-H2B dimer	0	1705.76	0.027327	0	0	5.16615	0.046159
Xl H2B	38	52	VYKVLKQVHPDTGIS	N15	13	2 M NaCl Xl H2A-H2B dimer	0.167	1706.26	0.038852	0.501338	0.0475	5.15548	0.041462
Xl H2B	38	52	VYKVLKQVHPDTGIS	N15	13	2 M NaCl Xl H2A-H2B dimer	1.667	1706.92	0.046681	1.16088	0.054092	5.20421	0.009393
Xl H2B	38	52	VYKVLKQVHPDTGIS	N15	13	2 M NaCl Xl H2A-H2B dimer	16.667	1707.89	0.031458	2.13432	0.041669	5.18383	0.041042
Xl H2B	38	52	VYKVLKQVHPDTGIS	N15	13	2 M NaCl Xl H2A-H2B dimer	166.667	1709.41	0.031364	3.65211	0.041599	5.12601	0.012988
Xl H2B	38	55	VYKVLKQVHPDTGISSKA	N15	16	2 M NaCl Xl H2A-H2B dimer	0	1995.04	0.02974	0	0	4.90991	0.03608
Xl H2B	38	55	VYKVLKQVHPDTGISSKA	N15	16	2 M NaCl Xl H2A-H2B dimer	0.167	1996.31	0.030945	1.26712	0.042919	4.9138	0.03257
Xl H2B	38	55	VYKVLKQVHPDTGISSKA	N15	16	2 M NaCl Xl H2A-H2B dimer	1.667	1997.25	0.079436	2.2074	0.084821	4.9571	0.032322
Xl H2B	38	55	VYKVLKQVHPDTGISSKA	N15	16	2 M NaCl Xl H2A-H2B dimer	16.667	1998.16	0.049523	3.12008	0.057767	4.92486	0.044754
Xl H2B	38	55	VYKVLKQVHPDTGISSKA	N15	16	2 M NaCl Xl H2A-H2B dimer	166.667	2000.42	0.044055	5.3758	0.053154	4.88554	0.008772
Xl H2B	38	59	VYKVLKQVHPDTGISSKAMSIM	N15	20	2 M NaCl Xl H2A-H2B dimer	0	2461.58	0.015736	0	0	5.96698	0.052912
Xl H2B	38	59	VYKVLKQVHPDTGISSKAMSIM	N15	20	2 M NaCl Xl H2A-H2B dimer	0.167	2462.8	0.003837	1.21688	0.016197	5.95135	0.044404
Xl H2B	38	59	VYKVLKQVHPDTGISSKAMSIM	N15	20	2 M NaCl Xl H2A-H2B dimer	1.667	2463.67	0.057243	2.09071	0.059366	6.00919	0.040845
Xl H2B	38	59	VYKVLKQVHPDTGISSKAMSIM	N15	20	2 M NaCl Xl H2A-H2B dimer	16.667	2464.99	0.071635	3.41127	0.073343	5.96003	0.055642
Xl H2B	38	59	VYKVLKQVHPDTGISSKAMSIM	N15	20	2 M NaCl Xl H2A-H2B dimer	166.667	2467.27	0.011205	5.68559	0.019317	5.92253	0.010529
Xl H2B	39	55	YKVLKQVHPDTGISSKA	N15	15	2 M NaCl Xl H2A-H2B dimer	0	1894.91	0.026314	0	0	4.72585	0.043019
Xl H2B	39	55	YKVLKQVHPDTGISSKA	N15	15	2 M NaCl Xl H2A-H2B dimer	0.167	1896.35	0.025141	1.43657	0.036394	4.71528	0.028025
Xl H2B	39	55	YKVLKQVHPDTGISSKA	N15	15	2 M NaCl Xl H2A-H2B dimer	1.667	1897.13	0.068	2.21472	0.072914	4.75547	0.019735
Xl H2B	39	55	YKVLKQVHPDTGISSKA	N15	15	2 M NaCl Xl H2A-H2B dimer	16.667	1898.12	0.053222	3.20621	0.059372	4.73143	0.035453
Xl H2B	39	55	YKVLKQVHPDTGISSKA	N15	15	2 M NaCl Xl H2A-H2B dimer	166.667	1900.05	0.082144	5.13303	0.086256	4.69007	0.010738
Xl H2B	39	57	YKVLKQVHPDTGISSKAMS	N15	17	2 M NaCl Xl H2A-H2B dimer	0	2115.6	0.08473	0	0	4.93837	0.039471
Xl H2B	39	57	YKVLKQVHPDTGISSKAMS	N15	17	2 M NaCl Xl H2A-H2B dimer	0.167	2117.1	0.114643	1.50235	0.142556	4.93473	0.0397
Xl H2B	39	57	YKVLKQVHPDTGISSKAMS	N15	17	2 M NaCl Xl H2A-H2B dimer	1.667	2117.82	0.153487	2.21869	0.175321	4.9791	0.009344
Xl H2B	39	57	YKVLKQVHPDTGISSKAMS	N15	17	2 M NaCl Xl H2A-H2B dimer	16.667	2119.23	0.087976	3.62872	0.122144	4.96608	0.040732
Xl H2B	39	57	YKVLKQVHPDTGISSKAMS	N15	17	2 M NaCl Xl H2A-H2B dimer	166.667	2121.15	0.092303	5.55539	0.125296	4.90939	0.007458
Xl H2B	39	59	YKVLKQVHPDTGISSKAMSIM	N15	19	2 M NaCl Xl H2A-H2B dimer	0	2361.46	0.022774	0	0	5.88588	0.051297
Xl H2B	39	59	YKVLKQVHPDTGISSKAMSIM	N15	19	2 M NaCl Xl H2A-H2B dimer	0.167	2362.76	0.025011	1.30477	0.033826	5.86201	0.042452
Xl H2B	39	59	YKVLKQVHPDTGISSKAMSIM	N15	19	2 M NaCl Xl H2A-H2B dimer	1.667	2363.73	0.059563	2.2759	0.063768	5.92345	0.031242
Xl H2B	39	59	YKVLKQVHPDTGISSKAMSIM	N15	19	2 M NaCl Xl H2A-H2B dimer	16.667	2365.08	0.075726	3.62375	0.079076	5.87678	0.053126
Xl H2B	39	59	YKVLKQVHPDTGISSKAMSIM	N15	19	2 M NaCl Xl H2A-H2B dimer	166.667	2367.13	0.083026	5.67315	0.086092	5.83001	0.003933
Xl H2B	56	61	MSIMNS	N15	5	2 M NaCl Xl H2A-H2B dimer	0	689.812	0.026845	0	0	6.04884	0.051691
Xl H2B	56	61	MSIMNS	N15	5	2 M NaCl Xl H2A-H2B dimer	0.167	689.818	0.01744	0.006213	0.032012	6.03449	0.046182
Xl H2B	56	61	MSIMNS	N15	5	2 M NaCl Xl H2A-H2B dimer	1.667	689.87	0.010596	0.058337	0.02886	6.10493	0.012429
Xl H2B	56	61	MSIMNS	N15	5	2 M NaCl Xl H2A-H2B dimer	16.667	690.029	0.012485	0.216787	0.029606	6.06361	0.054503
Xl H2B	56	61	MSIMNS	N15	5	2 M NaCl Xl H2A-H2B dimer	166.667	690.569	0.020431	0.75665	0.033735	6.00338	0.011758
Xl H2B	60	67	NSFVNDVF	N15	7	2 M NaCl Xl H2A-H2B dimer	0	952.035	0.051232	0	0	7.77234	0.067395
Xl H2B	60	67	NSFVNDVF	N15	7	2 M NaCl Xl H2A-H2B dimer	0.167	951.962	0.058175	-0.07244	0.077518	7.76344	0.057105
Xl H2B	60	67	NSFVNDVF	N15	7	2 M NaCl Xl H2A-H2B dimer	1.667	952.016	0.035411	-0.01865	0.062279	7.85283	0.011135
Xl H2B	60	67	NSFVNDVF	N15	7	2 M NaCl Xl H2A-H2B dimer	16.667	952.002	0.041207	-0.03231	0.065748	7.80134	0.070383
Xl H2B	60	67	NSFVNDVF	N15	7	2 M NaCl Xl H2A-H2B dimer	166.667	952.003	0.028352	-0.03165	0.058554	7.722	0.013341
Xl H2B	66	73	VFERIAGE	N15	7	2 M NaCl Xl H2A-H2B dimer	0	931.798	0.01735	0	0	5.52665	0.045518
Xl H2B	66	73	VFERIAGE	N15	7	2 M NaCl Xl H2A-H2B dimer	0.167	931.861	0.020347	0.06276	0.02674	5.51311	0.037724
Xl H2B	66	73	VFERIAGE	N15	7	2 M NaCl Xl H2A-H2B dimer	1.667	931.852	0.010996	0.054167	0.020541	5.56435	0.022889
Xl H2B	66	73	VFERIAGE	N15	7	2 M NaCl Xl H2A-H2B dimer	16.667	931.886	0.016113	0.087948	0.023678	5.53825	0.044757
Xl H2B	66	73	VFERIAGE	N15	7	2 M NaCl Xl H2A-H2B dimer	166.667	932.11	0.008701	0.311941	0.01941	5.48514	0.010757
Xl H2B	66	77	VFERIAGEASRL	N15	11	2 M NaCl Xl H2A-H2B dimer	0	1366.49	0.044385	0	0	6.06362	0.053255
Xl H2B	66	77	VFERIAGEASRL	N15	11	2 M NaCl Xl H2A-H2B dimer	0.167	1366.56	0.019663	0.062895	0.048546	6.05039	0.043104
Xl H2B	66	77	VFERIAGEASRL	N15	11	2 M NaCl Xl H2A-H2B dimer	1.667	1366.64	0.034617	0.145557	0.056288	6.11078	0.033654
Xl H2B	66	77	VFERIAGEASRL	N15	11	2 M NaCl Xl H2A-H2B dimer	16.667	1366.79	0.033012	0.297464	0.055316	6.0966	0.051394
Xl H2B	66	77	VFERIAGEASRL	N15	11	2 M NaCl Xl H2A-H2B dimer	166.667	1367.71	0.0027	1.21665	0.044467	6.01981	0.00968
Xl H2B	66	80	VFERIAGEASRLAHY	N15	14	2 M NaCl Xl H2A-H2B dimer	0	1742.69	0.013268	0	0	6.34602	0.050627
Xl H2B	66	80	VFERIAGEASRLAHY	N15	14	2 M NaCl Xl H2A-H2B dimer	0.167	1743.06	0.034041	0.369169	0.036536	6.33803	0.04371
Xl H2B	66	80	VFERIAGEASRLAHY	N15	14	2 M NaCl Xl H2A-H2B dimer	1.667	1743.57	0.009236	0.884009	0.016166	6.3905	0.03441
Xl H2B	66	80	VFERIAGEASRLAHY	N15	14	2 M NaCl Xl H2A-H2B dimer	16.667	1744.25	0.076471	1.56355	0.077614	6.36014	0.053745
Xl H2B	66	80	VFERIAGEASRLAHY	N15	14	2 M NaCl Xl H2A-H2B dimer	166.667	1745.31	0.052309	2.61901	0.053966	6.30211	0.008905
Xl H2B	68	77	ERIAGEASRL	N15	9	2 M NaCl Xl H2A-H2B dimer	0	1118.26	0.02738	0	0	5.11501	0.040371
Xl H2B	68	77	ERIAGEASRL	N15	9	2 M NaCl Xl H2A-H2B dimer	0.167	1118.51	0.036352	0.251695	0.045509	5.09917	0.034436
Xl H2B	68	77	ERIAGEASRL	N15	9	2 M NaCl Xl H2A-H2B dimer	1.667	1118.3	0.008988	0.04263	0.028817	5.15203	0.012907
Xl H2B	68	77	ERIAGEASRL	N15	9	2 M NaCl Xl H2A-H2B dimer	16.667	1118.38	0.077014	0.12347	0.081736	5.13403	0.03148
Xl H2B	68	77	ERIAGEASRL	N15	9	2 M NaCl Xl H2A-H2B dimer	166.667	1119.78	0.041388	1.51998	0.049625	5.07236	0.012482
Xl H2B	75	90	SRLAHYNKRSTITSRE	N15	15	2 M NaCl Xl H2A-H2B dimer	0	1948.87	0.00764	0	0	4.04361	0.035146
Xl H2B	75	90	SRLAHYNKRSTITSRE	N15	15	2 M NaCl Xl H2A-H2B dimer	0.167	1951.17	0.023008	2.3001	0.024243	4.04535	0.017807
Xl H2B	75	90	SRLAHYNKRSTITSRE	N15	15	2 M NaCl Xl H2A-H2B dimer	1.667	1951.9	0.110406	3.03204	0.110671	4.03243	0.044183
Xl H2B	75	90	SRLAHYNKRSTITSRE	N15	15	2 M NaCl Xl H2A-H2B dimer	16.667	1952.44	0.025514	3.56751	0.026633	4.04399	0.03355
Xl H2B	75	90	SRLAHYNKRSTITSRE	N15	15	2 M NaCl Xl H2A-H2B dimer	166.667	1952.95	0.075702	4.07536	0.076087	4.02155	0.009869
Xl H2B	81	90	NKRSTITSRE	N15	9	2 M NaCl Xl H2A-H2B dimer	0	1210.19	0.013713	0	0	2.80397	0.025557
Xl H2B	81	90	NKRSTITSRE	N15	9	2 M NaCl Xl H2A-H2B dimer	0.167	1212.35	0.041222	2.15509	0.043443	2.80757	0.020007
Xl H2B	81	90	NKRSTITSRE	N15	9	2 M NaCl Xl H2A-H2B dimer	1.667	1212.9	0.088603	2.70914	0.089658	2.81491	0.018883
Xl H2B	81	90	NKRSTITSRE	N15	9	2 M NaCl Xl H2A-H2B dimer	16.667	1212.88	0.019231	2.69075	0.023619	2.80259	0.024083
Xl H2B	81	90	NKRSTITSRE	N15	9	2 M NaCl Xl H2A-H2B dimer	166.667	1213.28	0.050483	3.08882	0.052313	2.7917	0.005245
Xl H2B	89	100	REIQTAVRLLLP	N15	10	2 M NaCl Xl H2A-H2B dimer	0	1428.53	0.035872	0	0	6.31491	0.053089
Xl H2B	89	100	REIQTAVRLLLP	N15	10	2 M NaCl Xl H2A-H2B dimer	0.167	1434.68	0.060634	6.15002	0.07045	6.2825	0.011713
Xl H2B	89	100	REIQTAVRLLLP	N15	10	2 M NaCl Xl H2A-H2B dimer	1.667	1435.35	0.092429	6.82241	0.099146	6.36532	0.038996
Xl H2B	89	100	REIQTAVRLLLP	N15	10	2 M NaCl Xl H2A-H2B dimer	16.667	1435.62	0.07115	7.09206	0.079682	6.34772	0.052169
Xl H2B	89	100	REIQTAVRLLLP	N15	10	2 M NaCl Xl H2A-H2B dimer	166.667	1436.46	0.067755	7.93262	0.076665	6.27528	0.010311
Xl H2B	94	103	AVRLLLPGEL	N15	8	2 M NaCl Xl H2A-H2B dimer	0	1094.09	0.012605	0	0	7.30124	0.066613
Xl H2B	94	103	AVRLLLPGEL	N15	8	2 M NaCl Xl H2A-H2B dimer	0.167	1095.35	0.030962	1.25931	0.03343	7.28292	0.045917
Xl H2B	94	103	AVRLLLPGEL	N15	8	2 M NaCl Xl H2A-H2B dimer	1.667	1095.36	0.014632	1.27058	0.019313	7.36222	0.030626
Xl H2B	94	103	AVRLLLPGEL	N15	8	2 M NaCl Xl H2A-H2B dimer	16.667	1095.56	0.014385	1.46675	0.019126	7.31922	0.061238
Xl H2B	94	103	AVRLLLPGEL	N15	8	2 M NaCl Xl H2A-H2B dimer	166.667	1096.12	0.028828	2.0234	0.031464	7.2505	0.010118
Xl H2B	94	122	AVRLLLPGELAKHAVSEGTKAVTKYTSAK	N15	27	2 M NaCl Xl H2A-H2B dimer	0	3078.18	0.023849	0	0	6.63626	0.061721
Xl H2B	94	122	AVRLLLPGELAKHAVSEGTKAVTKYTSAK	N15	27	2 M NaCl Xl H2A-H2B dimer	0.167	3081.13	0.038504	2.953	0.045291	6.61405	0.046178
Xl H2B	94	122	AVRLLLPGELAKHAVSEGTKAVTKYTSAK	N15	27	2 M NaCl Xl H2A-H2B dimer	1.667	3082.67	0.114662	4.49738	0.117116	6.6774	0.042539
Xl H2B	94	122	AVRLLLPGELAKHAVSEGTKAVTKYTSAK	N15	27	2 M NaCl Xl H2A-H2B dimer	16.667	3084.41	0.079268	6.23411	0.082778	6.62995	0.060139
Xl H2B	94	122	AVRLLLPGELAKHAVSEGTKAVTKYTSAK	N15	27	2 M NaCl Xl H2A-H2B dimer	166.667	3086.43	0.081755	8.24974	0.085162	6.5558	0.009946
Xl H2B	95	122	VRLLLPGELAKHAVSEGTKAVTKYTSAK	N15	26	2 M NaCl Xl H2A-H2B dimer	0	3006.28	0.02332	0	0	6.59491	0.058452
Xl H2B	95	122	VRLLLPGELAKHAVSEGTKAVTKYTSAK	N15	26	2 M NaCl Xl H2A-H2B dimer	0.167	3009.34	0.049321	3.05698	0.054557	6.58068	0.048853
Xl H2B	95	122	VRLLLPGELAKHAVSEGTKAVTKYTSAK	N15	26	2 M NaCl Xl H2A-H2B dimer	1.667	3010.88	0.085159	4.59816	0.088295	6.64193	0.045141
Xl H2B	95	122	VRLLLPGELAKHAVSEGTKAVTKYTSAK	N15	26	2 M NaCl Xl H2A-H2B dimer	16.667	3012.45	0.093678	6.17024	0.096537	6.59648	0.061145
Xl H2B	95	122	VRLLLPGELAKHAVSEGTKAVTKYTSAK	N15	26	2 M NaCl Xl H2A-H2B dimer	166.667	3014.64	0.124173	8.3574	0.126343	6.52616	0.01104
Xl H2B	98	103	LLPGEL	N15	4	2 M NaCl Xl H2A-H2B dimer	0	647.69	0.015055	0	0	6.83552	0.058533
Xl H2B	98	103	LLPGEL	N15	4	2 M NaCl Xl H2A-H2B dimer	0.167	648.811	0.019877	1.12064	0.024935	6.79612	0.015767
Xl H2B	98	103	LLPGEL	N15	4	2 M NaCl Xl H2A-H2B dimer	1.667	648.851	0.025729	1.16024	0.029809	6.90046	0.011054
Xl H2B	98	103	LLPGEL	N15	4	2 M NaCl Xl H2A-H2B dimer	16.667	649.012	0.011539	1.32165	0.018968	6.85335	0.059713
Xl H2B	98	103	LLPGEL	N15	4	2 M NaCl Xl H2A-H2B dimer	166.667	649.523	0.023603	1.83274	0.027995	6.78924	0.010959
Xl H2B	104	114	AKHAVSEGTKA	N15	10	2 M NaCl Xl H2A-H2B dimer	0	1113.97	0.009807	0	0	2.79969	0.02235
Xl H2B	104	114	AKHAVSEGTKA	N15	10	2 M NaCl Xl H2A-H2B dimer	0.167	1114.05	0.010168	0.077491	0.014127	2.80286	0.014244
Xl H2B	104	114	AKHAVSEGTKA	N15	10	2 M NaCl Xl H2A-H2B dimer	1.667	1114.13	0.018182	0.163144	0.020658	2.81068	0.009842
Xl H2B	104	114	AKHAVSEGTKA	N15	10	2 M NaCl Xl H2A-H2B dimer	16.667	1114.69	0.043624	0.727379	0.044712	2.80879	0.020672
Xl H2B	104	114	AKHAVSEGTKA	N15	10	2 M NaCl Xl H2A-H2B dimer	166.667	1115.91	0.034903	1.94708	0.036254	2.78902	0.004617
Xl H2B	104	116	AKHAVSEGTKAVT	N15	12	2 M NaCl Xl H2A-H2B dimer	0	1316.18	0.002612	0	0	2.80501	0.021814
Xl H2B	104	116	AKHAVSEGTKAVT	N15	12	2 M NaCl Xl H2A-H2B dimer	0.167	1316.26	0.003395	0.086661	0.004283	2.8053	0.016888
Xl H2B	104	116	AKHAVSEGTKAVT	N15	12	2 M NaCl Xl H2A-H2B dimer	1.667	1316.42	0.01737	0.241355	0.017566	2.81533	0.018362
Xl H2B	104	116	AKHAVSEGTKAVT	N15	12	2 M NaCl Xl H2A-H2B dimer	16.667	1317.51	0.042514	1.33475	0.042594	2.80911	0.023852
Xl H2B	104	116	AKHAVSEGTKAVT	N15	12	2 M NaCl Xl H2A-H2B dimer	166.667	1318.84	0.019196	2.6622	0.019373	2.80249	0.018457

## Sheet: 4. Variant 2 M Dimers
Protein	Start	End	Sequence	Modification	MaxUptake	State	Exposure	Center	Center SD	Uptake	Uptake SD	RT	RT SD
Hs H2A	1	11	SGRGKQGGKAR	C13	10	2 M NaCl Hs H2A-H2B dimer	0	1146.15	0.031746	0	0	5.11397	0.041332
Hs H2A	1	11	SGRGKQGGKAR	C13	10	2 M NaCl Hs H2A-H2B dimer	0.167	1146.26	0.019004	0.106475	0.036999	5.10302	0.026135
Hs H2A	1	11	SGRGKQGGKAR	C13	10	2 M NaCl Hs H2A-H2B dimer	1.667	1146.24	0.019714	0.084486	0.037369	5.1526	0.012531
Hs H2A	1	11	SGRGKQGGKAR	C13	10	2 M NaCl Hs H2A-H2B dimer	16.667	1146.44	0.024063	0.286879	0.039835	5.12433	0.036313
Hs H2A	1	11	SGRGKQGGKAR	C13	10	2 M NaCl Hs H2A-H2B dimer	166.667	1147.48	0.04006	1.32994	0.051113	5.07618	0.012483
Hs H2A	26	39	PVGRVHRLLRKGNY	C13	13	2 M NaCl Hs H2A-H2B dimer	0	1738.2	0.006034	0	0	4.44117	0.027539
Hs H2A	26	39	PVGRVHRLLRKGNY	C13	13	2 M NaCl Hs H2A-H2B dimer	0.167	1740.2	0.048365	1.99626	0.04874	4.45291	0.03042
Hs H2A	26	39	PVGRVHRLLRKGNY	C13	13	2 M NaCl Hs H2A-H2B dimer	1.667	1740.71	0.105805	2.50494	0.105977	4.47426	0.011045
Hs H2A	26	39	PVGRVHRLLRKGNY	C13	13	2 M NaCl Hs H2A-H2B dimer	16.667	1741.14	0.054033	2.93674	0.054368	4.44818	0.022477
Hs H2A	26	39	PVGRVHRLLRKGNY	C13	13	2 M NaCl Hs H2A-H2B dimer	166.667	1741.98	0.060892	3.77159	0.06119	4.4184	0.013653
Hs H2A	40	52	AERVGAGAPVYLA	C13	11	2 M NaCl Hs H2A-H2B dimer	0	1330.24	0.02397	0	0	6.0698	0.053758
Hs H2A	40	52	AERVGAGAPVYLA	C13	11	2 M NaCl Hs H2A-H2B dimer	0.167	1332.49	0.030892	2.24727	0.039101	6.06628	0.040267
Hs H2A	40	52	AERVGAGAPVYLA	C13	11	2 M NaCl Hs H2A-H2B dimer	1.667	1333.05	0.039917	2.80165	0.046561	6.12983	0.011644
Hs H2A	40	52	AERVGAGAPVYLA	C13	11	2 M NaCl Hs H2A-H2B dimer	16.667	1333.92	0.020205	3.681	0.03135	6.10626	0.051955
Hs H2A	40	52	AERVGAGAPVYLA	C13	11	2 M NaCl Hs H2A-H2B dimer	166.667	1334.03	0.024971	3.78221	0.034614	6.0339	0.013195
Hs H2A	56	61	EYLTAE	C13	5	2 M NaCl Hs H2A-H2B dimer	0	757.171	0.011012	0	0	5.76528	0.047918
Hs H2A	56	61	EYLTAE	C13	5	2 M NaCl Hs H2A-H2B dimer	0.167	757.23	0.012098	0.059299	0.016359	5.76023	0.043642
Hs H2A	56	61	EYLTAE	C13	5	2 M NaCl Hs H2A-H2B dimer	1.667	757.227	0.013122	0.055656	0.01713	5.8123	0.028553
Hs H2A	56	61	EYLTAE	C13	5	2 M NaCl Hs H2A-H2B dimer	16.667	757.23	0.016425	0.058542	0.019774	5.78618	0.049301
Hs H2A	56	61	EYLTAE	C13	5	2 M NaCl Hs H2A-H2B dimer	166.667	757.278	0.009474	0.107045	0.014526	5.73012	0.010514
Hs H2A	57	62	YLTAEI	C13	5	2 M NaCl Hs H2A-H2B dimer	0	742.239	0.0133	0	0	6.78227	0.058893
Hs H2A	57	62	YLTAEI	C13	5	2 M NaCl Hs H2A-H2B dimer	0.167	742.258	0.001825	0.019673	0.013425	6.55324	0.016231
Hs H2A	57	62	YLTAEI	C13	5	2 M NaCl Hs H2A-H2B dimer	1.667	742.302	0.04082	0.062887	0.042932	6.65447	0.029678
Hs H2A	57	62	YLTAEI	C13	5	2 M NaCl Hs H2A-H2B dimer	16.667	742.336	0.01282	0.097422	0.018473	6.63435	0.05502
Hs H2A	57	62	YLTAEI	C13	5	2 M NaCl Hs H2A-H2B dimer	166.667	742.337	0.026266	0.09778	0.029442	6.54551	0.011585
Hs H2A	60	65	AEILEL	C13	5	2 M NaCl Hs H2A-H2B dimer	0	718.2	0.020254	0	0	7.53112	0.065623
Hs H2A	60	65	AEILEL	C13	5	2 M NaCl Hs H2A-H2B dimer	0.167	718.236	0.015654	0.036777	0.025598	7.52771	0.057979
Hs H2A	60	65	AEILEL	C13	5	2 M NaCl Hs H2A-H2B dimer	1.667	718.264	0.014223	0.064699	0.024749	7.60097	0.036737
Hs H2A	60	65	AEILEL	C13	5	2 M NaCl Hs H2A-H2B dimer	16.667	718.251	0.020089	0.051039	0.028527	7.55809	0.066823
Hs H2A	60	65	AEILEL	C13	5	2 M NaCl Hs H2A-H2B dimer	166.667	718.268	0.034373	0.068276	0.039896	7.47826	0.013395
Hs H2A	62	85	ILELAGNAARDNKKTRIIPRHLQL	C13	22	2 M NaCl Hs H2A-H2B dimer	0	2859.47	0.062908	0	0	5.62713	0.047838
Hs H2A	62	85	ILELAGNAARDNKKTRIIPRHLQL	C13	22	2 M NaCl Hs H2A-H2B dimer	0.167	2861.12	0.06117	1.65467	0.087745	5.60819	0.035707
Hs H2A	62	85	ILELAGNAARDNKKTRIIPRHLQL	C13	22	2 M NaCl Hs H2A-H2B dimer	1.667	2862.66	0.11374	3.20037	0.129978	5.6656	0.02986
Hs H2A	62	85	ILELAGNAARDNKKTRIIPRHLQL	C13	22	2 M NaCl Hs H2A-H2B dimer	16.667	2863.66	0.095261	4.19973	0.114158	5.63266	0.046945
Hs H2A	62	85	ILELAGNAARDNKKTRIIPRHLQL	C13	22	2 M NaCl Hs H2A-H2B dimer	166.667	2864.24	0.031532	4.77044	0.070368	5.58687	0.007776
Hs H2A	64	69	ELAGNA	C13	5	2 M NaCl Hs H2A-H2B dimer	0	597.191	0.01096	0	0	4.44904	0.030708
Hs H2A	64	69	ELAGNA	C13	5	2 M NaCl Hs H2A-H2B dimer	0.167	597.243	0.035015	0.051991	0.03669	4.45074	0.025556
Hs H2A	64	69	ELAGNA	C13	5	2 M NaCl Hs H2A-H2B dimer	1.667	597.378	0.028076	0.186613	0.030139	4.47887	0.012931
Hs H2A	64	69	ELAGNA	C13	5	2 M NaCl Hs H2A-H2B dimer	16.667	597.866	0.014229	0.674951	0.017961	4.46612	0.029569
Hs H2A	64	69	ELAGNA	C13	5	2 M NaCl Hs H2A-H2B dimer	166.667	598.163	0.07319	0.971617	0.074006	4.42984	0.004134
Hs H2A	64	85	ELAGNAARDNKKTRIIPRHLQL	C13	20	2 M NaCl Hs H2A-H2B dimer	0	2621.42	0.038751	0	0	5.14916	0.041483
Hs H2A	64	85	ELAGNAARDNKKTRIIPRHLQL	C13	20	2 M NaCl Hs H2A-H2B dimer	0.167	2623.51	0.031715	2.09147	0.050075	5.14155	0.028431
Hs H2A	64	85	ELAGNAARDNKKTRIIPRHLQL	C13	20	2 M NaCl Hs H2A-H2B dimer	1.667	2624.74	0.104399	3.32152	0.111359	5.1847	0.021072
Hs H2A	64	85	ELAGNAARDNKKTRIIPRHLQL	C13	20	2 M NaCl Hs H2A-H2B dimer	16.667	2625.84	0.119514	4.42681	0.12564	5.1603	0.036749
Hs H2A	64	85	ELAGNAARDNKKTRIIPRHLQL	C13	20	2 M NaCl Hs H2A-H2B dimer	166.667	2626.35	0.082944	4.93216	0.09155	5.1168	0.0085
Hs H2A	65	85	LAGNAARDNKKTRIIPRHLQL	C13	19	2 M NaCl Hs H2A-H2B dimer	0	2487.46	0.015183	0	0	5.03989	0.044542
Hs H2A	65	85	LAGNAARDNKKTRIIPRHLQL	C13	19	2 M NaCl Hs H2A-H2B dimer	0.167	2489.43	0.038588	1.96553	0.041468	5.03573	0.030066
Hs H2A	65	85	LAGNAARDNKKTRIIPRHLQL	C13	19	2 M NaCl Hs H2A-H2B dimer	1.667	2490.58	0.093657	3.12114	0.094879	5.08023	0.019504
Hs H2A	65	85	LAGNAARDNKKTRIIPRHLQL	C13	19	2 M NaCl Hs H2A-H2B dimer	16.667	2491.59	0.102233	4.12542	0.103355	5.05053	0.035667
Hs H2A	65	85	LAGNAARDNKKTRIIPRHLQL	C13	19	2 M NaCl Hs H2A-H2B dimer	166.667	2492.09	0.108522	4.63203	0.109579	5.00854	0.008826
Hs H2A	67	86	GNAARDNKKTRIIPRHLQLA	C13	18	2 M NaCl Hs H2A-H2B dimer	0	2368.38	0.028066	0	0	4.98024	0.041752
Hs H2A	67	86	GNAARDNKKTRIIPRHLQLA	C13	18	2 M NaCl Hs H2A-H2B dimer	0.167	2370.31	0.026965	1.93015	0.03892	4.97628	0.022163
Hs H2A	67	86	GNAARDNKKTRIIPRHLQLA	C13	18	2 M NaCl Hs H2A-H2B dimer	1.667	2371.44	0.130823	3.06058	0.1338	5.00766	0.021816
Hs H2A	67	86	GNAARDNKKTRIIPRHLQLA	C13	18	2 M NaCl Hs H2A-H2B dimer	16.667	2372.24	0.099836	3.86009	0.103706	4.99269	0.032534
Hs H2A	67	86	GNAARDNKKTRIIPRHLQLA	C13	18	2 M NaCl Hs H2A-H2B dimer	166.667	2372.68	0.078615	4.29342	0.083475	4.95468	0.008678
Hs H2A	70	85	ARDNKKTRIIPRHLQL	C13	14	2 M NaCl Hs H2A-H2B dimer	0	2043.43	0.040528	0	0	4.96385	0.040023
Hs H2A	70	85	ARDNKKTRIIPRHLQL	C13	14	2 M NaCl Hs H2A-H2B dimer	0.167	2045.08	0.07083	1.64499	0.081605	4.96311	0.021927
Hs H2A	70	85	ARDNKKTRIIPRHLQL	C13	14	2 M NaCl Hs H2A-H2B dimer	1.667	2045.62	0.092922	2.18405	0.101376	5.00581	0.021763
Hs H2A	70	85	ARDNKKTRIIPRHLQL	C13	14	2 M NaCl Hs H2A-H2B dimer	16.667	2045.67	0.021118	2.24271	0.0457	4.97696	0.041466
Hs H2A	70	85	ARDNKKTRIIPRHLQL	C13	14	2 M NaCl Hs H2A-H2B dimer	166.667	2045.9	0.004777	2.47303	0.040809	4.93591	0.00777
Hs H2A	93	108	LNKLLGRVTIAQGGVL	C13	15	2 M NaCl Hs H2A-H2B dimer	0	1725.33	0.023913	0	0	6.50948	0.052398
Hs H2A	93	108	LNKLLGRVTIAQGGVL	C13	15	2 M NaCl Hs H2A-H2B dimer	0.167	1732.53	0.08854	7.19928	0.091713	6.47813	0.013524
Hs H2A	93	108	LNKLLGRVTIAQGGVL	C13	15	2 M NaCl Hs H2A-H2B dimer	1.667	1733	0.124913	7.66763	0.127182	6.56742	0.011657
Hs H2A	93	108	LNKLLGRVTIAQGGVL	C13	15	2 M NaCl Hs H2A-H2B dimer	16.667	1733.28	0.048055	7.94458	0.053676	6.54267	0.056514
Hs H2A	93	108	LNKLLGRVTIAQGGVL	C13	15	2 M NaCl Hs H2A-H2B dimer	166.667	1734.08	0.065059	8.74314	0.069315	6.46733	0.012399
Hs H2A	94	112	NKLLGRVTIAQGGVLPNIQ	C13	17	2 M NaCl Hs H2A-H2B dimer	0	2078.53	0.052809	0	0	6.47834	0.058706
Hs H2A	94	112	NKLLGRVTIAQGGVLPNIQ	C13	17	2 M NaCl Hs H2A-H2B dimer	0.167	2087.76	0.066809	9.2299	0.08516	6.43716	0.01256
Hs H2A	94	112	NKLLGRVTIAQGGVLPNIQ	C13	17	2 M NaCl Hs H2A-H2B dimer	1.667	2088.18	0.1387	9.65945	0.148413	6.54212	0.008668
Hs H2A	94	112	NKLLGRVTIAQGGVLPNIQ	C13	17	2 M NaCl Hs H2A-H2B dimer	16.667	2088.43	0.066219	9.90837	0.084698	6.51918	0.048906
Hs H2A	94	112	NKLLGRVTIAQGGVLPNIQ	C13	17	2 M NaCl Hs H2A-H2B dimer	166.667	2089.1	0.071374	10.5702	0.088787	6.42994	0.010967
Hs H2A	94	113	NKLLGRVTIAQGGVLPNIQA	C13	18	2 M NaCl Hs H2A-H2B dimer	0	2152.17	0.02766	0	0	6.53789	0.056281
Hs H2A	94	113	NKLLGRVTIAQGGVLPNIQA	C13	18	2 M NaCl Hs H2A-H2B dimer	0.167	2162.49	0.084864	10.3145	0.089258	6.50309	0.013373
Hs H2A	94	113	NKLLGRVTIAQGGVLPNIQA	C13	18	2 M NaCl Hs H2A-H2B dimer	1.667	2162.92	0.216047	10.7472	0.21781	6.58962	0.039179
Hs H2A	94	113	NKLLGRVTIAQGGVLPNIQA	C13	18	2 M NaCl Hs H2A-H2B dimer	16.667	2163.14	0.027666	10.9706	0.039121	6.57891	0.053835
Hs H2A	94	113	NKLLGRVTIAQGGVLPNIQA	C13	18	2 M NaCl Hs H2A-H2B dimer	166.667	2163.72	0.086303	11.5506	0.090628	6.49641	0.010831
Hs H2A	97	112	LGRVTIAQGGVLPNIQ	C13	14	2 M NaCl Hs H2A-H2B dimer	0	1707.43	0.035131	0	0	6.51548	0.053827
Hs H2A	97	112	LGRVTIAQGGVLPNIQ	C13	14	2 M NaCl Hs H2A-H2B dimer	0.167	1716.2	0.125361	8.77818	0.13019	6.47777	0.016702
Hs H2A	97	112	LGRVTIAQGGVLPNIQ	C13	14	2 M NaCl Hs H2A-H2B dimer	1.667	1716.31	0.089369	8.88501	0.096026	6.56537	0.037891
Hs H2A	97	112	LGRVTIAQGGVLPNIQ	C13	14	2 M NaCl Hs H2A-H2B dimer	16.667	1716.24	0.005221	8.8172	0.035517	6.56025	0.050753
Hs H2A	97	112	LGRVTIAQGGVLPNIQ	C13	14	2 M NaCl Hs H2A-H2B dimer	166.667	1716.13	0.035533	8.70002	0.049968	6.46806	0.01325
Hs H2A	99	108	RVTIAQGGVL	C13	9	2 M NaCl Hs H2A-H2B dimer	0	1057.39	0.012182	0	0	6.04808	0.053585
Hs H2A	99	108	RVTIAQGGVL	C13	9	2 M NaCl Hs H2A-H2B dimer	0.167	1062.89	0.078718	5.50627	0.079655	6.03042	0.037762
Hs H2A	99	108	RVTIAQGGVL	C13	9	2 M NaCl Hs H2A-H2B dimer	1.667	1062.97	0.050307	5.58326	0.051761	6.1022	0.02694
Hs H2A	99	108	RVTIAQGGVL	C13	9	2 M NaCl Hs H2A-H2B dimer	16.667	1062.86	0.043519	5.46636	0.045192	6.07912	0.043525
Hs H2A	99	108	RVTIAQGGVL	C13	9	2 M NaCl Hs H2A-H2B dimer	166.667	1062.73	0.029348	5.33924	0.031776	5.99247	0.002728
Hs H2A	113	129	AVLLPKKTESHHKAKGK	C13	15	2 M NaCl Hs H2A-H2B dimer	0	1955.63	0.018474	0	0	2.80788	0.026064
Hs H2A	113	129	AVLLPKKTESHHKAKGK	C13	15	2 M NaCl Hs H2A-H2B dimer	0.167	1960.55	0.108309	4.91424	0.109873	2.80092	0.015137
Hs H2A	113	129	AVLLPKKTESHHKAKGK	C13	15	2 M NaCl Hs H2A-H2B dimer	1.667	1960.66	0.126587	5.03198	0.127928	2.80618	0.009689
Hs H2A	113	129	AVLLPKKTESHHKAKGK	C13	15	2 M NaCl Hs H2A-H2B dimer	16.667	1960.52	0.068689	4.89221	0.07113	2.79981	0.016905
Hs H2A	113	129	AVLLPKKTESHHKAKGK	C13	15	2 M NaCl Hs H2A-H2B dimer	166.667	1960.6	0.0496	4.96403	0.052929	2.78406	0.007971
Hs H2A	114	129	VLLPKKTESHHKAKGK	C13	14	2 M NaCl Hs H2A-H2B dimer	0	1881.41	0.016541	0	0	2.81034	0.024674
Hs H2A	114	129	VLLPKKTESHHKAKGK	C13	14	2 M NaCl Hs H2A-H2B dimer	0.167	1885.85	0.121603	4.44343	0.122722	2.80081	0.016501
Hs H2A	114	129	VLLPKKTESHHKAKGK	C13	14	2 M NaCl Hs H2A-H2B dimer	1.667	1885.76	0.136933	4.34975	0.137928	2.81241	0.008318
Hs H2A	114	129	VLLPKKTESHHKAKGK	C13	14	2 M NaCl Hs H2A-H2B dimer	16.667	1885.78	0.142586	4.37101	0.143542	2.79993	0.019959
Hs H2A	114	129	VLLPKKTESHHKAKGK	C13	14	2 M NaCl Hs H2A-H2B dimer	166.667	1885.87	0.039067	4.46155	0.042425	2.7828	0.007095
Hs H2A	117	129	PKKTESHHKAKGK	C13	12	2 M NaCl Hs H2A-H2B dimer	0	1539.37	0.079274	0	0	2.81171	0.025445
Hs H2A	117	129	PKKTESHHKAKGK	C13	12	2 M NaCl Hs H2A-H2B dimer	0.167	1543.04	0.07096	3.66857	0.106394	2.80453	0.015438
Hs H2A	117	129	PKKTESHHKAKGK	C13	12	2 M NaCl Hs H2A-H2B dimer	1.667	1543.14	0.139582	3.77269	0.160522	2.81011	0.013126
Hs H2A	117	129	PKKTESHHKAKGK	C13	12	2 M NaCl Hs H2A-H2B dimer	16.667	1543	0.082674	3.63388	0.114539	2.80429	0.019106
Hs H2A	117	129	PKKTESHHKAKGK	C13	12	2 M NaCl Hs H2A-H2B dimer	166.667	1543.05	0.053369	3.68491	0.095564	2.78863	0.007205
Hs H2B	37	59	YVYKVLKQVHPDTGISSKAMGIM	C13	21	2 M NaCl Hs H2A-H2B dimer	0	2680.94	0.019389	0	0	6.05557	0.053609
Hs H2B	37	59	YVYKVLKQVHPDTGISSKAMGIM	C13	21	2 M NaCl Hs H2A-H2B dimer	0.167	2682.21	0.009206	1.27057	0.021463	6.04645	0.041517
Hs H2B	37	59	YVYKVLKQVHPDTGISSKAMGIM	C13	21	2 M NaCl Hs H2A-H2B dimer	1.667	2683.07	0.065601	2.13627	0.068406	6.10738	0.035475
Hs H2B	37	59	YVYKVLKQVHPDTGISSKAMGIM	C13	21	2 M NaCl Hs H2A-H2B dimer	16.667	2684.5	0.059795	3.56008	0.06286	6.07099	0.048844
Hs H2B	37	59	YVYKVLKQVHPDTGISSKAMGIM	C13	21	2 M NaCl Hs H2A-H2B dimer	166.667	2687.48	0.087252	6.54693	0.08938	6.01258	0.013132
Hs H2B	37	61	YVYKVLKQVHPDTGISSKAMGIMNS	C13	23	2 M NaCl Hs H2A-H2B dimer	0	2888.99	0.005836	0	0	5.97663	0.050354
Hs H2B	37	61	YVYKVLKQVHPDTGISSKAMGIMNS	C13	23	2 M NaCl Hs H2A-H2B dimer	0.167	2890.26	0.035059	1.2633	0.035542	5.96294	0.038779
Hs H2B	37	61	YVYKVLKQVHPDTGISSKAMGIMNS	C13	23	2 M NaCl Hs H2A-H2B dimer	1.667	2891.2	0.070288	2.20664	0.070529	6.02555	0.030588
Hs H2B	37	61	YVYKVLKQVHPDTGISSKAMGIMNS	C13	23	2 M NaCl Hs H2A-H2B dimer	16.667	2892.84	0.066338	3.84273	0.066594	5.99246	0.055478
Hs H2B	37	61	YVYKVLKQVHPDTGISSKAMGIMNS	C13	23	2 M NaCl Hs H2A-H2B dimer	166.667	2896.14	0.074139	7.14153	0.074368	5.93233	0.011395
Hs H2B	38	57	VYKVLKQVHPDTGISSKAMG	C13	18	2 M NaCl Hs H2A-H2B dimer	0	2253.72	0.021386	0	0	5.15583	0.042203
Hs H2B	38	57	VYKVLKQVHPDTGISSKAMG	C13	18	2 M NaCl Hs H2A-H2B dimer	0.167	2255.08	0.027714	1.36113	0.035006	5.14823	0.034072
Hs H2B	38	57	VYKVLKQVHPDTGISSKAMG	C13	18	2 M NaCl Hs H2A-H2B dimer	1.667	2256.05	0.079943	2.32925	0.082754	5.19896	0.011148
Hs H2B	38	57	VYKVLKQVHPDTGISSKAMG	C13	18	2 M NaCl Hs H2A-H2B dimer	16.667	2257.47	0.064684	3.74908	0.068128	5.16969	0.041343
Hs H2B	38	57	VYKVLKQVHPDTGISSKAMG	C13	18	2 M NaCl Hs H2A-H2B dimer	166.667	2259.86	0.091778	6.1406	0.094237	5.11534	0.010787
Hs H2B	38	59	VYKVLKQVHPDTGISSKAMGIM	C13	20	2 M NaCl Hs H2A-H2B dimer	0	2508.83	0.020434	0	0	5.87326	0.050636
Hs H2B	38	59	VYKVLKQVHPDTGISSKAMGIM	C13	20	2 M NaCl Hs H2A-H2B dimer	0.167	2510.2	0.01957	1.36979	0.028294	5.86572	0.037288
Hs H2B	38	59	VYKVLKQVHPDTGISSKAMGIM	C13	20	2 M NaCl Hs H2A-H2B dimer	1.667	2511.15	0.055882	2.31814	0.0595	5.92201	0.036289
Hs H2B	38	59	VYKVLKQVHPDTGISSKAMGIM	C13	20	2 M NaCl Hs H2A-H2B dimer	16.667	2512.55	0.074128	3.72011	0.076893	5.88879	0.050386
Hs H2B	38	59	VYKVLKQVHPDTGISSKAMGIM	C13	20	2 M NaCl Hs H2A-H2B dimer	166.667	2515.27	0.015808	6.43977	0.025835	5.836	0.00936
Hs H2B	38	61	VYKVLKQVHPDTGISSKAMGIMNS	C13	22	2 M NaCl Hs H2A-H2B dimer	0	2716.84	0.011604	0	0	5.81593	0.04659
Hs H2B	38	61	VYKVLKQVHPDTGISSKAMGIMNS	C13	22	2 M NaCl Hs H2A-H2B dimer	0.167	2718.21	0.033409	1.37265	0.035367	5.79273	0.038458
Hs H2B	38	61	VYKVLKQVHPDTGISSKAMGIMNS	C13	22	2 M NaCl Hs H2A-H2B dimer	1.667	2719.14	0.118635	2.30308	0.119201	5.8526	0.034953
Hs H2B	38	61	VYKVLKQVHPDTGISSKAMGIMNS	C13	22	2 M NaCl Hs H2A-H2B dimer	16.667	2720.79	0.077373	3.95562	0.078238	5.82201	0.051386
Hs H2B	38	61	VYKVLKQVHPDTGISSKAMGIMNS	C13	22	2 M NaCl Hs H2A-H2B dimer	166.667	2723.81	0.098563	6.97292	0.099244	5.76179	0.013107
Hs H2B	39	55	YKVLKQVHPDTGISSKA	C13	15	2 M NaCl Hs H2A-H2B dimer	0	1954.62	0.040943	0	0	4.72394	0.039763
Hs H2B	39	55	YKVLKQVHPDTGISSKA	C13	15	2 M NaCl Hs H2A-H2B dimer	0.167	1956.1	0.132241	1.48482	0.138434	4.71971	0.027074
Hs H2B	39	55	YKVLKQVHPDTGISSKA	C13	15	2 M NaCl Hs H2A-H2B dimer	1.667	1956.83	0.063946	2.21417	0.07593	4.75331	0.021019
Hs H2B	39	55	YKVLKQVHPDTGISSKA	C13	15	2 M NaCl Hs H2A-H2B dimer	16.667	1957.74	0.036021	3.12362	0.054533	4.74149	0.038164
Hs H2B	39	55	YKVLKQVHPDTGISSKA	C13	15	2 M NaCl Hs H2A-H2B dimer	166.667	1959.84	0.103933	5.21706	0.111707	4.70207	0.005618
Hs H2B	39	61	YKVLKQVHPDTGISSKAMGIMNS	C13	21	2 M NaCl Hs H2A-H2B dimer	0	2612.89	0.020886	0	0	5.72029	0.04904
Hs H2B	39	61	YKVLKQVHPDTGISSKAMGIMNS	C13	21	2 M NaCl Hs H2A-H2B dimer	0.167	2614.31	0.05031	1.41692	0.054474	5.71501	0.034606
Hs H2B	39	61	YKVLKQVHPDTGISSKAMGIMNS	C13	21	2 M NaCl Hs H2A-H2B dimer	1.667	2615.14	0.061126	2.25201	0.064596	5.75312	0.022768
Hs H2B	39	61	YKVLKQVHPDTGISSKAMGIMNS	C13	21	2 M NaCl Hs H2A-H2B dimer	16.667	2616.77	0.02881	3.87641	0.035584	5.71731	0.050705
Hs H2B	39	61	YKVLKQVHPDTGISSKAMGIMNS	C13	21	2 M NaCl Hs H2A-H2B dimer	166.667	2619.52	0.055931	6.63214	0.059704	5.6759	0.010305
Hs H2B	40	61	KVLKQVHPDTGISSKAMGIMNS	C13	20	2 M NaCl Hs H2A-H2B dimer	0	2440.87	0.049531	0	0	5.56896	0.048291
Hs H2B	40	61	KVLKQVHPDTGISSKAMGIMNS	C13	20	2 M NaCl Hs H2A-H2B dimer	0.167	2442.2	0.065058	1.32736	0.081768	5.55661	0.036283
Hs H2B	40	61	KVLKQVHPDTGISSKAMGIMNS	C13	20	2 M NaCl Hs H2A-H2B dimer	1.667	2443.14	0.070198	2.26437	0.085913	5.61448	0.030527
Hs H2B	40	61	KVLKQVHPDTGISSKAMGIMNS	C13	20	2 M NaCl Hs H2A-H2B dimer	16.667	2444.76	0.101355	3.88627	0.112811	5.57505	0.046364
Hs H2B	40	61	KVLKQVHPDTGISSKAMGIMNS	C13	20	2 M NaCl Hs H2A-H2B dimer	166.667	2447.51	0.051611	6.63421	0.071534	5.52933	0.011082
Hs H2B	53	61	SKAMGIMNS	C13	8	2 M NaCl Hs H2A-H2B dimer	0	975.471	0.040176	0	0	5.52687	0.044196
Hs H2B	53	61	SKAMGIMNS	C13	8	2 M NaCl Hs H2A-H2B dimer	0.167	975.439	0.051446	-0.03267	0.065275	5.51654	0.036417
Hs H2B	53	61	SKAMGIMNS	C13	8	2 M NaCl Hs H2A-H2B dimer	1.667	975.738	0.02518	0.267158	0.047414	5.55989	0.025484
Hs H2B	53	61	SKAMGIMNS	C13	8	2 M NaCl Hs H2A-H2B dimer	16.667	976.677	0.033745	1.20591	0.052467	5.55821	0.03782
Hs H2B	53	61	SKAMGIMNS	C13	8	2 M NaCl Hs H2A-H2B dimer	166.667	977.776	0.025595	2.30483	0.047636	5.48939	0.010062
Hs H2B	56	61	MGIMNS	C13	5	2 M NaCl Hs H2A-H2B dimer	0	677.198	0.009367	0	0	6.073	0.052835
Hs H2B	56	61	MGIMNS	C13	5	2 M NaCl Hs H2A-H2B dimer	0.167	677.235	0.005102	0.037389	0.010666	6.04367	0.018357
Hs H2B	56	61	MGIMNS	C13	5	2 M NaCl Hs H2A-H2B dimer	1.667	677.384	0.002595	0.186078	0.00972	6.12932	0.035418
Hs H2B	56	61	MGIMNS	C13	5	2 M NaCl Hs H2A-H2B dimer	16.667	677.744	0.017169	0.545796	0.019558	6.07653	0.05615
Hs H2B	56	61	MGIMNS	C13	5	2 M NaCl Hs H2A-H2B dimer	166.667	678.437	0.00782	1.23956	0.012202	6.02593	0.00868
Hs H2B	60	67	NSFVNDIF	C13	7	2 M NaCl Hs H2A-H2B dimer	0	999.391	0.014121	0	0	8.05288	0.071085
Hs H2B	60	67	NSFVNDIF	C13	7	2 M NaCl Hs H2A-H2B dimer	0.167	999.416	0.021402	0.024577	0.02564	8.0047	0.020699
Hs H2B	60	67	NSFVNDIF	C13	7	2 M NaCl Hs H2A-H2B dimer	1.667	999.393	0.007036	0.001769	0.015777	8.14407	0.009834
Hs H2B	60	67	NSFVNDIF	C13	7	2 M NaCl Hs H2A-H2B dimer	16.667	999.409	0.002967	0.018204	0.014429	8.06424	0.078146
Hs H2B	60	67	NSFVNDIF	C13	7	2 M NaCl Hs H2A-H2B dimer	166.667	999.443	0.007123	0.052185	0.015816	7.99656	0.011568
Hs H2B	66	73	IFERIAGE	C13	7	2 M NaCl Hs H2A-H2B dimer	0	976.128	0.049363	0	0	5.75092	0.047699
Hs H2B	66	73	IFERIAGE	C13	7	2 M NaCl Hs H2A-H2B dimer	0.167	976.181	0.024197	0.052767	0.054975	5.75196	0.044428
Hs H2B	66	73	IFERIAGE	C13	7	2 M NaCl Hs H2A-H2B dimer	1.667	976.152	0.026797	0.023842	0.056168	5.8038	0.031051
Hs H2B	66	73	IFERIAGE	C13	7	2 M NaCl Hs H2A-H2B dimer	16.667	976.215	0.021253	0.086562	0.053744	5.77805	0.04923
Hs H2B	66	73	IFERIAGE	C13	7	2 M NaCl Hs H2A-H2B dimer	166.667	976.429	0.016649	0.301341	0.052095	5.71937	0.012694
Hs H2B	66	74	IFERIAGEA	C13	8	2 M NaCl Hs H2A-H2B dimer	0	1050.1	0.053966	0	0	5.82259	0.046605
Hs H2B	66	74	IFERIAGEA	C13	8	2 M NaCl Hs H2A-H2B dimer	0.167	1050.15	0.018601	0.046552	0.057081	5.81387	0.042536
Hs H2B	66	74	IFERIAGEA	C13	8	2 M NaCl Hs H2A-H2B dimer	1.667	1050.19	0.024558	0.090509	0.059291	5.86606	0.036161
Hs H2B	66	74	IFERIAGEA	C13	8	2 M NaCl Hs H2A-H2B dimer	16.667	1050.19	0.014097	0.094066	0.055777	5.83796	0.049696
Hs H2B	66	74	IFERIAGEA	C13	8	2 M NaCl Hs H2A-H2B dimer	166.667	1050.49	0.024705	0.392334	0.059352	5.78131	0.009296
Hs H2B	66	77	IFERIAGEASRL	C13	11	2 M NaCl Hs H2A-H2B dimer	0	1421.03	0.020738	0	0	6.26803	0.051502
Hs H2B	66	77	IFERIAGEASRL	C13	11	2 M NaCl Hs H2A-H2B dimer	0.167	1421.18	0.022038	0.150227	0.030261	6.27045	0.0476
Hs H2B	66	77	IFERIAGEASRL	C13	11	2 M NaCl Hs H2A-H2B dimer	1.667	1421.21	0.037216	0.179811	0.042604	6.32783	0.033443
Hs H2B	66	77	IFERIAGEASRL	C13	11	2 M NaCl Hs H2A-H2B dimer	16.667	1421.4	0.006929	0.370246	0.021865	6.29502	0.057122
Hs H2B	66	77	IFERIAGEASRL	C13	11	2 M NaCl Hs H2A-H2B dimer	166.667	1422.43	0.015798	1.39869	0.02607	6.23133	0.012989
Hs H2B	66	80	IFERIAGEASRLAHY	C13	14	2 M NaCl Hs H2A-H2B dimer	0	1810.31	0.022598	0	0	6.5477	0.050237
Hs H2B	66	80	IFERIAGEASRLAHY	C13	14	2 M NaCl Hs H2A-H2B dimer	0.167	1810.54	0.021309	0.236692	0.03106	6.55079	0.046337
Hs H2B	66	80	IFERIAGEASRLAHY	C13	14	2 M NaCl Hs H2A-H2B dimer	1.667	1811.16	0.055708	0.851371	0.060117	6.61137	0.036581
Hs H2B	66	80	IFERIAGEASRLAHY	C13	14	2 M NaCl Hs H2A-H2B dimer	16.667	1812.06	0.024195	1.7565	0.033107	6.5736	0.056736
Hs H2B	66	80	IFERIAGEASRLAHY	C13	14	2 M NaCl Hs H2A-H2B dimer	166.667	1812.79	0.028653	2.48319	0.036492	6.51318	0.011444
Hs H2B	68	77	ERIAGEASRL	C13	9	2 M NaCl Hs H2A-H2B dimer	0	1146.27	0.0163	0	0	6.26999	0.050727
Hs H2B	68	77	ERIAGEASRL	C13	9	2 M NaCl Hs H2A-H2B dimer	0.167	1146.33	0.02771	0.06168	0.032148	6.26518	0.045943
Hs H2B	68	77	ERIAGEASRL	C13	9	2 M NaCl Hs H2A-H2B dimer	1.667	1146.34	0.027325	0.075748	0.031817	6.32686	0.032107
Hs H2B	68	77	ERIAGEASRL	C13	9	2 M NaCl Hs H2A-H2B dimer	16.667	1146.45	0.030732	0.180442	0.034787	6.29346	0.054865
Hs H2B	68	77	ERIAGEASRL	C13	9	2 M NaCl Hs H2A-H2B dimer	166.667	1147.34	0.033576	1.06856	0.037323	6.22943	0.008912
Hs H2B	69	77	RIAGEASRL	C13	8	2 M NaCl Hs H2A-H2B dimer	0	1011.83	0.033673	0	0	4.86077	0.036712
Hs H2B	69	77	RIAGEASRL	C13	8	2 M NaCl Hs H2A-H2B dimer	0.167	1012.13	0.008004	0.30394	0.034611	4.86783	0.019149
Hs H2B	69	77	RIAGEASRL	C13	8	2 M NaCl Hs H2A-H2B dimer	1.667	1012.15	0.011938	0.321547	0.035727	4.90165	0.014869
Hs H2B	69	77	RIAGEASRL	C13	8	2 M NaCl Hs H2A-H2B dimer	16.667	1012.41	0.018549	0.577666	0.038444	4.87013	0.040144
Hs H2B	69	77	RIAGEASRL	C13	8	2 M NaCl Hs H2A-H2B dimer	166.667	1013.44	0.023164	1.60845	0.040871	4.83547	0.005945
Hs H2B	69	80	RIAGEASRLAHY	C13	11	2 M NaCl Hs H2A-H2B dimer	0	1401.39	0.045289	0	0	5.08642	0.039265
Hs H2B	69	80	RIAGEASRLAHY	C13	11	2 M NaCl Hs H2A-H2B dimer	0.167	1401.73	0.04559	0.339135	0.064261	5.06674	0.023876
Hs H2B	69	80	RIAGEASRLAHY	C13	11	2 M NaCl Hs H2A-H2B dimer	1.667	1402.41	0.070466	1.01392	0.083765	5.11107	0.013517
Hs H2B	69	80	RIAGEASRLAHY	C13	11	2 M NaCl Hs H2A-H2B dimer	16.667	1403.04	0.06169	1.64446	0.076529	5.07026	0.037453
Hs H2B	69	80	RIAGEASRLAHY	C13	11	2 M NaCl Hs H2A-H2B dimer	166.667	1404.08	0.02969	2.69084	0.054153	5.0243	0.008679
Hs H2B	69	90	RIAGEASRLAHYNKRSTITSRE	C13	21	2 M NaCl Hs H2A-H2B dimer	0	2620.4	0.038772	0	0	4.63623	0.035304
Hs H2B	69	90	RIAGEASRLAHYNKRSTITSRE	C13	21	2 M NaCl Hs H2A-H2B dimer	0.167	2622.36	0.059556	1.95976	0.071064	4.63685	0.026811
Hs H2B	69	90	RIAGEASRLAHYNKRSTITSRE	C13	21	2 M NaCl Hs H2A-H2B dimer	1.667	2623.04	0.139688	2.64566	0.144969	4.67286	0.026467
Hs H2B	69	90	RIAGEASRLAHYNKRSTITSRE	C13	21	2 M NaCl Hs H2A-H2B dimer	16.667	2623.58	0.157427	3.18514	0.162131	4.65773	0.030903
Hs H2B	69	90	RIAGEASRLAHYNKRSTITSRE	C13	21	2 M NaCl Hs H2A-H2B dimer	166.667	2624.78	0.108924	4.38582	0.115618	4.60617	0.009235
Hs H2B	75	90	SRLAHYNKRSTITSRE	C13	15	2 M NaCl Hs H2A-H2B dimer	0	1998.34	0.024526	0	0	4.04022	0.034761
Hs H2B	75	90	SRLAHYNKRSTITSRE	C13	15	2 M NaCl Hs H2A-H2B dimer	0.167	2000.74	0.093925	2.40829	0.097075	4.03909	0.021244
Hs H2B	75	90	SRLAHYNKRSTITSRE	C13	15	2 M NaCl Hs H2A-H2B dimer	1.667	2001.43	0.161181	3.0961	0.163037	4.0263	0.045689
Hs H2B	75	90	SRLAHYNKRSTITSRE	C13	15	2 M NaCl Hs H2A-H2B dimer	16.667	2002	0.11204	3.66356	0.114693	4.04375	0.033653
Hs H2B	75	90	SRLAHYNKRSTITSRE	C13	15	2 M NaCl Hs H2A-H2B dimer	166.667	2002.61	0.033572	4.27905	0.041576	4.02256	0.010223
Hs H2B	81	90	NKRSTITSRE	C13	9	2 M NaCl Hs H2A-H2B dimer	0	1238.06	0.027209	0	0	2.80307	0.025218
Hs H2B	81	90	NKRSTITSRE	C13	9	2 M NaCl Hs H2A-H2B dimer	0.167	1240.47	0.081167	2.40693	0.085606	2.80781	0.021111
Hs H2B	81	90	NKRSTITSRE	C13	9	2 M NaCl Hs H2A-H2B dimer	1.667	1240.92	0.111521	2.85935	0.114792	2.81739	0.019172
Hs H2B	81	90	NKRSTITSRE	C13	9	2 M NaCl Hs H2A-H2B dimer	16.667	1240.99	0.022302	2.93086	0.035181	2.80395	0.024487
Hs H2B	81	90	NKRSTITSRE	C13	9	2 M NaCl Hs H2A-H2B dimer	166.667	1241.27	0.015328	3.21179	0.031229	2.7894	0.006122
Hs H2B	94	103	AVRLLLPGEL	C13	8	2 M NaCl Hs H2A-H2B dimer	0	1129.61	0.027602	0	0	7.28905	0.063246
Hs H2B	94	103	AVRLLLPGEL	C13	8	2 M NaCl Hs H2A-H2B dimer	0.167	1131.05	0.027858	1.43509	0.039217	7.28398	0.047775
Hs H2B	94	103	AVRLLLPGEL	C13	8	2 M NaCl Hs H2A-H2B dimer	1.667	1131.02	0.028361	1.40683	0.039575	7.37287	0.013681
Hs H2B	94	103	AVRLLLPGEL	C13	8	2 M NaCl Hs H2A-H2B dimer	16.667	1131.14	0.026372	1.5319	0.038175	7.31832	0.067672
Hs H2B	94	103	AVRLLLPGEL	C13	8	2 M NaCl Hs H2A-H2B dimer	166.667	1131.74	0.011773	2.12844	0.030008	7.25248	0.010697
Hs H2B	95	122	VRLLLPGELAKHAVSEGTKAVTKYTSSK	C13	26	2 M NaCl Hs H2A-H2B dimer	0	3115.6	0.032151	0	0	6.59125	0.061107
Hs H2B	95	122	VRLLLPGELAKHAVSEGTKAVTKYTSSK	C13	26	2 M NaCl Hs H2A-H2B dimer	0.167	3118.46	0.048948	2.86392	0.058562	6.5858	0.04927
Hs H2B	95	122	VRLLLPGELAKHAVSEGTKAVTKYTSSK	C13	26	2 M NaCl Hs H2A-H2B dimer	1.667	3119.72	0.015373	4.12095	0.035637	6.64132	0.043799
Hs H2B	95	122	VRLLLPGELAKHAVSEGTKAVTKYTSSK	C13	26	2 M NaCl Hs H2A-H2B dimer	16.667	3121.14	0.039605	5.54074	0.051012	6.62599	0.058021
Hs H2B	95	122	VRLLLPGELAKHAVSEGTKAVTKYTSSK	C13	26	2 M NaCl Hs H2A-H2B dimer	166.667	3122.98	0.094568	7.38005	0.099884	6.53174	0.010804
Hs H2B	98	103	LLPGEL	C13	4	2 M NaCl Hs H2A-H2B dimer	0	670.878	0.032865	0	0	6.83214	0.057185
Hs H2B	98	103	LLPGEL	C13	4	2 M NaCl Hs H2A-H2B dimer	0.167	672.13	0.037956	1.25193	0.050207	6.82329	0.04761
Hs H2B	98	103	LLPGEL	C13	4	2 M NaCl Hs H2A-H2B dimer	1.667	672.156	0.01802	1.27839	0.037481	6.90063	0.011182
Hs H2B	98	103	LLPGEL	C13	4	2 M NaCl Hs H2A-H2B dimer	16.667	672.225	0.017405	1.34732	0.037189	6.854	0.060059
Hs H2B	98	103	LLPGEL	C13	4	2 M NaCl Hs H2A-H2B dimer	166.667	672.675	0.017004	1.79718	0.037003	6.78797	0.011355
Hs H2B	104	114	AKHAVSEGTKA	C13	10	2 M NaCl Hs H2A-H2B dimer	0	1144.51	0.015085	0	0	2.80599	0.021909
Hs H2B	104	114	AKHAVSEGTKA	C13	10	2 M NaCl Hs H2A-H2B dimer	0.167	1144.56	0.018788	0.050478	0.024094	2.8027	0.013428
Hs H2B	104	114	AKHAVSEGTKA	C13	10	2 M NaCl Hs H2A-H2B dimer	1.667	1144.63	0.036041	0.124163	0.03907	2.8089	0.010667
Hs H2B	104	114	AKHAVSEGTKA	C13	10	2 M NaCl Hs H2A-H2B dimer	16.667	1145.06	0.018619	0.550969	0.023963	2.80946	0.019289
Hs H2B	104	114	AKHAVSEGTKA	C13	10	2 M NaCl Hs H2A-H2B dimer	166.667	1145.87	0.017764	1.3585	0.023304	2.78731	0.005622
Hs H2B	104	116	AKHAVSEGTKAVT	C13	12	2 M NaCl Hs H2A-H2B dimer	0	1353.48	0.01773	0	0	2.80405	0.02093
Hs H2B	104	116	AKHAVSEGTKAVT	C13	12	2 M NaCl Hs H2A-H2B dimer	0.167	1353.58	0.015319	0.10534	0.023431	2.80655	0.017595
Hs H2B	104	116	AKHAVSEGTKAVT	C13	12	2 M NaCl Hs H2A-H2B dimer	1.667	1353.77	0.032832	0.292757	0.037314	2.81698	0.025071
Hs H2B	104	116	AKHAVSEGTKAVT	C13	12	2 M NaCl Hs H2A-H2B dimer	16.667	1354.7	0.033768	1.22326	0.038139	2.81564	0.021808
Hs H2B	104	116	AKHAVSEGTKAVT	C13	12	2 M NaCl Hs H2A-H2B dimer	166.667	1355.77	0.040486	2.28973	0.044198	2.80521	0.016511
Hs H2B	104	122	AKHAVSEGTKAVTKYTSSK	C13	18	2 M NaCl Hs H2A-H2B dimer	0	2078.63	0.010464	0	0	4.27741	0.030905
Hs H2B	104	122	AKHAVSEGTKAVTKYTSSK	C13	18	2 M NaCl Hs H2A-H2B dimer	0.167	2080.91	0.046469	2.28762	0.047633	4.26523	0.02098
Hs H2B	104	122	AKHAVSEGTKAVTKYTSSK	C13	18	2 M NaCl Hs H2A-H2B dimer	1.667	2082.23	0.039074	3.60331	0.040451	4.29071	0.01979
Hs H2B	104	122	AKHAVSEGTKAVTKYTSSK	C13	18	2 M NaCl Hs H2A-H2B dimer	16.667	2083.37	0.071626	4.74598	0.072387	4.26799	0.031735
Hs H2B	104	122	AKHAVSEGTKAVTKYTSSK	C13	18	2 M NaCl Hs H2A-H2B dimer	166.667	2084.35	0.011368	5.72256	0.015451	4.23601	0.00655
Hs H2B	106	122	HAVSEGTKAVTKYTSSK	C13	16	2 M NaCl Hs H2A-H2B dimer	0	1870.68	0.017669	0	0	4.26796	0.032723
Hs H2B	106	122	HAVSEGTKAVTKYTSSK	C13	16	2 M NaCl Hs H2A-H2B dimer	0.167	1872.65	0.078457	1.97223	0.080422	4.26373	0.022846
Hs H2B	106	122	HAVSEGTKAVTKYTSSK	C13	16	2 M NaCl Hs H2A-H2B dimer	1.667	1873.79	0.074175	3.10544	0.07625	4.29452	0.017533
Hs H2B	106	122	HAVSEGTKAVTKYTSSK	C13	16	2 M NaCl Hs H2A-H2B dimer	16.667	1874.77	0.027414	4.08901	0.032615	4.25301	0.024613
Hs H2B	106	122	HAVSEGTKAVTKYTSSK	C13	16	2 M NaCl Hs H2A-H2B dimer	166.667	1875.5	0.060907	4.81507	0.063419	4.23087	0.009642
Variant Hs H2A.Z	1	27	AGGKAGKDSGKAKTKAVSRSQRAGLQF		26	2 M NaCl Hs H2A.Z-H2B dimer	0	2706.11	0.028313	0	0	4.60041	0.034651
Variant Hs H2A.Z	1	27	AGGKAGKDSGKAKTKAVSRSQRAGLQF		26	2 M NaCl Hs H2A.Z-H2B dimer	0.167	2716.17	0.135533	10.0622	0.138458	4.59349	0.008557
Variant Hs H2A.Z	1	27	AGGKAGKDSGKAKTKAVSRSQRAGLQF		26	2 M NaCl Hs H2A.Z-H2B dimer	1.667	2717.13	0.279387	11.0216	0.280818	4.63333	0.013221
Variant Hs H2A.Z	1	27	AGGKAGKDSGKAKTKAVSRSQRAGLQF		26	2 M NaCl Hs H2A.Z-H2B dimer	16.667	2717.86	0.128988	11.7549	0.132059	4.61453	0.024281
Variant Hs H2A.Z	1	27	AGGKAGKDSGKAKTKAVSRSQRAGLQF		26	2 M NaCl Hs H2A.Z-H2B dimer	166.667	2717.95	0.088699	11.843	0.093108	4.5919	0.005814
Variant Hs H2A.Z	53	58	YSAAIL		5	2 M NaCl Hs H2A.Z-H2B dimer	0	637.784	0.055195	0	0	6.77198	0.060041
Variant Hs H2A.Z	53	58	YSAAIL		5	2 M NaCl Hs H2A.Z-H2B dimer	0.167	637.723	0.015612	-0.06027	0.05736	6.76221	0.049911
Variant Hs H2A.Z	53	58	YSAAIL		5	2 M NaCl Hs H2A.Z-H2B dimer	1.667	637.78	0.008825	-0.00364	0.055896	6.83899	0.011383
Variant Hs H2A.Z	53	58	YSAAIL		5	2 M NaCl Hs H2A.Z-H2B dimer	16.667	637.767	0.011181	-0.01672	0.056316	6.76983	0.052829
Variant Hs H2A.Z	53	58	YSAAIL		5	2 M NaCl Hs H2A.Z-H2B dimer	166.667	637.764	0.012595	-0.02006	0.056614	6.73044	0.011567
Variant Hs H2A.Z	59	64	EYLTAE		5	2 M NaCl Hs H2A.Z-H2B dimer	0	725.656	0.011957	0	0	5.78491	0.052222
Variant Hs H2A.Z	59	64	EYLTAE		5	2 M NaCl Hs H2A.Z-H2B dimer	0.167	725.584	0.008849	-0.07259	0.014876	5.77476	0.04065
Variant Hs H2A.Z	59	64	EYLTAE		5	2 M NaCl Hs H2A.Z-H2B dimer	1.667	725.627	0.040321	-0.02917	0.042057	5.82543	0.009398
Variant Hs H2A.Z	59	64	EYLTAE		5	2 M NaCl Hs H2A.Z-H2B dimer	16.667	725.667	0.01156	0.010594	0.016631	5.8083	0.044626
Variant Hs H2A.Z	59	64	EYLTAE		5	2 M NaCl Hs H2A.Z-H2B dimer	166.667	725.666	0.007979	0.01007	0.014375	5.7301	0.013184
Variant Hs H2A.Z	60	65	YLTAEV		5	2 M NaCl Hs H2A.Z-H2B dimer	0	695.678	0.011822	0	0	6.2584	0.054516
Variant Hs H2A.Z	60	65	YLTAEV		5	2 M NaCl Hs H2A.Z-H2B dimer	0.167	695.71	0.006051	0.032056	0.013281	6.24669	0.044917
Variant Hs H2A.Z	60	65	YLTAEV		5	2 M NaCl Hs H2A.Z-H2B dimer	1.667	695.69	0.010198	0.012868	0.015613	6.30794	0.031493
Variant Hs H2A.Z	60	65	YLTAEV		5	2 M NaCl Hs H2A.Z-H2B dimer	16.667	695.69	0.007431	0.012827	0.013964	6.27613	0.05379
Variant Hs H2A.Z	60	65	YLTAEV		5	2 M NaCl Hs H2A.Z-H2B dimer	166.667	695.696	0.019536	0.018284	0.022835	6.2119	0.010288
Variant Hs H2A.Z	62	72	TAEVLELAGNA		10	2 M NaCl Hs H2A.Z-H2B dimer	0	1087.95	0.019079	0	0	7.2389	0.062515
Variant Hs H2A.Z	62	72	TAEVLELAGNA		10	2 M NaCl Hs H2A.Z-H2B dimer	0.167	1089.18	0.018836	1.22216	0.02681	7.23692	0.050265
Variant Hs H2A.Z	62	72	TAEVLELAGNA		10	2 M NaCl Hs H2A.Z-H2B dimer	1.667	1089.22	0.015218	1.27057	0.024405	7.31146	0.017968
Variant Hs H2A.Z	62	72	TAEVLELAGNA		10	2 M NaCl Hs H2A.Z-H2B dimer	16.667	1089.4	0.035397	1.44732	0.040211	7.25289	0.060096
Variant Hs H2A.Z	62	72	TAEVLELAGNA		10	2 M NaCl Hs H2A.Z-H2B dimer	166.667	1089.94	0.039331	1.98612	0.043715	7.19051	0.009811
Variant Hs H2A.Z	65	88	VLELAGNASKDLKVKRITPRHLQL		22	2 M NaCl Hs H2A.Z-H2B dimer	0	2701.17	0.035024	0	0	5.69742	0.050136
Variant Hs H2A.Z	65	88	VLELAGNASKDLKVKRITPRHLQL		22	2 M NaCl Hs H2A.Z-H2B dimer	0.167	2706.38	0.081185	5.20574	0.088417	5.68363	0.037331
Variant Hs H2A.Z	65	88	VLELAGNASKDLKVKRITPRHLQL		22	2 M NaCl Hs H2A.Z-H2B dimer	1.667	2706.9	0.126217	5.73383	0.130986	5.73814	0.034169
Variant Hs H2A.Z	65	88	VLELAGNASKDLKVKRITPRHLQL		22	2 M NaCl Hs H2A.Z-H2B dimer	16.667	2707.13	0.096077	5.95972	0.102262	5.70823	0.047563
Variant Hs H2A.Z	65	88	VLELAGNASKDLKVKRITPRHLQL		22	2 M NaCl Hs H2A.Z-H2B dimer	166.667	2708.15	0.052105	6.97961	0.062782	5.66131	0.011182
Variant Hs H2A.Z	67	88	ELAGNASKDLKVKRITPRHLQL		20	2 M NaCl Hs H2A.Z-H2B dimer	0	2489	0.038659	0	0	5.2779	0.040489
Variant Hs H2A.Z	67	88	ELAGNASKDLKVKRITPRHLQL		20	2 M NaCl Hs H2A.Z-H2B dimer	0.167	2494.28	0.073897	5.2839	0.083398	5.26966	0.032075
Variant Hs H2A.Z	67	88	ELAGNASKDLKVKRITPRHLQL		20	2 M NaCl Hs H2A.Z-H2B dimer	1.667	2494.76	0.126725	5.76228	0.132491	5.30969	0.028002
Variant Hs H2A.Z	67	88	ELAGNASKDLKVKRITPRHLQL		20	2 M NaCl Hs H2A.Z-H2B dimer	16.667	2494.89	0.10867	5.88581	0.115342	5.2876	0.037444
Variant Hs H2A.Z	67	88	ELAGNASKDLKVKRITPRHLQL		20	2 M NaCl Hs H2A.Z-H2B dimer	166.667	2495.92	0.040202	6.91411	0.055773	5.24955	0.00842
Variant Hs H2A.Z	69	88	AGNASKDLKVKRITPRHLQL		18	2 M NaCl Hs H2A.Z-H2B dimer	0	2246.69	0.014775	0	0	5.01845	0.053055
Variant Hs H2A.Z	69	88	AGNASKDLKVKRITPRHLQL		18	2 M NaCl Hs H2A.Z-H2B dimer	0.167	2251.33	0.084555	4.64576	0.085836	4.99807	0.025966
Variant Hs H2A.Z	69	88	AGNASKDLKVKRITPRHLQL		18	2 M NaCl Hs H2A.Z-H2B dimer	1.667	2251.72	0.121377	5.0272	0.122273	5.04884	0.029051
Variant Hs H2A.Z	69	88	AGNASKDLKVKRITPRHLQL		18	2 M NaCl Hs H2A.Z-H2B dimer	16.667	2251.81	0.053787	5.11891	0.055779	5.01749	0.041993
Variant Hs H2A.Z	69	88	AGNASKDLKVKRITPRHLQL		18	2 M NaCl Hs H2A.Z-H2B dimer	166.667	2252.56	0.042859	5.87566	0.045334	4.98276	0.009895
Variant Hs H2A.Z	73	88	SKDLKVKRITPRHLQL		14	2 M NaCl Hs H2A.Z-H2B dimer	0	1933.16	0.033252	0	0	4.93246	0.03857
Variant Hs H2A.Z	73	88	SKDLKVKRITPRHLQL		14	2 M NaCl Hs H2A.Z-H2B dimer	0.167	1937.22	0.050477	4.06485	0.060445	4.92723	0.024964
Variant Hs H2A.Z	73	88	SKDLKVKRITPRHLQL		14	2 M NaCl Hs H2A.Z-H2B dimer	1.667	1937.18	0.086977	4.02439	0.093117	4.96263	0.0195
Variant Hs H2A.Z	73	88	SKDLKVKRITPRHLQL		14	2 M NaCl Hs H2A.Z-H2B dimer	16.667	1937.41	0.090775	4.24883	0.096674	4.9454	0.036046
Variant Hs H2A.Z	73	88	SKDLKVKRITPRHLQL		14	2 M NaCl Hs H2A.Z-H2B dimer	166.667	1938.06	0.106759	4.89656	0.111817	4.90395	0.009729
Variant Hs H2A.Z	76	88	LKVKRITPRHLQL		11	2 M NaCl Hs H2A.Z-H2B dimer	0	1602.89	0.015389	0	0	5.05337	0.047427
Variant Hs H2A.Z	76	88	LKVKRITPRHLQL		11	2 M NaCl Hs H2A.Z-H2B dimer	0.167	1605.33	0.067511	2.43894	0.069243	5.02559	0.00873
Variant Hs H2A.Z	76	88	LKVKRITPRHLQL		11	2 M NaCl Hs H2A.Z-H2B dimer	1.667	1605.39	0.063999	2.49988	0.065823	5.08693	0.019874
Variant Hs H2A.Z	76	88	LKVKRITPRHLQL		11	2 M NaCl Hs H2A.Z-H2B dimer	16.667	1605.59	0.01352	2.70757	0.020485	5.05828	0.032283
Variant Hs H2A.Z	76	88	LKVKRITPRHLQL		11	2 M NaCl Hs H2A.Z-H2B dimer	166.667	1606.49	0.006101	3.60842	0.016554	5.01868	0.007339
Variant Hs H2A.Z	79	88	KRITPRHLQL		8	2 M NaCl Hs H2A.Z-H2B dimer	0	1262.56	0.036392	0	0	4.89077	0.036479
Variant Hs H2A.Z	79	88	KRITPRHLQL		8	2 M NaCl Hs H2A.Z-H2B dimer	0.167	1263.02	0.010431	0.459319	0.037858	4.87972	0.004661
Variant Hs H2A.Z	79	88	KRITPRHLQL		8	2 M NaCl Hs H2A.Z-H2B dimer	1.667	1263.11	0.033127	0.548456	0.049212	4.93499	0.023665
Variant Hs H2A.Z	79	88	KRITPRHLQL		8	2 M NaCl Hs H2A.Z-H2B dimer	16.667	1263.28	0.005543	0.714916	0.036812	4.91874	0.031015
Variant Hs H2A.Z	79	88	KRITPRHLQL		8	2 M NaCl Hs H2A.Z-H2B dimer	166.667	1264.18	0.059075	1.61214	0.069385	4.86794	0.006673
Variant Hs H2A.Z	89	96	AIRGDEEL		7	2 M NaCl Hs H2A.Z-H2B dimer	0	903.088	0.040592	0	0	5.45157	0.041651
Variant Hs H2A.Z	89	96	AIRGDEEL		7	2 M NaCl Hs H2A.Z-H2B dimer	0.167	903.643	0.010638	0.555253	0.041963	5.43921	0.030755
Variant Hs H2A.Z	89	96	AIRGDEEL		7	2 M NaCl Hs H2A.Z-H2B dimer	1.667	904.489	0.018725	1.40116	0.044703	5.48611	0.026742
Variant Hs H2A.Z	89	96	AIRGDEEL		7	2 M NaCl Hs H2A.Z-H2B dimer	16.667	905.38	0.02302	2.29253	0.046665	5.46806	0.034223
Variant Hs H2A.Z	89	96	AIRGDEEL		7	2 M NaCl Hs H2A.Z-H2B dimer	166.667	905.556	0.01409	2.46786	0.042968	5.4171	0.006035
Variant Hs H2A.Z	100	117	IKATIAGGGVIPHIHKSL		16	2 M NaCl Hs H2A.Z-H2B dimer	0	1813.03	0.016845	0	0	5.44851	0.048828
Variant Hs H2A.Z	100	117	IKATIAGGGVIPHIHKSL		16	2 M NaCl Hs H2A.Z-H2B dimer	0.167	1820.79	0.106555	7.75737	0.107878	5.42511	0.029976
Variant Hs H2A.Z	100	117	IKATIAGGGVIPHIHKSL		16	2 M NaCl Hs H2A.Z-H2B dimer	1.667	1820.61	0.197214	7.57283	0.197932	5.47969	0.018125
Variant Hs H2A.Z	100	117	IKATIAGGGVIPHIHKSL		16	2 M NaCl Hs H2A.Z-H2B dimer	16.667	1820.54	0.181297	7.50755	0.182078	5.44689	0.040218
Variant Hs H2A.Z	100	117	IKATIAGGGVIPHIHKSL		16	2 M NaCl Hs H2A.Z-H2B dimer	166.667	1820.62	0.078195	7.5872	0.079989	5.40328	0.007371
Variant Hs H2A.Z	100	127	IKATIAGGGVIPHIHKSLIGKKGQQKTV		26	2 M NaCl Hs H2A.Z-H2B dimer	0	2881.34	0.01237	0	0	4.98064	0.041463
Variant Hs H2A.Z	100	127	IKATIAGGGVIPHIHKSLIGKKGQQKTV		26	2 M NaCl Hs H2A.Z-H2B dimer	0.167	2893.34	0.071801	12.0018	0.072859	4.96201	0.03216
Variant Hs H2A.Z	100	127	IKATIAGGGVIPHIHKSLIGKKGQQKTV		26	2 M NaCl Hs H2A.Z-H2B dimer	1.667	2893.21	0.307669	11.8745	0.307917	5.00382	0.012999
Variant Hs H2A.Z	100	127	IKATIAGGGVIPHIHKSLIGKKGQQKTV		26	2 M NaCl Hs H2A.Z-H2B dimer	16.667	2893.13	0.182625	11.7958	0.183044	4.97499	0.040658
Variant Hs H2A.Z	100	127	IKATIAGGGVIPHIHKSLIGKKGQQKTV		26	2 M NaCl Hs H2A.Z-H2B dimer	166.667	2893.15	0.079371	11.8161	0.080329	4.94207	0.00799
Variant Hs H2A.Z	103	127	TIAGGGVIPHIHKSLIGKKGQQKTV		23	2 M NaCl Hs H2A.Z-H2B dimer	0	2568.97	0.019386	0	0	4.9738	0.039341
Variant Hs H2A.Z	103	127	TIAGGGVIPHIHKSLIGKKGQQKTV		23	2 M NaCl Hs H2A.Z-H2B dimer	0.167	2578.79	0.173096	9.82065	0.174178	4.95517	0.023835
Variant Hs H2A.Z	103	127	TIAGGGVIPHIHKSLIGKKGQQKTV		23	2 M NaCl Hs H2A.Z-H2B dimer	1.667	2578.7	0.308523	9.72574	0.309131	5.00187	0.011054
Variant Hs H2A.Z	103	127	TIAGGGVIPHIHKSLIGKKGQQKTV		23	2 M NaCl Hs H2A.Z-H2B dimer	16.667	2578.8	0.22813	9.82444	0.228952	4.96919	0.042484
Variant Hs H2A.Z	103	127	TIAGGGVIPHIHKSLIGKKGQQKTV		23	2 M NaCl Hs H2A.Z-H2B dimer	166.667	2578.76	0.0771	9.78959	0.0795	4.93882	0.006992
Variant Hs H2A.Z	106	127	GGGVIPHIHKSLIGKKGQQKTV		20	2 M NaCl Hs H2A.Z-H2B dimer	0	2283.78	0.028421	0	0	4.9773	0.050367
Variant Hs H2A.Z	106	127	GGGVIPHIHKSLIGKKGQQKTV		20	2 M NaCl Hs H2A.Z-H2B dimer	0.167	2292.09	0.069229	8.31273	0.074836	4.9617	0.034197
Variant Hs H2A.Z	106	127	GGGVIPHIHKSLIGKKGQQKTV		20	2 M NaCl Hs H2A.Z-H2B dimer	1.667	2291.97	0.183929	8.19247	0.186112	5.00379	0.016939
Variant Hs H2A.Z	106	127	GGGVIPHIHKSLIGKKGQQKTV		20	2 M NaCl Hs H2A.Z-H2B dimer	16.667	2292.03	0.108863	8.2491	0.112512	4.96791	0.039284
Variant Hs H2A.Z	106	127	GGGVIPHIHKSLIGKKGQQKTV		20	2 M NaCl Hs H2A.Z-H2B dimer	166.667	2292.12	0.077677	8.34368	0.082713	4.93327	0.009383
Variant Hs H2A.Z	111	127	PHIHKSLIGKKGQQKTV		16	2 M NaCl Hs H2A.Z-H2B dimer	0	1900.14	0.033317	0	0	4.97915	0.046222
Variant Hs H2A.Z	111	127	PHIHKSLIGKKGQQKTV		16	2 M NaCl Hs H2A.Z-H2B dimer	0.167	1907.41	0.040923	7.27013	0.05277	4.96157	0.028641
Variant Hs H2A.Z	111	127	PHIHKSLIGKKGQQKTV		16	2 M NaCl Hs H2A.Z-H2B dimer	1.667	1907.33	0.234657	7.19172	0.23701	5.01284	0.006271
Variant Hs H2A.Z	111	127	PHIHKSLIGKKGQQKTV		16	2 M NaCl Hs H2A.Z-H2B dimer	16.667	1907.42	0.099777	7.28647	0.105192	4.96864	0.042325
Variant Hs H2A.Z	111	127	PHIHKSLIGKKGQQKTV		16	2 M NaCl Hs H2A.Z-H2B dimer	166.667	1907.34	0.038133	7.20268	0.050637	4.94359	0.009308
Hs H2B	37	59	YVYKVLKQVHPDTGISSKAMGIM		21	2 M NaCl Hs H2A.Z-H2B dimer	0	2566.99	0.039213	0	0	6.06584	0.057077
Hs H2B	37	59	YVYKVLKQVHPDTGISSKAMGIM		21	2 M NaCl Hs H2A.Z-H2B dimer	0.167	2568.27	0.045	1.27235	0.059688	6.05242	0.041247
Hs H2B	37	59	YVYKVLKQVHPDTGISSKAMGIM		21	2 M NaCl Hs H2A.Z-H2B dimer	1.667	2569.06	0.082736	2.06205	0.091558	6.11142	0.03673
Hs H2B	37	59	YVYKVLKQVHPDTGISSKAMGIM		21	2 M NaCl Hs H2A.Z-H2B dimer	16.667	2570.33	0.073089	3.33442	0.082944	6.07535	0.050314
Hs H2B	37	59	YVYKVLKQVHPDTGISSKAMGIM		21	2 M NaCl Hs H2A.Z-H2B dimer	166.667	2572.26	0.092233	5.26508	0.100223	6.02107	0.013907
Hs H2B	37	61	YVYKVLKQVHPDTGISSKAMGIMNS		23	2 M NaCl Hs H2A.Z-H2B dimer	0	2768.11	0.030734	0	0	5.98616	0.052481
Hs H2B	37	61	YVYKVLKQVHPDTGISSKAMGIMNS		23	2 M NaCl Hs H2A.Z-H2B dimer	0.167	2769.5	0.034413	1.38904	0.04614	5.96694	0.038867
Hs H2B	37	61	YVYKVLKQVHPDTGISSKAMGIMNS		23	2 M NaCl Hs H2A.Z-H2B dimer	1.667	2770.29	0.081026	2.17521	0.086659	6.02873	0.031815
Hs H2B	37	61	YVYKVLKQVHPDTGISSKAMGIMNS		23	2 M NaCl Hs H2A.Z-H2B dimer	16.667	2771.79	0.053354	3.67356	0.061573	5.99878	0.055231
Hs H2B	37	61	YVYKVLKQVHPDTGISSKAMGIMNS		23	2 M NaCl Hs H2A.Z-H2B dimer	166.667	2774.04	0.08826	5.92304	0.093459	5.93674	0.010664
Hs H2B	38	57	VYKVLKQVHPDTGISSKAMG		18	2 M NaCl Hs H2A.Z-H2B dimer	0	2159.4	0.025943	0	0	5.16614	0.046004
Hs H2B	38	57	VYKVLKQVHPDTGISSKAMG		18	2 M NaCl Hs H2A.Z-H2B dimer	0.167	2160.81	0.066124	1.415	0.071031	5.14794	0.034377
Hs H2B	38	57	VYKVLKQVHPDTGISSKAMG		18	2 M NaCl Hs H2A.Z-H2B dimer	1.667	2161.74	0.065015	2.34268	0.07	5.19457	0.023175
Hs H2B	38	57	VYKVLKQVHPDTGISSKAMG		18	2 M NaCl Hs H2A.Z-H2B dimer	16.667	2163.04	0.051379	3.64784	0.057557	5.16902	0.042036
Hs H2B	38	57	VYKVLKQVHPDTGISSKAMG		18	2 M NaCl Hs H2A.Z-H2B dimer	166.667	2164.63	0.062225	5.23376	0.067416	5.12246	0.008777
Hs H2B	38	59	VYKVLKQVHPDTGISSKAMGIM		20	2 M NaCl Hs H2A.Z-H2B dimer	0	2403.76	0.009892	0	0	5.89194	0.053199
Hs H2B	38	59	VYKVLKQVHPDTGISSKAMGIM		20	2 M NaCl Hs H2A.Z-H2B dimer	0.167	2405.19	0.058848	1.42622	0.059674	5.86918	0.036463
Hs H2B	38	59	VYKVLKQVHPDTGISSKAMGIM		20	2 M NaCl Hs H2A.Z-H2B dimer	1.667	2405.93	0.108836	2.17146	0.109284	5.92737	0.027675
Hs H2B	38	59	VYKVLKQVHPDTGISSKAMGIM		20	2 M NaCl Hs H2A.Z-H2B dimer	16.667	2407.3	0.072679	3.53467	0.073349	5.89625	0.047348
Hs H2B	38	59	VYKVLKQVHPDTGISSKAMGIM		20	2 M NaCl Hs H2A.Z-H2B dimer	166.667	2409.13	0.082997	5.36559	0.083585	5.83869	0.009279
Hs H2B	38	61	VYKVLKQVHPDTGISSKAMGIMNS		22	2 M NaCl Hs H2A.Z-H2B dimer	0	2604.96	0.029833	0	0	5.81754	0.055205
Hs H2B	38	61	VYKVLKQVHPDTGISSKAMGIMNS		22	2 M NaCl Hs H2A.Z-H2B dimer	0.167	2606.41	0.049758	1.45888	0.058016	5.79113	0.038522
Hs H2B	38	61	VYKVLKQVHPDTGISSKAMGIMNS		22	2 M NaCl Hs H2A.Z-H2B dimer	1.667	2607.19	0.082821	2.23396	0.08803	5.85376	0.026919
Hs H2B	38	61	VYKVLKQVHPDTGISSKAMGIMNS		22	2 M NaCl Hs H2A.Z-H2B dimer	16.667	2608.71	0.093976	3.7543	0.098598	5.81856	0.046378
Hs H2B	38	61	VYKVLKQVHPDTGISSKAMGIMNS		22	2 M NaCl Hs H2A.Z-H2B dimer	166.667	2610.89	0.14114	5.92836	0.144258	5.75805	0.00894
Hs H2B	39	55	YKVLKQVHPDTGISSKA		15	2 M NaCl Hs H2A.Z-H2B dimer	0	1871.99	0.043391	0	0	4.73156	0.041164
Hs H2B	39	55	YKVLKQVHPDTGISSKA		15	2 M NaCl Hs H2A.Z-H2B dimer	0.167	1873.61	0.045535	1.62048	0.062899	4.72284	0.029495
Hs H2B	39	55	YKVLKQVHPDTGISSKA		15	2 M NaCl Hs H2A.Z-H2B dimer	1.667	1874.33	0.049648	2.34166	0.065937	4.76392	0.010121
Hs H2B	39	55	YKVLKQVHPDTGISSKA		15	2 M NaCl Hs H2A.Z-H2B dimer	16.667	1875.16	0.037155	3.16632	0.057125	4.74719	0.027833
Hs H2B	39	55	YKVLKQVHPDTGISSKA		15	2 M NaCl Hs H2A.Z-H2B dimer	166.667	1876.6	0.08477	4.61021	0.09523	4.69422	0.011119
Hs H2B	39	61	YKVLKQVHPDTGISSKAMGIMNS		21	2 M NaCl Hs H2A.Z-H2B dimer	0	2505.81	0.019505	0	0	5.73122	0.050671
Hs H2B	39	61	YKVLKQVHPDTGISSKAMGIMNS		21	2 M NaCl Hs H2A.Z-H2B dimer	0.167	2507.27	0.017757	1.46337	0.026377	5.70899	0.037695
Hs H2B	39	61	YKVLKQVHPDTGISSKAMGIMNS		21	2 M NaCl Hs H2A.Z-H2B dimer	1.667	2508.14	0.077917	2.33698	0.080322	5.76516	0.026095
Hs H2B	39	61	YKVLKQVHPDTGISSKAMGIMNS		21	2 M NaCl Hs H2A.Z-H2B dimer	16.667	2509.58	0.122425	3.77524	0.123969	5.73278	0.046341
Hs H2B	39	61	YKVLKQVHPDTGISSKAMGIMNS		21	2 M NaCl Hs H2A.Z-H2B dimer	166.667	2511.77	0.062016	5.96071	0.065011	5.67944	0.011728
Hs H2B	40	61	KVLKQVHPDTGISSKAMGIMNS		20	2 M NaCl Hs H2A.Z-H2B dimer	0	2342.64	0.014183	0	0	5.58125	0.051016
Hs H2B	40	61	KVLKQVHPDTGISSKAMGIMNS		20	2 M NaCl Hs H2A.Z-H2B dimer	0.167	2344.15	0.026678	1.51675	0.030214	5.55982	0.03849
Hs H2B	40	61	KVLKQVHPDTGISSKAMGIMNS		20	2 M NaCl Hs H2A.Z-H2B dimer	1.667	2344.98	0.081867	2.34036	0.083086	5.61504	0.031162
Hs H2B	40	61	KVLKQVHPDTGISSKAMGIMNS		20	2 M NaCl Hs H2A.Z-H2B dimer	16.667	2346.51	0.080773	3.877	0.082009	5.58022	0.048054
Hs H2B	40	61	KVLKQVHPDTGISSKAMGIMNS		20	2 M NaCl Hs H2A.Z-H2B dimer	166.667	2348.65	0.090794	6.01684	0.091895	5.52503	0.007667
Hs H2B	53	61	SKAMGIMNS		8	2 M NaCl Hs H2A.Z-H2B dimer	0	938.939	0.04731	0	0	5.53473	0.045934
Hs H2B	53	61	SKAMGIMNS		8	2 M NaCl Hs H2A.Z-H2B dimer	0.167	938.974	0.066745	0.035063	0.081811	5.51779	0.0371
Hs H2B	53	61	SKAMGIMNS		8	2 M NaCl Hs H2A.Z-H2B dimer	1.667	939.204	0.009047	0.265403	0.048167	5.5669	0.023189
Hs H2B	53	61	SKAMGIMNS		8	2 M NaCl Hs H2A.Z-H2B dimer	16.667	940.158	0.017186	1.2191	0.050335	5.54731	0.042463
Hs H2B	53	61	SKAMGIMNS		8	2 M NaCl Hs H2A.Z-H2B dimer	166.667	941.281	0.035251	2.34235	0.058999	5.48801	0.009748
Hs H2B	56	61	MGIMNS		5	2 M NaCl Hs H2A.Z-H2B dimer	0	652.676	0.021113	0	0	6.08192	0.055061
Hs H2B	56	61	MGIMNS		5	2 M NaCl Hs H2A.Z-H2B dimer	0.167	652.702	0.015164	0.025833	0.025994	6.07424	0.046461
Hs H2B	56	61	MGIMNS		5	2 M NaCl Hs H2A.Z-H2B dimer	1.667	652.74	0.009228	0.064519	0.023042	6.13209	0.029694
Hs H2B	56	61	MGIMNS		5	2 M NaCl Hs H2A.Z-H2B dimer	16.667	653.096	0.021679	0.420122	0.030262	6.09722	0.05606
Hs H2B	56	61	MGIMNS		5	2 M NaCl Hs H2A.Z-H2B dimer	166.667	653.79	0.017903	1.11424	0.027682	6.037	0.013242
Hs H2B	60	67	NSFVNDIF		7	2 M NaCl Hs H2A.Z-H2B dimer	0	955.878	0.022878	0	0	8.06931	0.076666
Hs H2B	60	67	NSFVNDIF		7	2 M NaCl Hs H2A.Z-H2B dimer	0.167	955.889	0.010335	0.011218	0.025104	8.04276	0.062843
Hs H2B	60	67	NSFVNDIF		7	2 M NaCl Hs H2A.Z-H2B dimer	1.667	955.9	0.028118	0.02202	0.03625	8.13147	0.046974
Hs H2B	60	67	NSFVNDIF		7	2 M NaCl Hs H2A.Z-H2B dimer	16.667	955.894	0.019597	0.016255	0.030124	8.09262	0.074735
Hs H2B	60	67	NSFVNDIF		7	2 M NaCl Hs H2A.Z-H2B dimer	166.667	955.924	0.026475	0.046585	0.034991	8.00019	0.012147
Hs H2B	66	73	IFERIAGE		7	2 M NaCl Hs H2A.Z-H2B dimer	0	934.964	0.012748	0	0	5.76294	0.051211
Hs H2B	66	73	IFERIAGE		7	2 M NaCl Hs H2A.Z-H2B dimer	0.167	934.989	0.019547	0.024856	0.023337	5.75434	0.042882
Hs H2B	66	73	IFERIAGE		7	2 M NaCl Hs H2A.Z-H2B dimer	1.667	935.038	0.018402	0.073695	0.022386	5.80787	0.031848
Hs H2B	66	73	IFERIAGE		7	2 M NaCl Hs H2A.Z-H2B dimer	16.667	935.361	0.032833	0.396361	0.035221	5.78165	0.048133
Hs H2B	66	73	IFERIAGE		7	2 M NaCl Hs H2A.Z-H2B dimer	166.667	936.036	0.011198	1.07163	0.016968	5.72619	0.010983
Hs H2B	66	74	IFERIAGEA		8	2 M NaCl Hs H2A.Z-H2B dimer	0	1006.09	0.030933	0	0	5.83135	0.048733
Hs H2B	66	74	IFERIAGEA		8	2 M NaCl Hs H2A.Z-H2B dimer	0.167	1006.11	0.011435	0.014263	0.032978	5.82101	0.044705
Hs H2B	66	74	IFERIAGEA		8	2 M NaCl Hs H2A.Z-H2B dimer	1.667	1006.14	0.021262	0.048064	0.037535	5.86967	0.037015
Hs H2B	66	74	IFERIAGEA		8	2 M NaCl Hs H2A.Z-H2B dimer	16.667	1006.56	0.013157	0.466049	0.033614	5.84385	0.049591
Hs H2B	66	74	IFERIAGEA		8	2 M NaCl Hs H2A.Z-H2B dimer	166.667	1007.59	0.02948	1.49816	0.042731	5.78814	0.008168
Hs H2B	66	77	IFERIAGEASRL		11	2 M NaCl Hs H2A.Z-H2B dimer	0	1362.55	0.04713	0	0	6.28172	0.056234
Hs H2B	66	77	IFERIAGEASRL		11	2 M NaCl Hs H2A.Z-H2B dimer	0.167	1362.59	0.01288	0.036277	0.048858	6.27699	0.047994
Hs H2B	66	77	IFERIAGEASRL		11	2 M NaCl Hs H2A.Z-H2B dimer	1.667	1362.79	0.027898	0.239709	0.054768	6.33404	0.033902
Hs H2B	66	77	IFERIAGEASRL		11	2 M NaCl Hs H2A.Z-H2B dimer	16.667	1364.24	0.033702	1.69457	0.05794	6.29946	0.056978
Hs H2B	66	77	IFERIAGEASRL		11	2 M NaCl Hs H2A.Z-H2B dimer	166.667	1365.89	0.054538	3.34381	0.07208	6.22872	0.011944
Hs H2B	66	80	IFERIAGEASRLAHY		14	2 M NaCl Hs H2A.Z-H2B dimer	0	1733.89	0.043282	0	0	6.56146	0.055419
Hs H2B	66	80	IFERIAGEASRLAHY		14	2 M NaCl Hs H2A.Z-H2B dimer	0.167	1734.36	0.017283	0.464568	0.046605	6.55458	0.047111
Hs H2B	66	80	IFERIAGEASRLAHY		14	2 M NaCl Hs H2A.Z-H2B dimer	1.667	1735.23	0.041543	1.34075	0.059992	6.61705	0.044214
Hs H2B	66	80	IFERIAGEASRLAHY		14	2 M NaCl Hs H2A.Z-H2B dimer	16.667	1736.79	0.062044	2.89154	0.075649	6.54857	0.04847
Hs H2B	66	80	IFERIAGEASRLAHY		14	2 M NaCl Hs H2A.Z-H2B dimer	166.667	1738.42	0.077073	4.52564	0.088394	6.5117	0.008517
Hs H2B	68	77	ERIAGEASRL		9	2 M NaCl Hs H2A.Z-H2B dimer	0	1102.05	0.012468	0	0	5.12485	0.041858
Hs H2B	68	77	ERIAGEASRL		9	2 M NaCl Hs H2A.Z-H2B dimer	0.167	1102.21	0.013581	0.165509	0.018436	5.107	0.026717
Hs H2B	68	77	ERIAGEASRL		9	2 M NaCl Hs H2A.Z-H2B dimer	1.667	1102.44	0.034481	0.388732	0.036666	5.15311	0.018484
Hs H2B	68	77	ERIAGEASRL		9	2 M NaCl Hs H2A.Z-H2B dimer	16.667	1104.03	0.03539	1.97992	0.037522	5.12383	0.035575
Hs H2B	68	77	ERIAGEASRL		9	2 M NaCl Hs H2A.Z-H2B dimer	166.667	1105.67	0.017666	3.62411	0.021623	5.07214	0.010992
Hs H2B	69	77	RIAGEASRL		8	2 M NaCl Hs H2A.Z-H2B dimer	0	972.981	0.004509	0	0	4.88894	0.03925
Hs H2B	69	77	RIAGEASRL		8	2 M NaCl Hs H2A.Z-H2B dimer	0.167	973.13	0.019534	0.149162	0.020048	4.87243	0.02071
Hs H2B	69	77	RIAGEASRL		8	2 M NaCl Hs H2A.Z-H2B dimer	1.667	973.35	0.01545	0.368181	0.016095	4.92177	0.018361
Hs H2B	69	77	RIAGEASRL		8	2 M NaCl Hs H2A.Z-H2B dimer	16.667	974.857	0.041445	1.87579	0.04169	4.8888	0.032766
Hs H2B	69	77	RIAGEASRL		8	2 M NaCl Hs H2A.Z-H2B dimer	166.667	976.487	0.01757	3.5062	0.018139	4.8543	0.009821
Hs H2B	69	80	RIAGEASRLAHY		11	2 M NaCl Hs H2A.Z-H2B dimer	0	1344.37	0.029794	0	0	5.08051	0.042586
Hs H2B	69	80	RIAGEASRLAHY		11	2 M NaCl Hs H2A.Z-H2B dimer	0.167	1345.02	0.057733	0.647713	0.064968	5.05377	0.012804
Hs H2B	69	80	RIAGEASRLAHY		11	2 M NaCl Hs H2A.Z-H2B dimer	1.667	1346.24	0.013779	1.86449	0.032826	5.10624	0.028022
Hs H2B	69	80	RIAGEASRLAHY		11	2 M NaCl Hs H2A.Z-H2B dimer	16.667	1347.83	0.035953	3.45823	0.046694	5.06486	0.041071
Hs H2B	69	80	RIAGEASRLAHY		11	2 M NaCl Hs H2A.Z-H2B dimer	166.667	1349.29	0.056121	4.91626	0.063539	5.02087	0.008708
Hs H2B	69	90	RIAGEASRLAHYNKRSTITSRE		21	2 M NaCl Hs H2A.Z-H2B dimer	0	2517.7	0.028919	0	0	4.64691	0.038414
Hs H2B	69	90	RIAGEASRLAHYNKRSTITSRE		21	2 M NaCl Hs H2A.Z-H2B dimer	0.167	2520.11	0.080039	2.41372	0.085103	4.63509	0.027836
Hs H2B	69	90	RIAGEASRLAHYNKRSTITSRE		21	2 M NaCl Hs H2A.Z-H2B dimer	1.667	2520.86	0.122091	3.16866	0.125469	4.6747	0.025322
Hs H2B	69	90	RIAGEASRLAHYNKRSTITSRE		21	2 M NaCl Hs H2A.Z-H2B dimer	16.667	2522.68	0.06025	4.98395	0.066831	4.64836	0.03513
Hs H2B	69	90	RIAGEASRLAHYNKRSTITSRE		21	2 M NaCl Hs H2A.Z-H2B dimer	166.667	2524.4	0.022612	6.70086	0.03671	4.61105	0.006295
Hs H2B	75	90	SRLAHYNKRSTITSRE		15	2 M NaCl Hs H2A.Z-H2B dimer	0	1920	0.024398	0	0	4.0434	0.03175
Hs H2B	75	90	SRLAHYNKRSTITSRE		15	2 M NaCl Hs H2A.Z-H2B dimer	0.167	1922.83	0.034629	2.83041	0.042361	4.04459	0.018312
Hs H2B	75	90	SRLAHYNKRSTITSRE		15	2 M NaCl Hs H2A.Z-H2B dimer	1.667	1923.52	0.153758	3.52209	0.155682	4.02649	0.048107
Hs H2B	75	90	SRLAHYNKRSTITSRE		15	2 M NaCl Hs H2A.Z-H2B dimer	16.667	1924.31	0.095501	4.30768	0.098568	4.05525	0.020244
Hs H2B	75	90	SRLAHYNKRSTITSRE		15	2 M NaCl Hs H2A.Z-H2B dimer	166.667	1925.26	0.210483	5.25726	0.211893	4.01953	0.007639
Hs H2B	81	90	NKRSTITSRE		9	2 M NaCl Hs H2A.Z-H2B dimer	0	1192.23	0.019591	0	0	2.80307	0.019632
Hs H2B	81	90	NKRSTITSRE		9	2 M NaCl Hs H2A.Z-H2B dimer	0.167	1195	0.052643	2.77688	0.05617	2.80453	0.013879
Hs H2B	81	90	NKRSTITSRE		9	2 M NaCl Hs H2A.Z-H2B dimer	1.667	1195.12	0.090547	2.89477	0.092642	2.81205	0.012521
Hs H2B	81	90	NKRSTITSRE		9	2 M NaCl Hs H2A.Z-H2B dimer	16.667	1195.51	0.067851	3.27984	0.070622	2.81231	0.01842
Hs H2B	81	90	NKRSTITSRE		9	2 M NaCl Hs H2A.Z-H2B dimer	166.667	1196.35	0.030475	4.12251	0.036229	2.78911	0.006724
Hs H2B	94	103	AVRLLLPGEL		8	2 M NaCl Hs H2A.Z-H2B dimer	0	1081.22	0.006176	0	0	7.30983	0.067607
Hs H2B	94	103	AVRLLLPGEL		8	2 M NaCl Hs H2A.Z-H2B dimer	0.167	1082.47	0.026029	1.24839	0.026752	7.28756	0.047798
Hs H2B	94	103	AVRLLLPGEL		8	2 M NaCl Hs H2A.Z-H2B dimer	1.667	1082.49	0.029957	1.27622	0.030587	7.36425	0.032601
Hs H2B	94	103	AVRLLLPGEL		8	2 M NaCl Hs H2A.Z-H2B dimer	16.667	1082.9	0.018589	1.6823	0.019588	7.32644	0.060693
Hs H2B	94	103	AVRLLLPGEL		8	2 M NaCl Hs H2A.Z-H2B dimer	166.667	1084.34	0.030325	3.12114	0.030947	7.25148	0.01023
Hs H2B	95	122	VRLLLPGELAKHAVSEGTKAVTKYTSSK		26	2 M NaCl Hs H2A.Z-H2B dimer	0	2985.43	0.017153	0	0	6.59162	0.058924
Hs H2B	95	122	VRLLLPGELAKHAVSEGTKAVTKYTSSK		26	2 M NaCl Hs H2A.Z-H2B dimer	0.167	2987.94	0.037328	2.50403	0.041081	6.57763	0.049944
Hs H2B	95	122	VRLLLPGELAKHAVSEGTKAVTKYTSSK		26	2 M NaCl Hs H2A.Z-H2B dimer	1.667	2989.25	0.062513	3.81781	0.064824	6.64006	0.044544
Hs H2B	95	122	VRLLLPGELAKHAVSEGTKAVTKYTSSK		26	2 M NaCl Hs H2A.Z-H2B dimer	16.667	2991.29	0.134582	5.85213	0.13567	6.59634	0.059115
Hs H2B	95	122	VRLLLPGELAKHAVSEGTKAVTKYTSSK		26	2 M NaCl Hs H2A.Z-H2B dimer	166.667	2994.55	0.017051	9.12052	0.024186	6.52213	0.011359
Hs H2B	98	103	LLPGEL		4	2 M NaCl Hs H2A.Z-H2B dimer	0	641.777	0.033422	0	0	6.83961	0.060078
Hs H2B	98	103	LLPGEL		4	2 M NaCl Hs H2A.Z-H2B dimer	0.167	642.895	0.024189	1.11832	0.041257	6.82528	0.049296
Hs H2B	98	103	LLPGEL		4	2 M NaCl Hs H2A.Z-H2B dimer	1.667	642.915	0.034453	1.13818	0.048	6.90277	0.011201
Hs H2B	98	103	LLPGEL		4	2 M NaCl Hs H2A.Z-H2B dimer	16.667	643.153	0.02607	1.37639	0.042387	6.85852	0.059615
Hs H2B	98	103	LLPGEL		4	2 M NaCl Hs H2A.Z-H2B dimer	166.667	643.597	0.020458	1.81999	0.039186	6.79129	0.011148
Hs H2B	104	114	AKHAVSEGTKA		10	2 M NaCl Hs H2A.Z-H2B dimer	0	1099.14	0.040616	0	0	2.80724	0.024855
Hs H2B	104	114	AKHAVSEGTKA		10	2 M NaCl Hs H2A.Z-H2B dimer	0.167	1099.26	0.045247	0.111953	0.060803	2.80224	0.015715
Hs H2B	104	114	AKHAVSEGTKA		10	2 M NaCl Hs H2A.Z-H2B dimer	1.667	1099.62	0.046256	0.473108	0.061557	2.80142	0.011195
Hs H2B	104	114	AKHAVSEGTKA		10	2 M NaCl Hs H2A.Z-H2B dimer	16.667	1099.91	0.006861	0.76427	0.041191	2.81326	0.01974
Hs H2B	104	114	AKHAVSEGTKA		10	2 M NaCl Hs H2A.Z-H2B dimer	166.667	1101.31	0.023633	2.16105	0.046991	2.78916	0.007229
Hs H2B	104	116	AKHAVSEGTKAVT		12	2 M NaCl Hs H2A.Z-H2B dimer	0	1299.44	0.022733	0	0	2.80094	0.02087
Hs H2B	104	116	AKHAVSEGTKAVT		12	2 M NaCl Hs H2A.Z-H2B dimer	0.167	1299.58	0.046082	0.136733	0.051384	2.79994	0.014799
Hs H2B	104	116	AKHAVSEGTKAVT		12	2 M NaCl Hs H2A.Z-H2B dimer	1.667	1299.94	0.068328	0.498665	0.072011	2.81552	0.02481
Hs H2B	104	116	AKHAVSEGTKAVT		12	2 M NaCl Hs H2A.Z-H2B dimer	16.667	1300.65	0.052124	1.20474	0.056865	2.81472	0.020839
Hs H2B	104	116	AKHAVSEGTKAVT		12	2 M NaCl Hs H2A.Z-H2B dimer	166.667	1302.68	0.036753	3.23939	0.043215	2.80147	0.015362
Hs H2B	104	122	AKHAVSEGTKAVTKYTSSK		18	2 M NaCl Hs H2A.Z-H2B dimer	0	1994.18	0.013886	0	0	4.27824	0.034188
Hs H2B	104	122	AKHAVSEGTKAVTKYTSSK		18	2 M NaCl Hs H2A.Z-H2B dimer	0.167	1996.01	0.035977	1.82734	0.038564	4.26836	0.020976
Hs H2B	104	122	AKHAVSEGTKAVTKYTSSK		18	2 M NaCl Hs H2A.Z-H2B dimer	1.667	1997.25	0.056237	3.07168	0.057926	4.29958	0.016853
Hs H2B	104	122	AKHAVSEGTKAVTKYTSSK		18	2 M NaCl Hs H2A.Z-H2B dimer	16.667	1998.72	0.084718	4.5397	0.085848	4.27627	0.02856
Hs H2B	104	122	AKHAVSEGTKAVTKYTSSK		18	2 M NaCl Hs H2A.Z-H2B dimer	166.667	2000.33	0.098071	6.14573	0.099049	4.23576	0.006385
Hs H2B	106	122	HAVSEGTKAVTKYTSSK		16	2 M NaCl Hs H2A.Z-H2B dimer	0	1794.89	0.031429	0	0	4.27326	0.033936
Hs H2B	106	122	HAVSEGTKAVTKYTSSK		16	2 M NaCl Hs H2A.Z-H2B dimer	0.167	1796.58	0.04236	1.68818	0.052746	4.27101	0.023727
Hs H2B	106	122	HAVSEGTKAVTKYTSSK		16	2 M NaCl Hs H2A.Z-H2B dimer	1.667	1797.62	0.037038	2.73252	0.048576	4.29767	0.017305
Hs H2B	106	122	HAVSEGTKAVTKYTSSK		16	2 M NaCl Hs H2A.Z-H2B dimer	16.667	1798.93	0.048907	4.04558	0.058135	4.27922	0.028406
Hs H2B	106	122	HAVSEGTKAVTKYTSSK		16	2 M NaCl Hs H2A.Z-H2B dimer	166.667	1800.17	0.053077	5.28127	0.061684	4.23421	0.007719

## Sheet: 5. Species 2 M Octamers
Protein	Start	End	Sequence	Modification	MaxUptake	State	Exposure	Center	Center SD	Uptake	Uptake SD	RT	RT SD
Hs H2A	40	50	AERVGAGAPVY	C13	9	2 M NaCl Hs (H2A-H2B-H3-H4)2 octamers	0	1137.41	0.010413	0	0	5.33138	0.03261
Hs H2A	40	50	AERVGAGAPVY	C13	9	2 M NaCl Hs (H2A-H2B-H3-H4)2 octamers	0.167	1139.36	0.07448	1.95019	0.075204	5.35881	0.034964
Hs H2A	40	50	AERVGAGAPVY	C13	9	2 M NaCl Hs (H2A-H2B-H3-H4)2 octamers	1.667	1139.57	0.113076	2.15755	0.113555	5.3227	0.008284
Hs H2A	40	50	AERVGAGAPVY	C13	9	2 M NaCl Hs (H2A-H2B-H3-H4)2 octamers	16.667	1140.52	0.090676	3.1102	0.091272	5.34043	0.04114
Hs H2A	40	50	AERVGAGAPVY	C13	9	2 M NaCl Hs (H2A-H2B-H3-H4)2 octamers	166.667	1140.62	0.154069	3.21278	0.15442	5.28839	0.016151
Hs H2A	56	61	EYLTAE	C13	5	2 M NaCl Hs (H2A-H2B-H3-H4)2 octamers	0	757.176	0.008378	0	0	5.74107	0.041839
Hs H2A	56	61	EYLTAE	C13	5	2 M NaCl Hs (H2A-H2B-H3-H4)2 octamers	0.167	757.178	0.005281	0.001314	0.009904	5.74857	0.037438
Hs H2A	56	61	EYLTAE	C13	5	2 M NaCl Hs (H2A-H2B-H3-H4)2 octamers	1.667	757.19	0.026967	0.013511	0.028238	5.72302	0.019085
Hs H2A	56	61	EYLTAE	C13	5	2 M NaCl Hs (H2A-H2B-H3-H4)2 octamers	16.667	757.178	0.006232	0.001605	0.010442	5.73989	0.046044
Hs H2A	56	61	EYLTAE	C13	5	2 M NaCl Hs (H2A-H2B-H3-H4)2 octamers	166.667	757.192	0.016574	0.015094	0.018571	5.68661	0.008226
Hs H2A	57	62	YLTAEI	C13	5	2 M NaCl Hs (H2A-H2B-H3-H4)2 octamers	0	742.277	0.020339	0	0	6.7683	0.075247
Hs H2A	57	62	YLTAEI	C13	5	2 M NaCl Hs (H2A-H2B-H3-H4)2 octamers	0.167	742.283	0.015324	0.005882	0.025466	6.73291	0.025582
Hs H2A	57	62	YLTAEI	C13	5	2 M NaCl Hs (H2A-H2B-H3-H4)2 octamers	1.667	742.281	0.011454	0.004299	0.023343	6.75835	0.028523
Hs H2A	57	62	YLTAEI	C13	5	2 M NaCl Hs (H2A-H2B-H3-H4)2 octamers	16.667	742.277	0.032382	-2.2e-05	0.03824	6.70606	0.030001
Hs H2A	57	62	YLTAEI	C13	5	2 M NaCl Hs (H2A-H2B-H3-H4)2 octamers	166.667	742.284	0.010438	0.006978	0.022861	6.72387	0.005931
Hs H2A	60	65	AEILEL	C13	5	2 M NaCl Hs (H2A-H2B-H3-H4)2 octamers	0	718.152	0.033143	0	0	7.52513	0.056174
Hs H2A	60	65	AEILEL	C13	5	2 M NaCl Hs (H2A-H2B-H3-H4)2 octamers	0.167	718.191	0.010335	0.039106	0.034717	7.53823	0.061708
Hs H2A	60	65	AEILEL	C13	5	2 M NaCl Hs (H2A-H2B-H3-H4)2 octamers	1.667	718.183	0.007888	0.030653	0.034069	7.50417	0.028877
Hs H2A	60	65	AEILEL	C13	5	2 M NaCl Hs (H2A-H2B-H3-H4)2 octamers	16.667	718.207	0.010233	0.054306	0.034687	7.55188	0.070853
Hs H2A	60	65	AEILEL	C13	5	2 M NaCl Hs (H2A-H2B-H3-H4)2 octamers	166.667	718.195	0.026113	0.042383	0.042194	7.47143	0.008606
Hs H2A	93	108	LNKLLGRVTIAQGGVL	C13	15	2 M NaCl Hs (H2A-H2B-H3-H4)2 octamers	0	1725.49	0.021027	0	0	6.50578	0.041246
Hs H2A	93	108	LNKLLGRVTIAQGGVL	C13	15	2 M NaCl Hs (H2A-H2B-H3-H4)2 octamers	0.167	1727.47	0.022203	1.98565	0.03058	6.52108	0.05073
Hs H2A	93	108	LNKLLGRVTIAQGGVL	C13	15	2 M NaCl Hs (H2A-H2B-H3-H4)2 octamers	1.667	1729.56	0.21291	4.07449	0.213946	6.49421	0.022865
Hs H2A	93	108	LNKLLGRVTIAQGGVL	C13	15	2 M NaCl Hs (H2A-H2B-H3-H4)2 octamers	16.667	1732.36	0.131289	6.87118	0.132962	6.53052	0.059993
Hs H2A	93	108	LNKLLGRVTIAQGGVL	C13	15	2 M NaCl Hs (H2A-H2B-H3-H4)2 octamers	166.667	1732.97	0.296207	7.4869	0.296952	6.46052	0.005991
Hs H2A	94	112	NKLLGRVTIAQGGVLPNIQ	C13	17	2 M NaCl Hs (H2A-H2B-H3-H4)2 octamers	0	2078.43	0.017658	0	0	6.47218	0.042875
Hs H2A	94	112	NKLLGRVTIAQGGVLPNIQ	C13	17	2 M NaCl Hs (H2A-H2B-H3-H4)2 octamers	0.167	2082.57	0.104864	4.13501	0.10634	6.48634	0.050388
Hs H2A	94	112	NKLLGRVTIAQGGVLPNIQ	C13	17	2 M NaCl Hs (H2A-H2B-H3-H4)2 octamers	1.667	2084.63	0.32843	6.19997	0.328905	6.45321	0.025835
Hs H2A	94	112	NKLLGRVTIAQGGVLPNIQ	C13	17	2 M NaCl Hs (H2A-H2B-H3-H4)2 octamers	16.667	2087.39	0.169435	8.9571	0.170353	6.49277	0.062729
Hs H2A	94	112	NKLLGRVTIAQGGVLPNIQ	C13	17	2 M NaCl Hs (H2A-H2B-H3-H4)2 octamers	166.667	2087.87	0.400287	9.43397	0.400676	6.4242	0.006393
Hs H2A	97	112	LGRVTIAQGGVLPNIQ	C13	14	2 M NaCl Hs (H2A-H2B-H3-H4)2 octamers	0	1707.43	0.041752	0	0	6.51396	0.047465
Hs H2A	97	112	LGRVTIAQGGVLPNIQ	C13	14	2 M NaCl Hs (H2A-H2B-H3-H4)2 octamers	0.167	1711.23	0.133538	3.80175	0.139913	6.5203	0.0524
Hs H2A	97	112	LGRVTIAQGGVLPNIQ	C13	14	2 M NaCl Hs (H2A-H2B-H3-H4)2 octamers	1.667	1713.2	0.210013	5.77275	0.214123	6.49128	0.022698
Hs H2A	97	112	LGRVTIAQGGVLPNIQ	C13	14	2 M NaCl Hs (H2A-H2B-H3-H4)2 octamers	16.667	1715.33	0.180379	7.90835	0.185148	6.53542	0.062199
Hs H2A	97	112	LGRVTIAQGGVLPNIQ	C13	14	2 M NaCl Hs (H2A-H2B-H3-H4)2 octamers	166.667	1715.66	0.293262	8.23744	0.29622	6.45713	0.006561
Hs H2A	99	108	RVTIAQGGVL	C13	9	2 M NaCl Hs (H2A-H2B-H3-H4)2 octamers	0	1057.45	0.008675	0	0	5.98767	0.032148
Hs H2A	99	108	RVTIAQGGVL	C13	9	2 M NaCl Hs (H2A-H2B-H3-H4)2 octamers	0.167	1058.61	0.099553	1.15849	0.09993	6.01627	0.046168
Hs H2A	99	108	RVTIAQGGVL	C13	9	2 M NaCl Hs (H2A-H2B-H3-H4)2 octamers	1.667	1060.5	0.077367	3.05042	0.077852	5.97503	0.005391
Hs H2A	99	108	RVTIAQGGVL	C13	9	2 M NaCl Hs (H2A-H2B-H3-H4)2 octamers	16.667	1062.3	0.072598	4.84516	0.073114	5.99608	0.042988
Hs H2A	99	108	RVTIAQGGVL	C13	9	2 M NaCl Hs (H2A-H2B-H3-H4)2 octamers	166.667	1062.46	0.199489	5.01254	0.199677	5.92816	0.016177
Hs H2B	38	52	VYKVLKQVHPDTGIS	C13	13	2 M NaCl Hs (H2A-H2B-H3-H4)2 octamers	0	1760.58	0.032087	0	0	5.1386	0.040945
Hs H2B	38	52	VYKVLKQVHPDTGIS	C13	13	2 M NaCl Hs (H2A-H2B-H3-H4)2 octamers	0.167	1760.99	0.054399	0.405498	0.063157	5.15193	0.037754
Hs H2B	38	52	VYKVLKQVHPDTGIS	C13	13	2 M NaCl Hs (H2A-H2B-H3-H4)2 octamers	1.667	1761.72	0.113128	1.13752	0.117591	5.11973	0.013468
Hs H2B	38	52	VYKVLKQVHPDTGIS	C13	13	2 M NaCl Hs (H2A-H2B-H3-H4)2 octamers	16.667	1762.42	0.056211	1.84127	0.064725	5.14379	0.044345
Hs H2B	38	52	VYKVLKQVHPDTGIS	C13	13	2 M NaCl Hs (H2A-H2B-H3-H4)2 octamers	166.667	1763.53	0.160858	2.94608	0.164027	5.09951	0.007529
Hs H2B	38	55	VYKVLKQVHPDTGISSKA	C13	16	2 M NaCl Hs (H2A-H2B-H3-H4)2 octamers	0	2058.71	0.045162	0	0	4.8803	0.023852
Hs H2B	38	55	VYKVLKQVHPDTGISSKA	C13	16	2 M NaCl Hs (H2A-H2B-H3-H4)2 octamers	0.167	2060.05	0.141958	1.3361	0.148969	4.90597	0.034536
Hs H2B	38	55	VYKVLKQVHPDTGISSKA	C13	16	2 M NaCl Hs (H2A-H2B-H3-H4)2 octamers	1.667	2060.68	0.237042	1.96761	0.241306	4.87329	0.004993
Hs H2B	38	55	VYKVLKQVHPDTGISSKA	C13	16	2 M NaCl Hs (H2A-H2B-H3-H4)2 octamers	16.667	2061.17	0.258932	2.45785	0.262841	4.89613	0.040386
Hs H2B	38	55	VYKVLKQVHPDTGISSKA	C13	16	2 M NaCl Hs (H2A-H2B-H3-H4)2 octamers	166.667	2062.74	0.219304	4.02711	0.223906	4.84385	0.010203
Hs H2B	38	59	VYKVLKQVHPDTGISSKAMGIM	C13	20	2 M NaCl Hs (H2A-H2B-H3-H4)2 octamers	0	2508.9	0.016267	0	0	5.84458	0.033412
Hs H2B	38	59	VYKVLKQVHPDTGISSKAMGIM	C13	20	2 M NaCl Hs (H2A-H2B-H3-H4)2 octamers	0.167	2510.14	0.08376	1.24111	0.085325	5.86944	0.042299
Hs H2B	38	59	VYKVLKQVHPDTGISSKAMGIM	C13	20	2 M NaCl Hs (H2A-H2B-H3-H4)2 octamers	1.667	2510.69	0.153278	1.79184	0.154139	5.83625	0.014642
Hs H2B	38	59	VYKVLKQVHPDTGISSKAMGIM	C13	20	2 M NaCl Hs (H2A-H2B-H3-H4)2 octamers	16.667	2511.44	0.147669	2.54544	0.148562	5.85523	0.046953
Hs H2B	38	59	VYKVLKQVHPDTGISSKAMGIM	C13	20	2 M NaCl Hs (H2A-H2B-H3-H4)2 octamers	166.667	2513.3	0.220256	4.4057	0.220855	5.80183	0.01189
Hs H2B	39	52	YKVLKQVHPDTGIS	C13	12	2 M NaCl Hs (H2A-H2B-H3-H4)2 octamers	0	1656.47	0.034609	0	0	4.9115	0.026046
Hs H2B	39	52	YKVLKQVHPDTGIS	C13	12	2 M NaCl Hs (H2A-H2B-H3-H4)2 octamers	0.167	1657.03	0.060465	0.558053	0.069669	4.93827	0.038236
Hs H2B	39	52	YKVLKQVHPDTGIS	C13	12	2 M NaCl Hs (H2A-H2B-H3-H4)2 octamers	1.667	1657.8	0.036033	1.32565	0.049961	4.89953	0.00525
Hs H2B	39	52	YKVLKQVHPDTGIS	C13	12	2 M NaCl Hs (H2A-H2B-H3-H4)2 octamers	16.667	1658.49	0.194793	2.01373	0.197843	4.91195	0.034166
Hs H2B	39	52	YKVLKQVHPDTGIS	C13	12	2 M NaCl Hs (H2A-H2B-H3-H4)2 octamers	166.667	1659.25	0.064471	2.77482	0.073173	4.86804	0.017716
Hs H2B	53	59	SKAMGIM	C13	6	2 M NaCl Hs (H2A-H2B-H3-H4)2 octamers	0	767.275	0.016575	0	0	5.80492	0.031761
Hs H2B	53	59	SKAMGIM	C13	6	2 M NaCl Hs (H2A-H2B-H3-H4)2 octamers	0.167	767.331	0.02091	0.056195	0.026683	5.83525	0.039011
Hs H2B	53	59	SKAMGIM	C13	6	2 M NaCl Hs (H2A-H2B-H3-H4)2 octamers	1.667	767.417	0.070642	0.142818	0.07256	5.79048	0.002449
Hs H2B	53	59	SKAMGIM	C13	6	2 M NaCl Hs (H2A-H2B-H3-H4)2 octamers	16.667	767.798	0.006366	0.52295	0.017756	5.81454	0.028116
Hs H2B	53	59	SKAMGIM	C13	6	2 M NaCl Hs (H2A-H2B-H3-H4)2 octamers	166.667	768.586	0.021827	1.31167	0.027408	5.74709	0.023971
Hs H2B	56	61	MGIMNS	C13	5	2 M NaCl Hs (H2A-H2B-H3-H4)2 octamers	0	677.188	0.038626	0	0	6.0426	0.043613
Hs H2B	56	61	MGIMNS	C13	5	2 M NaCl Hs (H2A-H2B-H3-H4)2 octamers	0.167	677.187	0.034961	-0.000245	0.052099	6.07195	0.044918
Hs H2B	56	61	MGIMNS	C13	5	2 M NaCl Hs (H2A-H2B-H3-H4)2 octamers	1.667	677.235	0.070768	0.047363	0.080623	6.02349	0.009261
Hs H2B	56	61	MGIMNS	C13	5	2 M NaCl Hs (H2A-H2B-H3-H4)2 octamers	16.667	677.402	0.041287	0.213907	0.056538	6.04746	0.047744
Hs H2B	56	61	MGIMNS	C13	5	2 M NaCl Hs (H2A-H2B-H3-H4)2 octamers	166.667	677.774	0.049143	0.586529	0.062506	5.98565	0.012386
Hs H2B	60	67	NSFVNDIF	C13	7	2 M NaCl Hs (H2A-H2B-H3-H4)2 octamers	0	999.396	0.017168	0	0	8.0572	0.060953
Hs H2B	60	67	NSFVNDIF	C13	7	2 M NaCl Hs (H2A-H2B-H3-H4)2 octamers	0.167	999.408	0.023279	0.012129	0.028925	8.05641	0.065027
Hs H2B	60	67	NSFVNDIF	C13	7	2 M NaCl Hs (H2A-H2B-H3-H4)2 octamers	1.667	999.413	0.015963	0.017703	0.023443	8.03201	0.032563
Hs H2B	60	67	NSFVNDIF	C13	7	2 M NaCl Hs (H2A-H2B-H3-H4)2 octamers	16.667	999.392	0.02131	-0.003581	0.027365	8.08774	0.079101
Hs H2B	60	67	NSFVNDIF	C13	7	2 M NaCl Hs (H2A-H2B-H3-H4)2 octamers	166.667	999.396	0.009554	0.000427	0.019647	7.99458	0.004406
Hs H2B	66	74	IFERIAGEA	C13	8	2 M NaCl Hs (H2A-H2B-H3-H4)2 octamers	0	1050.29	0.031665	0	0	5.78544	0.042165
Hs H2B	66	74	IFERIAGEA	C13	8	2 M NaCl Hs (H2A-H2B-H3-H4)2 octamers	0.167	1050.29	0.03161	-0.005859	0.044742	5.80842	0.039921
Hs H2B	66	74	IFERIAGEA	C13	8	2 M NaCl Hs (H2A-H2B-H3-H4)2 octamers	1.667	1050.31	0.049358	0.021837	0.058642	5.76761	0.005841
Hs H2B	66	74	IFERIAGEA	C13	8	2 M NaCl Hs (H2A-H2B-H3-H4)2 octamers	16.667	1050.33	0.02539	0.039227	0.040587	5.78131	0.038543
Hs H2B	66	74	IFERIAGEA	C13	8	2 M NaCl Hs (H2A-H2B-H3-H4)2 octamers	166.667	1050.51	0.021472	0.21623	0.038258	5.73809	0.014748
Hs H2B	66	77	IFERIAGEASRL	C13	11	2 M NaCl Hs (H2A-H2B-H3-H4)2 octamers	0	1421.27	0.022866	0	0	6.25905	0.047244
Hs H2B	66	77	IFERIAGEASRL	C13	11	2 M NaCl Hs (H2A-H2B-H3-H4)2 octamers	0.167	1421.37	0.035765	0.094359	0.04245	6.26831	0.045034
Hs H2B	66	77	IFERIAGEASRL	C13	11	2 M NaCl Hs (H2A-H2B-H3-H4)2 octamers	1.667	1421.28	0.039927	0.003441	0.046011	6.2396	0.018215
Hs H2B	66	77	IFERIAGEASRL	C13	11	2 M NaCl Hs (H2A-H2B-H3-H4)2 octamers	16.667	1421.34	0.06457	0.067007	0.068499	6.26773	0.051398
Hs H2B	66	77	IFERIAGEASRL	C13	11	2 M NaCl Hs (H2A-H2B-H3-H4)2 octamers	166.667	1421.77	0.038676	0.499353	0.04493	6.21123	0.007678
Hs H2B	66	80	IFERIAGEASRLAHY	C13	14	2 M NaCl Hs (H2A-H2B-H3-H4)2 octamers	0	1810.34	0.035422	0	0	6.55681	0.051596
Hs H2B	66	80	IFERIAGEASRLAHY	C13	14	2 M NaCl Hs (H2A-H2B-H3-H4)2 octamers	0.167	1810.52	0.03059	0.175225	0.046802	6.56772	0.04809
Hs H2B	66	80	IFERIAGEASRLAHY	C13	14	2 M NaCl Hs (H2A-H2B-H3-H4)2 octamers	1.667	1810.93	0.167419	0.586994	0.171125	6.53076	0.017914
Hs H2B	66	80	IFERIAGEASRLAHY	C13	14	2 M NaCl Hs (H2A-H2B-H3-H4)2 octamers	16.667	1811.44	0.044893	1.09926	0.057185	6.56243	0.056574
Hs H2B	66	80	IFERIAGEASRLAHY	C13	14	2 M NaCl Hs (H2A-H2B-H3-H4)2 octamers	166.667	1811.86	0.072603	1.52066	0.080783	6.50664	0.009527
Hs H2B	68	77	ERIAGEASRL	C13	9	2 M NaCl Hs (H2A-H2B-H3-H4)2 octamers	0	1146.17	0.033612	0	0	5.07439	0.025846
Hs H2B	68	77	ERIAGEASRL	C13	9	2 M NaCl Hs (H2A-H2B-H3-H4)2 octamers	0.167	1146.33	0.03666	0.155538	0.049737	5.09742	0.033713
Hs H2B	68	77	ERIAGEASRL	C13	9	2 M NaCl Hs (H2A-H2B-H3-H4)2 octamers	1.667	1146.33	0.056729	0.158262	0.065939	5.06272	0.004749
Hs H2B	68	77	ERIAGEASRL	C13	9	2 M NaCl Hs (H2A-H2B-H3-H4)2 octamers	16.667	1146.37	0.021871	0.197564	0.040101	5.07482	0.032295
Hs H2B	68	77	ERIAGEASRL	C13	9	2 M NaCl Hs (H2A-H2B-H3-H4)2 octamers	166.667	1146.9	0.013125	0.726755	0.036084	5.02916	0.01733
Hs H2B	69	77	RIAGEASRL	C13	8	2 M NaCl Hs (H2A-H2B-H3-H4)2 octamers	0	1012.19	0.0331	0	0	4.81757	0.019648
Hs H2B	69	77	RIAGEASRL	C13	8	2 M NaCl Hs (H2A-H2B-H3-H4)2 octamers	0.167	1012.27	0.026575	0.072689	0.042448	4.85482	0.032868
Hs H2B	69	77	RIAGEASRL	C13	8	2 M NaCl Hs (H2A-H2B-H3-H4)2 octamers	1.667	1012.27	0.033397	0.079261	0.047021	4.8197	0.007081
Hs H2B	69	77	RIAGEASRL	C13	8	2 M NaCl Hs (H2A-H2B-H3-H4)2 octamers	16.667	1012.35	0.030664	0.158167	0.04512	4.83266	0.028433
Hs H2B	69	77	RIAGEASRL	C13	8	2 M NaCl Hs (H2A-H2B-H3-H4)2 octamers	166.667	1012.84	0.038432	0.643376	0.050721	4.79192	0.019416
Hs H2B	89	100	REIQTAVRLLLP	C13	10	2 M NaCl Hs (H2A-H2B-H3-H4)2 octamers	0	1469.31	0.035541	0	0	6.29919	0.04135
Hs H2B	89	100	REIQTAVRLLLP	C13	10	2 M NaCl Hs (H2A-H2B-H3-H4)2 octamers	0.167	1471.25	0.063259	1.9491	0.072559	6.31945	0.050226
Hs H2B	89	100	REIQTAVRLLLP	C13	10	2 M NaCl Hs (H2A-H2B-H3-H4)2 octamers	1.667	1472.91	0.159219	3.60296	0.163138	6.28591	0.016043
Hs H2B	89	100	REIQTAVRLLLP	C13	10	2 M NaCl Hs (H2A-H2B-H3-H4)2 octamers	16.667	1475.29	0.101986	5.98164	0.108002	6.30248	0.050077
Hs H2B	89	100	REIQTAVRLLLP	C13	10	2 M NaCl Hs (H2A-H2B-H3-H4)2 octamers	166.667	1475.78	0.23011	6.46978	0.232839	6.25174	0.012909
Hs H2B	94	103	AVRLLLPGEL	C13	8	2 M NaCl Hs (H2A-H2B-H3-H4)2 octamers	0	1129.83	0.044214	0	0	7.2861	0.050485
Hs H2B	94	103	AVRLLLPGEL	C13	8	2 M NaCl Hs (H2A-H2B-H3-H4)2 octamers	0.167	1131.15	0.039608	1.31392	0.059361	7.30171	0.059788
Hs H2B	94	103	AVRLLLPGEL	C13	8	2 M NaCl Hs (H2A-H2B-H3-H4)2 octamers	1.667	1131.09	0.06827	1.25666	0.081337	7.26921	0.025856
Hs H2B	94	103	AVRLLLPGEL	C13	8	2 M NaCl Hs (H2A-H2B-H3-H4)2 octamers	16.667	1131.09	0.069614	1.25444	0.082468	7.29604	0.062526
Hs H2B	94	103	AVRLLLPGEL	C13	8	2 M NaCl Hs (H2A-H2B-H3-H4)2 octamers	166.667	1131.39	0.093245	1.5523	0.103197	7.23574	0.007464
Hs H2B	95	103	VRLLLPGEL	C13	7	2 M NaCl Hs (H2A-H2B-H3-H4)2 octamers	0	1056.02	0.034625	0	0	7.22956	0.052082
Hs H2B	95	103	VRLLLPGEL	C13	7	2 M NaCl Hs (H2A-H2B-H3-H4)2 octamers	0.167	1057.17	0.025276	1.15249	0.042869	7.25094	0.05908
Hs H2B	95	103	VRLLLPGEL	C13	7	2 M NaCl Hs (H2A-H2B-H3-H4)2 octamers	1.667	1057.11	0.042094	1.08822	0.054505	7.21965	0.01438
Hs H2B	95	103	VRLLLPGEL	C13	7	2 M NaCl Hs (H2A-H2B-H3-H4)2 octamers	16.667	1057.11	0.042844	1.09598	0.055086	7.25769	0.065378
Hs H2B	95	103	VRLLLPGEL	C13	7	2 M NaCl Hs (H2A-H2B-H3-H4)2 octamers	166.667	1057.38	0.084408	1.36152	0.091234	7.17546	0.013776
Hs H2B	95	122	VRLLLPGELAKHAVSEGTKAVTKYTSSK	C13	26	2 M NaCl Hs (H2A-H2B-H3-H4)2 octamers	0	3115.62	0.032135	0	0	6.59252	0.050249
Hs H2B	95	122	VRLLLPGELAKHAVSEGTKAVTKYTSSK	C13	26	2 M NaCl Hs (H2A-H2B-H3-H4)2 octamers	0.167	3118.46	0.145883	2.83821	0.14938	6.59872	0.053864
Hs H2B	95	122	VRLLLPGELAKHAVSEGTKAVTKYTSSK	C13	26	2 M NaCl Hs (H2A-H2B-H3-H4)2 octamers	1.667	3119.55	0.181554	3.93707	0.184376	6.55585	0.020307
Hs H2B	95	122	VRLLLPGELAKHAVSEGTKAVTKYTSSK	C13	26	2 M NaCl Hs (H2A-H2B-H3-H4)2 octamers	16.667	3120.81	0.128737	5.19532	0.132687	6.59834	0.060638
Hs H2B	95	122	VRLLLPGELAKHAVSEGTKAVTKYTSSK	C13	26	2 M NaCl Hs (H2A-H2B-H3-H4)2 octamers	166.667	3122.24	0.266509	6.62392	0.268439	6.51763	0.010827
Hs H2B	104	122	AKHAVSEGTKAVTKYTSSK	C13	18	2 M NaCl Hs (H2A-H2B-H3-H4)2 octamers	0	2078.84	0.01734	0	0	4.24904	0.020417
Hs H2B	104	122	AKHAVSEGTKAVTKYTSSK	C13	18	2 M NaCl Hs (H2A-H2B-H3-H4)2 octamers	0.167	2080.94	0.054284	2.10352	0.056987	4.26591	0.027651
Hs H2B	104	122	AKHAVSEGTKAVTKYTSSK	C13	18	2 M NaCl Hs (H2A-H2B-H3-H4)2 octamers	1.667	2082.06	0.137294	3.2256	0.138385	4.2382	0.001536
Hs H2B	104	122	AKHAVSEGTKAVTKYTSSK	C13	18	2 M NaCl Hs (H2A-H2B-H3-H4)2 octamers	16.667	2083.19	0.05358	4.35413	0.056316	4.24926	0.025178
Hs H2B	104	122	AKHAVSEGTKAVTKYTSSK	C13	18	2 M NaCl Hs (H2A-H2B-H3-H4)2 octamers	166.667	2083.88	0.223364	5.04347	0.224036	4.20787	0.01147
Hs H2B	117	122	KYTSSK	C13	5	2 M NaCl Hs (H2A-H2B-H3-H4)2 octamers	0	744.374	0.020048	0	0	2.8045	0.025551
Hs H2B	117	122	KYTSSK	C13	5	2 M NaCl Hs (H2A-H2B-H3-H4)2 octamers	0.167	746.347	0.035197	1.97323	0.040506	2.80332	0.003646
Hs H2B	117	122	KYTSSK	C13	5	2 M NaCl Hs (H2A-H2B-H3-H4)2 octamers	1.667	746.475	0.048105	2.10134	0.052115	2.80448	0.01316
Hs H2B	117	122	KYTSSK	C13	5	2 M NaCl Hs (H2A-H2B-H3-H4)2 octamers	16.667	746.411	0.020917	2.03747	0.028973	2.81215	0.01851
Hs H2B	117	122	KYTSSK	C13	5	2 M NaCl Hs (H2A-H2B-H3-H4)2 octamers	166.667	746.428	0.059228	2.05403	0.062529	2.79207	0.009018
Hs H3	23	48	KAARKSAPATGGVKKPHRYRPGTVAL	C13	22	2 M NaCl Hs (H2A-H2B-H3-H4)2 octamers	0	2836.67	0.047979	0	0	4.20367	0.011042
Hs H3	23	48	KAARKSAPATGGVKKPHRYRPGTVAL	C13	22	2 M NaCl Hs (H2A-H2B-H3-H4)2 octamers	0.167	2846.3	0.250159	9.62851	0.254718	4.24141	0.02857
Hs H3	23	48	KAARKSAPATGGVKKPHRYRPGTVAL	C13	22	2 M NaCl Hs (H2A-H2B-H3-H4)2 octamers	1.667	2846.16	0.491175	9.49043	0.493512	4.2133	0.006799
Hs H3	23	48	KAARKSAPATGGVKKPHRYRPGTVAL	C13	22	2 M NaCl Hs (H2A-H2B-H3-H4)2 octamers	16.667	2845.98	0.240737	9.30181	0.245471	4.22044	0.015013
Hs H3	23	48	KAARKSAPATGGVKKPHRYRPGTVAL	C13	22	2 M NaCl Hs (H2A-H2B-H3-H4)2 octamers	166.667	2845.85	0.479165	9.17981	0.481561	4.18685	0.023985
Hs H3	71	78	VREIAQDF	C13	7	2 M NaCl Hs (H2A-H2B-H3-H4)2 octamers	0	1020.32	0.019824	0	0	6.24415	0.036954
Hs H3	71	78	VREIAQDF	C13	7	2 M NaCl Hs (H2A-H2B-H3-H4)2 octamers	0.167	1020.41	0.053913	0.092189	0.057442	6.23393	0.00265
Hs H3	71	78	VREIAQDF	C13	7	2 M NaCl Hs (H2A-H2B-H3-H4)2 octamers	1.667	1021	0.03164	0.677548	0.037338	6.23761	0.01839
Hs H3	71	78	VREIAQDF	C13	7	2 M NaCl Hs (H2A-H2B-H3-H4)2 octamers	16.667	1021.51	0.035649	1.19306	0.04079	6.21598	0.007482
Hs H3	71	78	VREIAQDF	C13	7	2 M NaCl Hs (H2A-H2B-H3-H4)2 octamers	166.667	1022.18	0.026199	1.85966	0.032854	6.20627	0.008913
Hs H3	78	84	FKTDLRF	C13	6	2 M NaCl Hs (H2A-H2B-H3-H4)2 octamers	0	970.265	0.010787	0	0	6.322	0.038536
Hs H3	78	84	FKTDLRF	C13	6	2 M NaCl Hs (H2A-H2B-H3-H4)2 octamers	0.167	972.079	0.043687	1.81325	0.044999	6.34652	0.048338
Hs H3	78	84	FKTDLRF	C13	6	2 M NaCl Hs (H2A-H2B-H3-H4)2 octamers	1.667	972.909	0.155092	2.64336	0.155466	6.2942	0.004781
Hs H3	78	84	FKTDLRF	C13	6	2 M NaCl Hs (H2A-H2B-H3-H4)2 octamers	16.667	972.942	0.070493	2.67623	0.071314	6.3432	0.052761
Hs H3	78	84	FKTDLRF	C13	6	2 M NaCl Hs (H2A-H2B-H3-H4)2 octamers	166.667	972.943	0.124267	2.67721	0.124734	6.2866	0.009721
Hs H3	91	97	ALQEACE	C13	6	2 M NaCl Hs (H2A-H2B-H3-H4)2 octamers	0	793.038	0.014486	0	0	5.04604	0.03431
Hs H3	91	97	ALQEACE	C13	6	2 M NaCl Hs (H2A-H2B-H3-H4)2 octamers	0.167	793.149	0.011716	0.110777	0.018631	5.06454	0.034519
Hs H3	91	97	ALQEACE	C13	6	2 M NaCl Hs (H2A-H2B-H3-H4)2 octamers	1.667	793.125	0.023982	0.086996	0.028018	5.03428	0.008754
Hs H3	91	97	ALQEACE	C13	6	2 M NaCl Hs (H2A-H2B-H3-H4)2 octamers	16.667	793.16	0.020985	0.121727	0.025499	5.05413	0.036188
Hs H3	91	97	ALQEACE	C13	6	2 M NaCl Hs (H2A-H2B-H3-H4)2 octamers	166.667	793.217	0.017862	0.179463	0.022998	5.00893	0.012455
Hs H3	92	97	LQEACE	C13	5	2 M NaCl Hs (H2A-H2B-H3-H4)2 octamers	0	719.037	0.031403	0	0	4.70194	0.028312
Hs H3	92	97	LQEACE	C13	5	2 M NaCl Hs (H2A-H2B-H3-H4)2 octamers	0.167	719.132	0.027589	0.095687	0.0418	4.72153	0.029978
Hs H3	92	97	LQEACE	C13	5	2 M NaCl Hs (H2A-H2B-H3-H4)2 octamers	1.667	719.121	0.025969	0.084325	0.04075	4.69632	0.007392
Hs H3	92	97	LQEACE	C13	5	2 M NaCl Hs (H2A-H2B-H3-H4)2 octamers	16.667	719.148	0.016385	0.111103	0.03542	4.71621	0.033148
Hs H3	92	97	LQEACE	C13	5	2 M NaCl Hs (H2A-H2B-H3-H4)2 octamers	166.667	719.199	0.015119	0.162535	0.034853	4.66746	0.011623
Hs H3	103	109	LFEDTNL	C13	6	2 M NaCl Hs (H2A-H2B-H3-H4)2 octamers	0	889.137	0.015661	0	0	6.95777	0.049597
Hs H3	103	109	LFEDTNL	C13	6	2 M NaCl Hs (H2A-H2B-H3-H4)2 octamers	0.167	889.223	0.005612	0.085781	0.016636	6.96841	0.053361
Hs H3	103	109	LFEDTNL	C13	6	2 M NaCl Hs (H2A-H2B-H3-H4)2 octamers	1.667	889.193	0.020656	0.056643	0.025922	6.94019	0.025731
Hs H3	103	109	LFEDTNL	C13	6	2 M NaCl Hs (H2A-H2B-H3-H4)2 octamers	16.667	889.176	0.04023	0.039518	0.043171	6.97629	0.064489
Hs H3	103	109	LFEDTNL	C13	6	2 M NaCl Hs (H2A-H2B-H3-H4)2 octamers	166.667	889.264	0.025848	0.127688	0.030222	6.91362	0.00472
Hs H3	110	126	CAIHAKRVTIMPKDIQL	C13	15	2 M NaCl Hs (H2A-H2B-H3-H4)2 octamers	0	2021.53	0.019149	0	0	5.86253	0.032474
Hs H3	110	126	CAIHAKRVTIMPKDIQL	C13	15	2 M NaCl Hs (H2A-H2B-H3-H4)2 octamers	0.167	2022.82	0.038234	1.28968	0.042762	5.89348	0.04468
Hs H3	110	126	CAIHAKRVTIMPKDIQL	C13	15	2 M NaCl Hs (H2A-H2B-H3-H4)2 octamers	1.667	2023.04	0.064567	1.50677	0.067347	5.85499	0.013591
Hs H3	110	126	CAIHAKRVTIMPKDIQL	C13	15	2 M NaCl Hs (H2A-H2B-H3-H4)2 octamers	16.667	2023.28	0.051102	1.75129	0.054572	5.86859	0.044594
Hs H3	110	126	CAIHAKRVTIMPKDIQL	C13	15	2 M NaCl Hs (H2A-H2B-H3-H4)2 octamers	166.667	2023.6	0.042148	2.07201	0.046295	5.82083	0.018227
Hs H3	112	123	IHAKRVTIMPKD	C13	10	2 M NaCl Hs (H2A-H2B-H3-H4)2 octamers	0	1470.46	0.022781	0	0	4.42391	0.094878
Hs H3	112	123	IHAKRVTIMPKD	C13	10	2 M NaCl Hs (H2A-H2B-H3-H4)2 octamers	0.167	1471.84	0.017746	1.38256	0.028878	4.39373	0.02797
Hs H3	112	123	IHAKRVTIMPKD	C13	10	2 M NaCl Hs (H2A-H2B-H3-H4)2 octamers	1.667	1472.05	0.040698	1.59003	0.04664	4.37274	0.004115
Hs H3	112	123	IHAKRVTIMPKD	C13	10	2 M NaCl Hs (H2A-H2B-H3-H4)2 octamers	16.667	1472.34	0.028997	1.88037	0.036876	4.37729	0.022875
Hs H3	112	123	IHAKRVTIMPKD	C13	10	2 M NaCl Hs (H2A-H2B-H3-H4)2 octamers	166.667	1472.74	0.106866	2.28698	0.109268	4.34554	0.015684
Hs H4	27	49	QGITKPAIRRLARRGGVKRISGL	C13	21	2 M NaCl Hs (H2A-H2B-H3-H4)2 octamers	0	2609.67	0.042961	0	0	5.31063	0.027252
Hs H4	27	49	QGITKPAIRRLARRGGVKRISGL	C13	21	2 M NaCl Hs (H2A-H2B-H3-H4)2 octamers	0.167	2613.42	0.079731	3.75216	0.090569	5.34057	0.035733
Hs H4	27	49	QGITKPAIRRLARRGGVKRISGL	C13	21	2 M NaCl Hs (H2A-H2B-H3-H4)2 octamers	1.667	2615.2	0.226921	5.52576	0.230952	5.29137	0.003447
Hs H4	27	49	QGITKPAIRRLARRGGVKRISGL	C13	21	2 M NaCl Hs (H2A-H2B-H3-H4)2 octamers	16.667	2616.47	0.221663	6.80402	0.225788	5.30965	0.037519
Hs H4	27	49	QGITKPAIRRLARRGGVKRISGL	C13	21	2 M NaCl Hs (H2A-H2B-H3-H4)2 octamers	166.667	2618.45	0.323046	8.78189	0.32589	5.2601	0.022216
Hs H4	28	49	GITKPAIRRLARRGGVKRISGL	C13	20	2 M NaCl Hs (H2A-H2B-H3-H4)2 octamers	0	2476.85	0.0523	0	0	5.30815	0.028411
Hs H4	28	49	GITKPAIRRLARRGGVKRISGL	C13	20	2 M NaCl Hs (H2A-H2B-H3-H4)2 octamers	0.167	2480.33	0.032471	3.47938	0.06156	5.33789	0.037821
Hs H4	28	49	GITKPAIRRLARRGGVKRISGL	C13	20	2 M NaCl Hs (H2A-H2B-H3-H4)2 octamers	1.667	2482.05	0.163863	5.20402	0.172007	5.28477	0.008536
Hs H4	28	49	GITKPAIRRLARRGGVKRISGL	C13	20	2 M NaCl Hs (H2A-H2B-H3-H4)2 octamers	16.667	2483.22	0.22578	6.36947	0.231758	5.31146	0.042025
Hs H4	28	49	GITKPAIRRLARRGGVKRISGL	C13	20	2 M NaCl Hs (H2A-H2B-H3-H4)2 octamers	166.667	2484.52	0.210755	7.6714	0.217148	5.26884	0.031314
Hs H4	29	49	ITKPAIRRLARRGGVKRISGL	C13	19	2 M NaCl Hs (H2A-H2B-H3-H4)2 octamers	0	2417.66	0.033378	0	0	4.69836	0.014631
Hs H4	29	49	ITKPAIRRLARRGGVKRISGL	C13	19	2 M NaCl Hs (H2A-H2B-H3-H4)2 octamers	0.167	2420.17	0.09815	2.50968	0.10367	4.74033	0.031233
Hs H4	29	49	ITKPAIRRLARRGGVKRISGL	C13	19	2 M NaCl Hs (H2A-H2B-H3-H4)2 octamers	1.667	2421.04	0.19625	3.37633	0.199068	4.70483	0.008781
Hs H4	29	49	ITKPAIRRLARRGGVKRISGL	C13	19	2 M NaCl Hs (H2A-H2B-H3-H4)2 octamers	16.667	2422.25	0.102167	4.58618	0.107481	4.71387	0.026396
Hs H4	29	49	ITKPAIRRLARRGGVKRISGL	C13	19	2 M NaCl Hs (H2A-H2B-H3-H4)2 octamers	166.667	2424.06	0.328139	6.39495	0.329832	4.67323	0.020297
Hs H4	53	58	ETRGVL	C13	5	2 M NaCl Hs (H2A-H2B-H3-H4)2 octamers	0	701.895	0.050058	0	0	5.18249	0.02085
Hs H4	53	58	ETRGVL	C13	5	2 M NaCl Hs (H2A-H2B-H3-H4)2 octamers	0.167	702.021	0.028111	0.125924	0.057411	5.2353	0.039099
Hs H4	53	58	ETRGVL	C13	5	2 M NaCl Hs (H2A-H2B-H3-H4)2 octamers	1.667	702.309	0.029766	0.414331	0.058239	5.18578	0.012433
Hs H4	53	58	ETRGVL	C13	5	2 M NaCl Hs (H2A-H2B-H3-H4)2 octamers	16.667	702.806	0.042751	0.911388	0.065829	5.18088	0.028561
Hs H4	53	58	ETRGVL	C13	5	2 M NaCl Hs (H2A-H2B-H3-H4)2 octamers	166.667	703.272	0.089132	1.37707	0.102227	5.14774	0.025134
Hs H4	59	64	KVFLEN	C13	5	2 M NaCl Hs (H2A-H2B-H3-H4)2 octamers	0	783.871	0.06247	0	0	5.60049	0.035499
Hs H4	59	64	KVFLEN	C13	5	2 M NaCl Hs (H2A-H2B-H3-H4)2 octamers	0.167	783.978	0.031422	0.107096	0.069928	5.63273	0.040692
Hs H4	59	64	KVFLEN	C13	5	2 M NaCl Hs (H2A-H2B-H3-H4)2 octamers	1.667	784.006	0.031781	0.135358	0.07009	5.58969	0.008882
Hs H4	59	64	KVFLEN	C13	5	2 M NaCl Hs (H2A-H2B-H3-H4)2 octamers	16.667	784.036	0.020182	0.165719	0.065649	5.56706	0.012633
Hs H4	59	64	KVFLEN	C13	5	2 M NaCl Hs (H2A-H2B-H3-H4)2 octamers	166.667	784.305	0.020651	0.43429	0.065795	5.54952	0.018663
Hs H4	59	65	KVFLENV	C13	6	2 M NaCl Hs (H2A-H2B-H3-H4)2 octamers	0	888.033	0.034116	0	0	6.43129	0.04386
Hs H4	59	65	KVFLENV	C13	6	2 M NaCl Hs (H2A-H2B-H3-H4)2 octamers	0.167	888.123	0.015274	0.089789	0.037379	6.45348	0.051538
Hs H4	59	65	KVFLENV	C13	6	2 M NaCl Hs (H2A-H2B-H3-H4)2 octamers	1.667	888.093	0.02919	0.059765	0.044899	6.42846	0.022499
Hs H4	59	65	KVFLENV	C13	6	2 M NaCl Hs (H2A-H2B-H3-H4)2 octamers	16.667	888.148	0.025624	0.11493	0.042667	6.39196	0.00829
Hs H4	59	65	KVFLENV	C13	6	2 M NaCl Hs (H2A-H2B-H3-H4)2 octamers	166.667	888.386	0.030666	0.352869	0.045873	6.38768	0.00969
Hs H4	63	68	ENVIRD	C13	5	2 M NaCl Hs (H2A-H2B-H3-H4)2 octamers	0	774.994	0.017703	0	0	4.67689	0.022034
Hs H4	63	68	ENVIRD	C13	5	2 M NaCl Hs (H2A-H2B-H3-H4)2 octamers	0.167	775.062	0.014032	0.067795	0.022589	4.70395	0.028512
Hs H4	63	68	ENVIRD	C13	5	2 M NaCl Hs (H2A-H2B-H3-H4)2 octamers	1.667	775.038	0.017221	0.043341	0.024697	4.67582	0.004376
Hs H4	63	68	ENVIRD	C13	5	2 M NaCl Hs (H2A-H2B-H3-H4)2 octamers	16.667	775.043	0.028878	0.049026	0.033872	4.69079	0.028429
Hs H4	63	68	ENVIRD	C13	5	2 M NaCl Hs (H2A-H2B-H3-H4)2 octamers	166.667	775.098	0.033426	0.103329	0.037824	4.6479	0.013182
Hs H4	72	84	YTEHAKRKTVTAM	C13	12	2 M NaCl Hs (H2A-H2B-H3-H4)2 octamers	0	1600.97	0.043984	0	0	3.7712	0.125553
Hs H4	72	84	YTEHAKRKTVTAM	C13	12	2 M NaCl Hs (H2A-H2B-H3-H4)2 octamers	0.167	1603.31	0.115938	2.34858	0.124001	3.86233	0.016875
Hs H4	72	84	YTEHAKRKTVTAM	C13	12	2 M NaCl Hs (H2A-H2B-H3-H4)2 octamers	1.667	1603.99	0.181214	3.02757	0.186476	3.85593	0.005746
Hs H4	72	84	YTEHAKRKTVTAM	C13	12	2 M NaCl Hs (H2A-H2B-H3-H4)2 octamers	16.667	1604.57	0.089516	3.60146	0.099738	3.85159	0.062223
Hs H4	72	84	YTEHAKRKTVTAM	C13	12	2 M NaCl Hs (H2A-H2B-H3-H4)2 octamers	166.667	1604.84	0.166944	3.87152	0.172641	3.83151	0.025365
Hs H4	85	90	DVVYAL	C13	5	2 M NaCl Hs (H2A-H2B-H3-H4)2 octamers	0	711.238	0.006153	0	0	7.10867	0.055057
Hs H4	85	90	DVVYAL	C13	5	2 M NaCl Hs (H2A-H2B-H3-H4)2 octamers	0.167	711.261	0.025414	0.023111	0.026149	7.11644	0.05494
Hs H4	85	90	DVVYAL	C13	5	2 M NaCl Hs (H2A-H2B-H3-H4)2 octamers	1.667	711.25	0.00665	0.012491	0.00906	7.0908	0.028257
Hs H4	85	90	DVVYAL	C13	5	2 M NaCl Hs (H2A-H2B-H3-H4)2 octamers	16.667	711.277	0.009345	0.038597	0.011189	7.1305	0.06677
Hs H4	85	90	DVVYAL	C13	5	2 M NaCl Hs (H2A-H2B-H3-H4)2 octamers	166.667	711.356	0.010541	0.118429	0.012205	7.05734	0.004028
Hs H4	90	102	LKRQGRTLYGFGG	C13	12	2 M NaCl Hs (H2A-H2B-H3-H4)2 octamers	0	1517.27	0.048231	0	0	5.64331	0.026966
Hs H4	90	102	LKRQGRTLYGFGG	C13	12	2 M NaCl Hs (H2A-H2B-H3-H4)2 octamers	0.167	1521.4	0.077556	4.13666	0.09133	5.68197	0.041673
Hs H4	90	102	LKRQGRTLYGFGG	C13	12	2 M NaCl Hs (H2A-H2B-H3-H4)2 octamers	1.667	1521.54	0.14313	4.27717	0.151038	5.6394	0.019152
Hs H4	90	102	LKRQGRTLYGFGG	C13	12	2 M NaCl Hs (H2A-H2B-H3-H4)2 octamers	16.667	1522.82	0.122287	5.55344	0.131455	5.64022	0.032014
Hs H4	90	102	LKRQGRTLYGFGG	C13	12	2 M NaCl Hs (H2A-H2B-H3-H4)2 octamers	166.667	1522.79	0.310881	5.52026	0.3146	5.59378	0.028543
Xl H2A	40	50	AERVGAGAPVY	N15	9	2 M NaCl Xl (H2A-H2B-H3-H4)2 octamers	0	1104.01	0.004894	0	0	5.33441	0.031543
Xl H2A	40	50	AERVGAGAPVY	N15	9	2 M NaCl Xl (H2A-H2B-H3-H4)2 octamers	0.167	1106.05	0.035035	2.04164	0.035375	5.35861	0.033241
Xl H2A	40	50	AERVGAGAPVY	N15	9	2 M NaCl Xl (H2A-H2B-H3-H4)2 octamers	1.667	1106.32	0.102427	2.31393	0.102543	5.32427	0.007255
Xl H2A	40	50	AERVGAGAPVY	N15	9	2 M NaCl Xl (H2A-H2B-H3-H4)2 octamers	16.667	1107.35	0.07323	3.34032	0.073393	5.32964	0.04084
Xl H2A	40	50	AERVGAGAPVY	N15	9	2 M NaCl Xl (H2A-H2B-H3-H4)2 octamers	166.667	1107.37	0.160906	3.3629	0.160981	5.29054	0.015477
Xl H2A	56	61	EYLTAE	N15	5	2 M NaCl Xl (H2A-H2B-H3-H4)2 octamers	0	731.601	0.004704	0	0	5.74338	0.043117
Xl H2A	56	61	EYLTAE	N15	5	2 M NaCl Xl (H2A-H2B-H3-H4)2 octamers	0.167	731.608	0.010498	0.007261	0.011504	5.74789	0.037199
Xl H2A	56	61	EYLTAE	N15	5	2 M NaCl Xl (H2A-H2B-H3-H4)2 octamers	1.667	731.633	0.019105	0.032268	0.019676	5.7255	0.018686
Xl H2A	56	61	EYLTAE	N15	5	2 M NaCl Xl (H2A-H2B-H3-H4)2 octamers	16.667	731.62	0.021148	0.019105	0.021665	5.72938	0.044946
Xl H2A	56	61	EYLTAE	N15	5	2 M NaCl Xl (H2A-H2B-H3-H4)2 octamers	166.667	731.63	0.00952	0.028643	0.010619	5.68698	0.009516
Xl H2A	57	62	YLTAEI	N15	5	2 M NaCl Xl (H2A-H2B-H3-H4)2 octamers	0	715.687	0.012541	0	0	6.77192	0.046704
Xl H2A	57	62	YLTAEI	N15	5	2 M NaCl Xl (H2A-H2B-H3-H4)2 octamers	0.167	715.67	0.01404	-0.016565	0.018825	6.77861	0.052262
Xl H2A	57	62	YLTAEI	N15	5	2 M NaCl Xl (H2A-H2B-H3-H4)2 octamers	1.667	715.668	0.014835	-0.018853	0.019425	6.76629	0.027654
Xl H2A	57	62	YLTAEI	N15	5	2 M NaCl Xl (H2A-H2B-H3-H4)2 octamers	16.667	715.674	0.009942	-0.01246	0.016003	6.77948	0.060932
Xl H2A	57	62	YLTAEI	N15	5	2 M NaCl Xl (H2A-H2B-H3-H4)2 octamers	166.667	715.681	0.008571	-0.005757	0.01519	6.73038	0.005582
Xl H2A	60	65	AEILEL	N15	5	2 M NaCl Xl (H2A-H2B-H3-H4)2 octamers	0	693.652	0.009632	0	0	7.5287	0.056468
Xl H2A	60	65	AEILEL	N15	5	2 M NaCl Xl (H2A-H2B-H3-H4)2 octamers	0.167	693.643	0.01496	-0.008634	0.017793	7.53221	0.058763
Xl H2A	60	65	AEILEL	N15	5	2 M NaCl Xl (H2A-H2B-H3-H4)2 octamers	1.667	693.662	0.013121	0.010235	0.016276	7.51003	0.025657
Xl H2A	60	65	AEILEL	N15	5	2 M NaCl Xl (H2A-H2B-H3-H4)2 octamers	16.667	693.659	0.003963	0.006752	0.010415	7.53757	0.071115
Xl H2A	60	65	AEILEL	N15	5	2 M NaCl Xl (H2A-H2B-H3-H4)2 octamers	166.667	693.666	0.011213	0.014606	0.014782	7.47283	0.008022
Xl H2A	93	108	LNKLLGRVTIAQGGVL	N15	15	2 M NaCl Xl (H2A-H2B-H3-H4)2 octamers	0	1674.78	0.015988	0	0	6.50402	0.041901
Xl H2A	93	108	LNKLLGRVTIAQGGVL	N15	15	2 M NaCl Xl (H2A-H2B-H3-H4)2 octamers	0.167	1676.69	0.041255	1.91343	0.044245	6.51187	0.04959
Xl H2A	93	108	LNKLLGRVTIAQGGVL	N15	15	2 M NaCl Xl (H2A-H2B-H3-H4)2 octamers	1.667	1679.01	0.195106	4.23237	0.19576	6.49941	0.022013
Xl H2A	93	108	LNKLLGRVTIAQGGVL	N15	15	2 M NaCl Xl (H2A-H2B-H3-H4)2 octamers	16.667	1681.85	0.13532	7.06546	0.136262	6.51438	0.059577
Xl H2A	93	108	LNKLLGRVTIAQGGVL	N15	15	2 M NaCl Xl (H2A-H2B-H3-H4)2 octamers	166.667	1682.21	0.296441	7.43025	0.296872	6.45774	0.008901
Xl H2A	94	112	NKLLGRVTIAQGGVLPNIQ	N15	17	2 M NaCl Xl (H2A-H2B-H3-H4)2 octamers	0	2019.06	0.017561	0	0	6.47712	0.045961
Xl H2A	94	112	NKLLGRVTIAQGGVLPNIQ	N15	17	2 M NaCl Xl (H2A-H2B-H3-H4)2 octamers	0.167	2023.24	0.08716	4.17306	0.088911	6.4828	0.050159
Xl H2A	94	112	NKLLGRVTIAQGGVLPNIQ	N15	17	2 M NaCl Xl (H2A-H2B-H3-H4)2 octamers	1.667	2025.47	0.21154	6.41221	0.212268	6.46131	0.021623
Xl H2A	94	112	NKLLGRVTIAQGGVLPNIQ	N15	17	2 M NaCl Xl (H2A-H2B-H3-H4)2 octamers	16.667	2028.33	0.114641	9.26492	0.115978	6.48657	0.061957
Xl H2A	94	112	NKLLGRVTIAQGGVLPNIQ	N15	17	2 M NaCl Xl (H2A-H2B-H3-H4)2 octamers	166.667	2028.47	0.323098	9.40787	0.323575	6.42249	0.004099
Xl H2A	97	112	LGRVTIAQGGVLPNIQ	N15	14	2 M NaCl Xl (H2A-H2B-H3-H4)2 octamers	0	1658.63	0.024069	0	0	6.5148	0.046099
Xl H2A	97	112	LGRVTIAQGGVLPNIQ	N15	14	2 M NaCl Xl (H2A-H2B-H3-H4)2 octamers	0.167	1662.56	0.139361	3.92328	0.141424	6.51835	0.050948
Xl H2A	97	112	LGRVTIAQGGVLPNIQ	N15	14	2 M NaCl Xl (H2A-H2B-H3-H4)2 octamers	1.667	1664.62	0.186487	5.98739	0.188034	6.49809	0.022182
Xl H2A	97	112	LGRVTIAQGGVLPNIQ	N15	14	2 M NaCl Xl (H2A-H2B-H3-H4)2 octamers	16.667	1666.94	0.159697	8.30931	0.161501	6.52121	0.063259
Xl H2A	97	112	LGRVTIAQGGVLPNIQ	N15	14	2 M NaCl Xl (H2A-H2B-H3-H4)2 octamers	166.667	1666.99	0.292356	8.35422	0.293345	6.45864	0.004922
Xl H2A	99	108	RVTIAQGGVL	N15	9	2 M NaCl Xl (H2A-H2B-H3-H4)2 octamers	0	1028.01	0.014478	0	0	5.99033	0.031867
Xl H2A	99	108	RVTIAQGGVL	N15	9	2 M NaCl Xl (H2A-H2B-H3-H4)2 octamers	0.167	1029.23	0.017643	1.22018	0.022823	6.01358	0.04485
Xl H2A	99	108	RVTIAQGGVL	N15	9	2 M NaCl Xl (H2A-H2B-H3-H4)2 octamers	1.667	1031.25	0.059138	3.23852	0.060885	5.97946	0.00593
Xl H2A	99	108	RVTIAQGGVL	N15	9	2 M NaCl Xl (H2A-H2B-H3-H4)2 octamers	16.667	1033.17	0.059779	5.15521	0.061507	5.98554	0.043966
Xl H2A	99	108	RVTIAQGGVL	N15	9	2 M NaCl Xl (H2A-H2B-H3-H4)2 octamers	166.667	1033.2	0.175877	5.19415	0.176471	5.92996	0.016688
Xl H2B	38	52	VYKVLKQVHPDTGIS	N15	13	2 M NaCl Xl (H2A-H2B-H3-H4)2 octamers	0	1705.12	0.094256	0	0	5.13997	0.030829
Xl H2B	38	52	VYKVLKQVHPDTGIS	N15	13	2 M NaCl Xl (H2A-H2B-H3-H4)2 octamers	0.167	1706.06	0.172736	0.940125	0.196779	5.14928	0.036933
Xl H2B	38	52	VYKVLKQVHPDTGIS	N15	13	2 M NaCl Xl (H2A-H2B-H3-H4)2 octamers	1.667	1706.64	0.192643	1.52003	0.214466	5.12291	0.011568
Xl H2B	38	52	VYKVLKQVHPDTGIS	N15	13	2 M NaCl Xl (H2A-H2B-H3-H4)2 octamers	16.667	1707.16	0.087431	2.04432	0.128562	5.13884	0.044212
Xl H2B	38	52	VYKVLKQVHPDTGIS	N15	13	2 M NaCl Xl (H2A-H2B-H3-H4)2 octamers	166.667	1708.27	0.281526	3.15846	0.296886	5.09835	0.008613
Xl H2B	38	55	VYKVLKQVHPDTGISSKA	N15	16	2 M NaCl Xl (H2A-H2B-H3-H4)2 octamers	0	1995.03	0.048211	0	0	4.88712	0.026243
Xl H2B	38	55	VYKVLKQVHPDTGISSKA	N15	16	2 M NaCl Xl (H2A-H2B-H3-H4)2 octamers	0.167	1996.41	0.056854	1.38474	0.074544	4.91138	0.033829
Xl H2B	38	55	VYKVLKQVHPDTGISSKA	N15	16	2 M NaCl Xl (H2A-H2B-H3-H4)2 octamers	1.667	1997.01	0.118552	1.98343	0.12798	4.88231	0.004612
Xl H2B	38	55	VYKVLKQVHPDTGISSKA	N15	16	2 M NaCl Xl (H2A-H2B-H3-H4)2 octamers	16.667	1997.65	0.09801	2.61933	0.109226	4.88849	0.031924
Xl H2B	38	55	VYKVLKQVHPDTGISSKA	N15	16	2 M NaCl Xl (H2A-H2B-H3-H4)2 octamers	166.667	1999.13	0.198331	4.09833	0.204107	4.84492	0.017348
Xl H2B	38	59	VYKVLKQVHPDTGISSKAMSIM	N15	20	2 M NaCl Xl (H2A-H2B-H3-H4)2 octamers	0	2461.56	0.024972	0	0	5.92913	0.038475
Xl H2B	38	59	VYKVLKQVHPDTGISSKAMSIM	N15	20	2 M NaCl Xl (H2A-H2B-H3-H4)2 octamers	0.167	2462.82	0.054069	1.25762	0.059558	5.94372	0.045143
Xl H2B	38	59	VYKVLKQVHPDTGISSKAMSIM	N15	20	2 M NaCl Xl (H2A-H2B-H3-H4)2 octamers	1.667	2463.28	0.14739	1.71996	0.14949	5.91125	0.00921
Xl H2B	38	59	VYKVLKQVHPDTGISSKAMSIM	N15	20	2 M NaCl Xl (H2A-H2B-H3-H4)2 octamers	16.667	2464.01	0.130569	2.44277	0.132935	5.92752	0.053195
Xl H2B	38	59	VYKVLKQVHPDTGISSKAMSIM	N15	20	2 M NaCl Xl (H2A-H2B-H3-H4)2 octamers	166.667	2465.77	0.217857	4.20428	0.219284	5.88323	0.006453
Xl H2B	39	52	YKVLKQVHPDTGIS	N15	12	2 M NaCl Xl (H2A-H2B-H3-H4)2 octamers	0	1604.72	0.04716	0	0	4.91453	0.027954
Xl H2B	39	52	YKVLKQVHPDTGIS	N15	12	2 M NaCl Xl (H2A-H2B-H3-H4)2 octamers	0.167	1605.55	0.109238	0.833399	0.118983	4.92968	0.034645
Xl H2B	39	52	YKVLKQVHPDTGIS	N15	12	2 M NaCl Xl (H2A-H2B-H3-H4)2 octamers	1.667	1606.17	0.249913	1.45361	0.254324	4.90326	0.00505
Xl H2B	39	52	YKVLKQVHPDTGIS	N15	12	2 M NaCl Xl (H2A-H2B-H3-H4)2 octamers	16.667	1606.8	0.187789	2.07995	0.19362	4.90777	0.033116
Xl H2B	39	52	YKVLKQVHPDTGIS	N15	12	2 M NaCl Xl (H2A-H2B-H3-H4)2 octamers	166.667	1607.91	0.281198	3.18863	0.285125	4.87169	0.016962
Xl H2B	53	59	SKAMSIM	N15	6	2 M NaCl Xl (H2A-H2B-H3-H4)2 octamers	0	775.569	0.006856	0	0	5.8469	0.011143
Xl H2B	53	59	SKAMSIM	N15	6	2 M NaCl Xl (H2A-H2B-H3-H4)2 octamers	0.167	775.691	0.06421	0.121866	0.064574	5.91082	0.041566
Xl H2B	53	59	SKAMSIM	N15	6	2 M NaCl Xl (H2A-H2B-H3-H4)2 octamers	1.667	775.741	0.01756	0.17185	0.018851	5.86587	0.003551
Xl H2B	53	59	SKAMSIM	N15	6	2 M NaCl Xl (H2A-H2B-H3-H4)2 octamers	16.667	775.945	0.097072	0.376408	0.097313	5.87171	0.042965
Xl H2B	53	59	SKAMSIM	N15	6	2 M NaCl Xl (H2A-H2B-H3-H4)2 octamers	166.667	776.646	0.104783	1.07719	0.105007	5.81516	0.020671
Xl H2B	56	61	MSIMNS	N15	5	2 M NaCl Xl (H2A-H2B-H3-H4)2 octamers	0	689.741	0.030337	0	0	6.01145	0.041987
Xl H2B	56	61	MSIMNS	N15	5	2 M NaCl Xl (H2A-H2B-H3-H4)2 octamers	0.167	689.731	0.034525	-0.010539	0.045959	6.03085	0.043459
Xl H2B	56	61	MSIMNS	N15	5	2 M NaCl Xl (H2A-H2B-H3-H4)2 octamers	1.667	689.787	0.065352	0.045832	0.07205	5.99726	0.011461
Xl H2B	56	61	MSIMNS	N15	5	2 M NaCl Xl (H2A-H2B-H3-H4)2 octamers	16.667	689.82	0.033978	0.078836	0.04555	6.00635	0.044787
Xl H2B	56	61	MSIMNS	N15	5	2 M NaCl Xl (H2A-H2B-H3-H4)2 octamers	166.667	690.127	0.019472	0.38591	0.036048	5.95995	0.01388
Xl H2B	60	67	NSFVNDVF	N15	7	2 M NaCl Xl (H2A-H2B-H3-H4)2 octamers	0	951.94	0.034188	0	0	7.69943	0.059698
Xl H2B	60	67	NSFVNDVF	N15	7	2 M NaCl Xl (H2A-H2B-H3-H4)2 octamers	0.167	951.905	0.041652	-0.03474	0.053887	7.70295	0.061707
Xl H2B	60	67	NSFVNDVF	N15	7	2 M NaCl Xl (H2A-H2B-H3-H4)2 octamers	1.667	951.931	0.0693	-0.008689	0.077274	7.67903	0.033151
Xl H2B	60	67	NSFVNDVF	N15	7	2 M NaCl Xl (H2A-H2B-H3-H4)2 octamers	16.667	951.969	0.033568	0.029385	0.047913	7.70695	0.075486
Xl H2B	60	67	NSFVNDVF	N15	7	2 M NaCl Xl (H2A-H2B-H3-H4)2 octamers	166.667	951.965	0.03984	0.025126	0.052498	7.65408	0.005729
Xl H2B	66	74	VFERIAGEA	N15	8	2 M NaCl Xl (H2A-H2B-H3-H4)2 octamers	0	1003.89	0.010498	0	0	5.56006	0.037084
Xl H2B	66	74	VFERIAGEA	N15	8	2 M NaCl Xl (H2A-H2B-H3-H4)2 octamers	0.167	1003.92	0.0126	0.026667	0.0164	5.57557	0.040225
Xl H2B	66	74	VFERIAGEA	N15	8	2 M NaCl Xl (H2A-H2B-H3-H4)2 octamers	1.667	1003.96	0.051627	0.067602	0.052684	5.54725	0.005178
Xl H2B	66	74	VFERIAGEA	N15	8	2 M NaCl Xl (H2A-H2B-H3-H4)2 octamers	16.667	1004	0.006698	0.113557	0.012452	5.55528	0.040438
Xl H2B	66	74	VFERIAGEA	N15	8	2 M NaCl Xl (H2A-H2B-H3-H4)2 octamers	166.667	1004.25	0.00991	0.364956	0.014437	5.50586	0.016082
Xl H2B	66	77	VFERIAGEASRL	N15	11	2 M NaCl Xl (H2A-H2B-H3-H4)2 octamers	0	1366.53	0.045053	0	0	6.01027	0.009348
Xl H2B	66	77	VFERIAGEASRL	N15	11	2 M NaCl Xl (H2A-H2B-H3-H4)2 octamers	0.167	1366.56	0.049404	0.02931	0.066862	6.05375	0.044602
Xl H2B	66	77	VFERIAGEASRL	N15	11	2 M NaCl Xl (H2A-H2B-H3-H4)2 octamers	1.667	1366.59	0.073057	0.060961	0.085832	6.02767	0.011002
Xl H2B	66	77	VFERIAGEASRL	N15	11	2 M NaCl Xl (H2A-H2B-H3-H4)2 octamers	16.667	1366.65	0.049191	0.118109	0.066705	6.04159	0.045946
Xl H2B	66	77	VFERIAGEASRL	N15	11	2 M NaCl Xl (H2A-H2B-H3-H4)2 octamers	166.667	1367.08	0.0233	0.547096	0.050722	5.99737	0.013608
Xl H2B	66	80	VFERIAGEASRLAHY	N15	14	2 M NaCl Xl (H2A-H2B-H3-H4)2 octamers	0	1742.66	0.031226	0	0	6.33218	0.043344
Xl H2B	66	80	VFERIAGEASRLAHY	N15	14	2 M NaCl Xl (H2A-H2B-H3-H4)2 octamers	0.167	1742.76	0.033808	0.093133	0.046022	6.33089	0.045376
Xl H2B	66	80	VFERIAGEASRLAHY	N15	14	2 M NaCl Xl (H2A-H2B-H3-H4)2 octamers	1.667	1743.13	0.05122	0.463205	0.059988	6.30288	0.012523
Xl H2B	66	80	VFERIAGEASRLAHY	N15	14	2 M NaCl Xl (H2A-H2B-H3-H4)2 octamers	16.667	1743.52	0.023106	0.857838	0.038845	6.31445	0.04851
Xl H2B	66	80	VFERIAGEASRLAHY	N15	14	2 M NaCl Xl (H2A-H2B-H3-H4)2 octamers	166.667	1744.3	0.076625	1.63906	0.082743	6.27212	0.008852
Xl H2B	68	77	ERIAGEASRL	N15	9	2 M NaCl Xl (H2A-H2B-H3-H4)2 octamers	0	1117.97	0.012017	0	0	5.07233	0.027509
Xl H2B	68	77	ERIAGEASRL	N15	9	2 M NaCl Xl (H2A-H2B-H3-H4)2 octamers	0.167	1118.08	0.008936	0.112209	0.014975	5.09615	0.033404
Xl H2B	68	77	ERIAGEASRL	N15	9	2 M NaCl Xl (H2A-H2B-H3-H4)2 octamers	1.667	1118.09	0.043382	0.124827	0.045016	5.06435	0.004946
Xl H2B	68	77	ERIAGEASRL	N15	9	2 M NaCl Xl (H2A-H2B-H3-H4)2 octamers	16.667	1118.17	0.011048	0.199386	0.016324	5.06975	0.033726
Xl H2B	68	77	ERIAGEASRL	N15	9	2 M NaCl Xl (H2A-H2B-H3-H4)2 octamers	166.667	1118.83	0.046994	0.864369	0.048506	5.03129	0.018223
Xl H2B	69	77	RIAGEASRL	N15	8	2 M NaCl Xl (H2A-H2B-H3-H4)2 octamers	0	987.849	0.011748	0	0	4.82545	0.019166
Xl H2B	69	77	RIAGEASRL	N15	8	2 M NaCl Xl (H2A-H2B-H3-H4)2 octamers	0.167	987.946	0.038333	0.096733	0.040093	4.86035	0.03599
Xl H2B	69	77	RIAGEASRL	N15	8	2 M NaCl Xl (H2A-H2B-H3-H4)2 octamers	1.667	987.998	0.018596	0.148837	0.021996	4.82299	0.006441
Xl H2B	69	77	RIAGEASRL	N15	8	2 M NaCl Xl (H2A-H2B-H3-H4)2 octamers	16.667	988.079	0.02454	0.230423	0.027207	4.82904	0.027138
Xl H2B	69	77	RIAGEASRL	N15	8	2 M NaCl Xl (H2A-H2B-H3-H4)2 octamers	166.667	988.672	0.039902	0.823127	0.041595	4.7905	0.020393
Xl H2B	89	100	REIQTAVRLLLP	N15	10	2 M NaCl Xl (H2A-H2B-H3-H4)2 octamers	0	1428.57	0.023784	0	0	6.29396	0.042361
Xl H2B	89	100	REIQTAVRLLLP	N15	10	2 M NaCl Xl (H2A-H2B-H3-H4)2 octamers	0.167	1430.23	0.03706	1.65556	0.044036	6.3088	0.045561
Xl H2B	89	100	REIQTAVRLLLP	N15	10	2 M NaCl Xl (H2A-H2B-H3-H4)2 octamers	1.667	1432.31	0.16106	3.74196	0.162807	6.28027	0.013985
Xl H2B	89	100	REIQTAVRLLLP	N15	10	2 M NaCl Xl (H2A-H2B-H3-H4)2 octamers	16.667	1434.83	0.140433	6.25534	0.142433	6.2811	0.04195
Xl H2B	89	100	REIQTAVRLLLP	N15	10	2 M NaCl Xl (H2A-H2B-H3-H4)2 octamers	166.667	1435.14	0.233605	6.56794	0.234813	6.24346	0.012631
Xl H2B	94	103	AVRLLLPGEL	N15	8	2 M NaCl Xl (H2A-H2B-H3-H4)2 octamers	0	1094.18	0.017175	0	0	7.29149	0.050548
Xl H2B	94	103	AVRLLLPGEL	N15	8	2 M NaCl Xl (H2A-H2B-H3-H4)2 octamers	0.167	1095.3	0.035389	1.1231	0.039337	7.29302	0.055662
Xl H2B	94	103	AVRLLLPGEL	N15	8	2 M NaCl Xl (H2A-H2B-H3-H4)2 octamers	1.667	1095.25	0.052168	1.07423	0.054923	7.28292	0.024119
Xl H2B	94	103	AVRLLLPGEL	N15	8	2 M NaCl Xl (H2A-H2B-H3-H4)2 octamers	16.667	1095.31	0.02826	1.12732	0.03307	7.30309	0.06366
Xl H2B	94	103	AVRLLLPGEL	N15	8	2 M NaCl Xl (H2A-H2B-H3-H4)2 octamers	166.667	1095.59	0.094622	1.40818	0.096168	7.23517	0.006925
Xl H2B	95	103	VRLLLPGEL	N15	7	2 M NaCl Xl (H2A-H2B-H3-H4)2 octamers	0	1022.22	0.053369	0	0	7.23929	0.053067
Xl H2B	95	103	VRLLLPGEL	N15	7	2 M NaCl Xl (H2A-H2B-H3-H4)2 octamers	0.167	1023.26	0.018764	1.03956	0.056571	7.25134	0.058004
Xl H2B	95	103	VRLLLPGEL	N15	7	2 M NaCl Xl (H2A-H2B-H3-H4)2 octamers	1.667	1023.2	0.045624	0.987578	0.070213	7.23084	0.018858
Xl H2B	95	103	VRLLLPGEL	N15	7	2 M NaCl Xl (H2A-H2B-H3-H4)2 octamers	16.667	1023.26	0.019985	1.0407	0.056988	7.24364	0.065698
Xl H2B	95	103	VRLLLPGEL	N15	7	2 M NaCl Xl (H2A-H2B-H3-H4)2 octamers	166.667	1023.55	0.070285	1.33788	0.088251	7.19075	0.0072
Xl H2B	95	122	VRLLLPGELAKHAVSEGTKAVTKYTSAK	N15	26	2 M NaCl Xl (H2A-H2B-H3-H4)2 octamers	0	3006.23	0.047299	0	0	6.58788	0.049525
Xl H2B	95	122	VRLLLPGELAKHAVSEGTKAVTKYTSAK	N15	26	2 M NaCl Xl (H2A-H2B-H3-H4)2 octamers	0.167	3009.37	0.0754	3.14804	0.089008	6.58545	0.050546
Xl H2B	95	122	VRLLLPGELAKHAVSEGTKAVTKYTSAK	N15	26	2 M NaCl Xl (H2A-H2B-H3-H4)2 octamers	1.667	3010.63	0.198571	4.40743	0.204127	6.56141	0.018434
Xl H2B	95	122	VRLLLPGELAKHAVSEGTKAVTKYTSAK	N15	26	2 M NaCl Xl (H2A-H2B-H3-H4)2 octamers	16.667	3011.97	0.024308	5.74601	0.053179	6.58169	0.061489
Xl H2B	95	122	VRLLLPGELAKHAVSEGTKAVTKYTSAK	N15	26	2 M NaCl Xl (H2A-H2B-H3-H4)2 octamers	166.667	3013.48	0.198038	7.24892	0.203608	6.51414	0.008575
Xl H2B	104	122	AKHAVSEGTKAVTKYTSAK	N15	18	2 M NaCl Xl (H2A-H2B-H3-H4)2 octamers	0	2003.08	0.053125	0	0	4.29628	0.023653
Xl H2B	104	122	AKHAVSEGTKAVTKYTSAK	N15	18	2 M NaCl Xl (H2A-H2B-H3-H4)2 octamers	0.167	2005.58	0.052012	2.50137	0.074347	4.30315	0.028363
Xl H2B	104	122	AKHAVSEGTKAVTKYTSAK	N15	18	2 M NaCl Xl (H2A-H2B-H3-H4)2 octamers	1.667	2006.9	0.152519	3.82119	0.161506	4.28422	0.006937
Xl H2B	104	122	AKHAVSEGTKAVTKYTSAK	N15	18	2 M NaCl Xl (H2A-H2B-H3-H4)2 octamers	16.667	2007.96	0.077659	4.88354	0.094091	4.2921	0.029365
Xl H2B	104	122	AKHAVSEGTKAVTKYTSAK	N15	18	2 M NaCl Xl (H2A-H2B-H3-H4)2 octamers	166.667	2008.72	0.273805	5.64478	0.278911	4.26193	0.008323
Xl H2B	117	122	KYTSAK	N15	5	2 M NaCl Xl (H2A-H2B-H3-H4)2 octamers	0	705.663	0.01151	0	0	2.80661	0.028011
Xl H2B	117	122	KYTSAK	N15	5	2 M NaCl Xl (H2A-H2B-H3-H4)2 octamers	0.167	707.782	0.074356	2.11979	0.075241	2.80617	0.003521
Xl H2B	117	122	KYTSAK	N15	5	2 M NaCl Xl (H2A-H2B-H3-H4)2 octamers	1.667	708.003	0.075854	2.34067	0.076722	2.80823	0.013074
Xl H2B	117	122	KYTSAK	N15	5	2 M NaCl Xl (H2A-H2B-H3-H4)2 octamers	16.667	707.937	0.069804	2.27397	0.070746	2.80569	0.019487
Xl H2B	117	122	KYTSAK	N15	5	2 M NaCl Xl (H2A-H2B-H3-H4)2 octamers	166.667	707.876	0.102448	2.21297	0.103092	2.78903	0.00778
Xl H3	23	48	KAARKSAPATGGVKKPHRYRPGTVAL	N15	22	2 M NaCl Xl (H2A-H2B-H3-H4)2 octamers	0	2759.88	0.036981	0	0	4.217	0.01151
Xl H3	23	48	KAARKSAPATGGVKKPHRYRPGTVAL	N15	22	2 M NaCl Xl (H2A-H2B-H3-H4)2 octamers	0.167	2769.76	0.330772	9.88369	0.332833	4.24216	0.028591
Xl H3	23	48	KAARKSAPATGGVKKPHRYRPGTVAL	N15	22	2 M NaCl Xl (H2A-H2B-H3-H4)2 octamers	1.667	2770.04	0.343837	10.1627	0.34582	4.22831	0.011171
Xl H3	23	48	KAARKSAPATGGVKKPHRYRPGTVAL	N15	22	2 M NaCl Xl (H2A-H2B-H3-H4)2 octamers	16.667	2769.6	0.146375	9.7249	0.150974	4.22591	0.020144
Xl H3	23	48	KAARKSAPATGGVKKPHRYRPGTVAL	N15	22	2 M NaCl Xl (H2A-H2B-H3-H4)2 octamers	166.667	2769.45	0.371344	9.57815	0.373181	4.19423	0.026383
Xl H3	71	78	VREIAQDF	N15	7	2 M NaCl Xl (H2A-H2B-H3-H4)2 octamers	0	989.857	0.007616	0	0	6.25864	0.037151
Xl H3	71	78	VREIAQDF	N15	7	2 M NaCl Xl (H2A-H2B-H3-H4)2 octamers	0.167	989.994	0.026822	0.136645	0.027882	6.26724	0.046201
Xl H3	71	78	VREIAQDF	N15	7	2 M NaCl Xl (H2A-H2B-H3-H4)2 octamers	1.667	990.693	0.057445	0.835206	0.057948	6.22229	0.005502
Xl H3	71	78	VREIAQDF	N15	7	2 M NaCl Xl (H2A-H2B-H3-H4)2 octamers	16.667	991.024	0.035544	1.16634	0.036351	6.25387	0.048036
Xl H3	71	78	VREIAQDF	N15	7	2 M NaCl Xl (H2A-H2B-H3-H4)2 octamers	166.667	991.748	0.040162	1.89043	0.040877	6.20866	0.009512
Xl H3	78	84	FKTDLRF	N15	6	2 M NaCl Xl (H2A-H2B-H3-H4)2 octamers	0	937.906	0.005544	0	0	6.32496	0.038168
Xl H3	78	84	FKTDLRF	N15	6	2 M NaCl Xl (H2A-H2B-H3-H4)2 octamers	0.167	939.896	0.052272	1.99033	0.052565	6.34577	0.047986
Xl H3	78	84	FKTDLRF	N15	6	2 M NaCl Xl (H2A-H2B-H3-H4)2 octamers	1.667	940.69	0.115037	2.78393	0.115171	6.31537	0.014328
Xl H3	78	84	FKTDLRF	N15	6	2 M NaCl Xl (H2A-H2B-H3-H4)2 octamers	16.667	940.73	0.047969	2.82351	0.048288	6.33206	0.051828
Xl H3	78	84	FKTDLRF	N15	6	2 M NaCl Xl (H2A-H2B-H3-H4)2 octamers	166.667	940.628	0.050018	2.72179	0.050324	6.27321	0.009272
Xl H3	91	97	ALQEASE	N15	6	2 M NaCl Xl (H2A-H2B-H3-H4)2 octamers	0	755.786	0.048673	0	0	4.46246	0.030228
Xl H3	91	97	ALQEASE	N15	6	2 M NaCl Xl (H2A-H2B-H3-H4)2 octamers	0.167	755.775	0.055168	-0.010992	0.073571	4.47526	0.028835
Xl H3	91	97	ALQEASE	N15	6	2 M NaCl Xl (H2A-H2B-H3-H4)2 octamers	1.667	755.784	0.073118	-0.00204	0.087837	4.45954	0.012138
Xl H3	91	97	ALQEASE	N15	6	2 M NaCl Xl (H2A-H2B-H3-H4)2 octamers	16.667	755.829	0.047794	0.042579	0.068215	4.46931	0.03315
Xl H3	91	97	ALQEASE	N15	6	2 M NaCl Xl (H2A-H2B-H3-H4)2 octamers	166.667	755.986	0.031431	0.200158	0.05794	4.43637	0.00918
Xl H3	92	97	LQEASE	N15	5	2 M NaCl Xl (H2A-H2B-H3-H4)2 octamers	0	683.549	0.003968	0	0	4.16304	0.035041
Xl H3	92	97	LQEASE	N15	5	2 M NaCl Xl (H2A-H2B-H3-H4)2 octamers	0.167	683.563	0.008923	0.014169	0.009766	4.1777	0.022294
Xl H3	92	97	LQEASE	N15	5	2 M NaCl Xl (H2A-H2B-H3-H4)2 octamers	1.667	683.574	0.021905	0.025219	0.022261	4.16998	0.013783
Xl H3	92	97	LQEASE	N15	5	2 M NaCl Xl (H2A-H2B-H3-H4)2 octamers	16.667	683.593	0.020878	0.044183	0.021251	4.17645	0.027231
Xl H3	92	97	LQEASE	N15	5	2 M NaCl Xl (H2A-H2B-H3-H4)2 octamers	166.667	683.774	0.021282	0.225437	0.021648	4.14139	0.011343
Xl H3	103	109	LFEDTNL	N15	6	2 M NaCl Xl (H2A-H2B-H3-H4)2 octamers	0	860.055	0.085921	0	0	6.96078	0.047528
Xl H3	103	109	LFEDTNL	N15	6	2 M NaCl Xl (H2A-H2B-H3-H4)2 octamers	0.167	859.991	0.045131	-0.06405	0.097053	6.96838	0.05035
Xl H3	103	109	LFEDTNL	N15	6	2 M NaCl Xl (H2A-H2B-H3-H4)2 octamers	1.667	860.03	0.112298	-0.024246	0.141397	6.94755	0.031841
Xl H3	103	109	LFEDTNL	N15	6	2 M NaCl Xl (H2A-H2B-H3-H4)2 octamers	16.667	860.064	0.056967	0.009598	0.103091	6.96809	0.064443
Xl H3	103	109	LFEDTNL	N15	6	2 M NaCl Xl (H2A-H2B-H3-H4)2 octamers	166.667	860.151	0.08614	0.095911	0.121666	6.92046	0.005913
Xl H3	110	126	CAIHAKRVTIMPKDIQL	N15	15	2 M NaCl Xl (H2A-H2B-H3-H4)2 octamers	0	1963.03	0.037292	0	0	5.86383	0.032699
Xl H3	110	126	CAIHAKRVTIMPKDIQL	N15	15	2 M NaCl Xl (H2A-H2B-H3-H4)2 octamers	0.167	1964.24	0.085571	1.21929	0.093344	5.89188	0.045281
Xl H3	110	126	CAIHAKRVTIMPKDIQL	N15	15	2 M NaCl Xl (H2A-H2B-H3-H4)2 octamers	1.667	1964.52	0.054306	1.49031	0.065877	5.85809	0.013103
Xl H3	110	126	CAIHAKRVTIMPKDIQL	N15	15	2 M NaCl Xl (H2A-H2B-H3-H4)2 octamers	16.667	1964.74	0.056492	1.7162	0.067691	5.86084	0.04341
Xl H3	110	126	CAIHAKRVTIMPKDIQL	N15	15	2 M NaCl Xl (H2A-H2B-H3-H4)2 octamers	166.667	1965.09	0.054667	2.06114	0.066175	5.82139	0.018356
Xl H3	112	123	IHAKRVTIMPKD	N15	10	2 M NaCl Xl (H2A-H2B-H3-H4)2 octamers	0	1428.46	0.02423	0	0	4.60318	0.022098
Xl H3	112	123	IHAKRVTIMPKD	N15	10	2 M NaCl Xl (H2A-H2B-H3-H4)2 octamers	0.167	1429.83	0.033379	1.37468	0.041246	4.63459	0.031827
Xl H3	112	123	IHAKRVTIMPKD	N15	10	2 M NaCl Xl (H2A-H2B-H3-H4)2 octamers	1.667	1430.01	0.065182	1.55354	0.06954	4.60588	0.005332
Xl H3	112	123	IHAKRVTIMPKD	N15	10	2 M NaCl Xl (H2A-H2B-H3-H4)2 octamers	16.667	1430.29	0.036533	1.82692	0.043838	4.61267	0.031585
Xl H3	112	123	IHAKRVTIMPKD	N15	10	2 M NaCl Xl (H2A-H2B-H3-H4)2 octamers	166.667	1430.6	0.100771	2.14135	0.103643	4.57366	0.019991
Xl H4	27	49	QGITKPAIRRLARRGGVKRISGL	N15	21	2 M NaCl Xl (H2A-H2B-H3-H4)2 octamers	0	2545.58	0.025421	0	0	5.31061	0.026962
Xl H4	27	49	QGITKPAIRRLARRGGVKRISGL	N15	21	2 M NaCl Xl (H2A-H2B-H3-H4)2 octamers	0.167	2549.11	0.06959	3.5296	0.074088	5.32818	0.03279
Xl H4	27	49	QGITKPAIRRLARRGGVKRISGL	N15	21	2 M NaCl Xl (H2A-H2B-H3-H4)2 octamers	1.667	2550.62	0.08316	5.04489	0.086959	5.2994	0.003619
Xl H4	27	49	QGITKPAIRRLARRGGVKRISGL	N15	21	2 M NaCl Xl (H2A-H2B-H3-H4)2 octamers	16.667	2551.9	0.070452	6.32387	0.074898	5.31157	0.037562
Xl H4	27	49	QGITKPAIRRLARRGGVKRISGL	N15	21	2 M NaCl Xl (H2A-H2B-H3-H4)2 octamers	166.667	2553.43	0.193021	7.85078	0.194688	5.27751	0.017532
Xl H4	28	49	GITKPAIRRLARRGGVKRISGL	N15	20	2 M NaCl Xl (H2A-H2B-H3-H4)2 octamers	0	2415.48	0.036912	0	0	5.31407	0.026035
Xl H4	28	49	GITKPAIRRLARRGGVKRISGL	N15	20	2 M NaCl Xl (H2A-H2B-H3-H4)2 octamers	0.167	2418.71	0.157223	3.23678	0.161498	5.3254	0.02604
Xl H4	28	49	GITKPAIRRLARRGGVKRISGL	N15	20	2 M NaCl Xl (H2A-H2B-H3-H4)2 octamers	1.667	2420.57	0.187672	5.08975	0.191268	5.30202	0.011616
Xl H4	28	49	GITKPAIRRLARRGGVKRISGL	N15	20	2 M NaCl Xl (H2A-H2B-H3-H4)2 octamers	16.667	2421.54	0.06643	6.05998	0.075996	5.31724	0.04207
Xl H4	28	49	GITKPAIRRLARRGGVKRISGL	N15	20	2 M NaCl Xl (H2A-H2B-H3-H4)2 octamers	166.667	2423.13	0.209541	7.65648	0.212767	5.27011	0.013221
Xl H4	29	49	ITKPAIRRLARRGGVKRISGL	N15	19	2 M NaCl Xl (H2A-H2B-H3-H4)2 octamers	0	2357.44	0.027107	0	0	4.6987	0.017078
Xl H4	29	49	ITKPAIRRLARRGGVKRISGL	N15	19	2 M NaCl Xl (H2A-H2B-H3-H4)2 octamers	0.167	2359.68	0.06997	2.24698	0.075037	4.73233	0.030693
Xl H4	29	49	ITKPAIRRLARRGGVKRISGL	N15	19	2 M NaCl Xl (H2A-H2B-H3-H4)2 octamers	1.667	2360.55	0.194655	3.11096	0.196534	4.70118	0.008338
Xl H4	29	49	ITKPAIRRLARRGGVKRISGL	N15	19	2 M NaCl Xl (H2A-H2B-H3-H4)2 octamers	16.667	2361.81	0.063578	4.37693	0.069116	4.70434	0.029329
Xl H4	29	49	ITKPAIRRLARRGGVKRISGL	N15	19	2 M NaCl Xl (H2A-H2B-H3-H4)2 octamers	166.667	2363.65	0.316975	6.2164	0.318132	4.665	0.021345
Xl H4	53	58	ETRGVL	N15	5	2 M NaCl Xl (H2A-H2B-H3-H4)2 octamers	0	683.782	0.048115	0	0	5.1765	0.019986
Xl H4	53	58	ETRGVL	N15	5	2 M NaCl Xl (H2A-H2B-H3-H4)2 octamers	0.167	683.822	0.062565	0.039963	0.078926	5.23331	0.037918
Xl H4	53	58	ETRGVL	N15	5	2 M NaCl Xl (H2A-H2B-H3-H4)2 octamers	1.667	684.002	0.035889	0.219618	0.060025	5.19562	0.01094
Xl H4	53	58	ETRGVL	N15	5	2 M NaCl Xl (H2A-H2B-H3-H4)2 octamers	16.667	684.538	0.013897	0.755672	0.050081	5.17979	0.031187
Xl H4	53	58	ETRGVL	N15	5	2 M NaCl Xl (H2A-H2B-H3-H4)2 octamers	166.667	684.939	0.050351	1.15731	0.069644	5.14599	0.023895
Xl H4	59	64	KVFLEN	N15	5	2 M NaCl Xl (H2A-H2B-H3-H4)2 octamers	0	757.834	0.042388	0	0	5.60595	0.035313
Xl H4	59	64	KVFLEN	N15	5	2 M NaCl Xl (H2A-H2B-H3-H4)2 octamers	0.167	757.804	0.028461	-0.030131	0.051057	5.6344	0.038925
Xl H4	59	64	KVFLEN	N15	5	2 M NaCl Xl (H2A-H2B-H3-H4)2 octamers	1.667	757.783	0.0219	-0.050848	0.047711	5.59324	0.011014
Xl H4	59	64	KVFLEN	N15	5	2 M NaCl Xl (H2A-H2B-H3-H4)2 octamers	16.667	757.907	0.014631	0.073237	0.044842	5.59779	0.036788
Xl H4	59	64	KVFLEN	N15	5	2 M NaCl Xl (H2A-H2B-H3-H4)2 octamers	166.667	758.215	0.012067	0.381029	0.044072	5.55408	0.018547
Xl H4	59	65	KVFLENV	N15	6	2 M NaCl Xl (H2A-H2B-H3-H4)2 octamers	0	857.976	0.059304	0	0	6.43792	0.041119
Xl H4	59	65	KVFLENV	N15	6	2 M NaCl Xl (H2A-H2B-H3-H4)2 octamers	0.167	857.891	0.020846	-0.085424	0.062861	6.45394	0.049741
Xl H4	59	65	KVFLENV	N15	6	2 M NaCl Xl (H2A-H2B-H3-H4)2 octamers	1.667	857.921	0.028247	-0.055528	0.065687	6.43429	0.021037
Xl H4	59	65	KVFLENV	N15	6	2 M NaCl Xl (H2A-H2B-H3-H4)2 octamers	16.667	857.998	0.03746	0.0214	0.070144	6.43249	0.053726
Xl H4	59	65	KVFLENV	N15	6	2 M NaCl Xl (H2A-H2B-H3-H4)2 octamers	166.667	858.279	0.021344	0.302657	0.063028	6.38983	0.009592
Xl H4	63	68	ENVIRD	N15	5	2 M NaCl Xl (H2A-H2B-H3-H4)2 octamers	0	755.622	0.015321	0	0	4.67935	0.021893
Xl H4	63	68	ENVIRD	N15	5	2 M NaCl Xl (H2A-H2B-H3-H4)2 octamers	0.167	755.732	0.006925	0.109638	0.016814	4.72114	0.028618
Xl H4	63	68	ENVIRD	N15	5	2 M NaCl Xl (H2A-H2B-H3-H4)2 octamers	1.667	755.736	0.033532	0.113879	0.036867	4.67794	0.002962
Xl H4	63	68	ENVIRD	N15	5	2 M NaCl Xl (H2A-H2B-H3-H4)2 octamers	16.667	755.746	0.026386	0.124001	0.030512	4.68633	0.028487
Xl H4	63	68	ENVIRD	N15	5	2 M NaCl Xl (H2A-H2B-H3-H4)2 octamers	166.667	755.862	0.02777	0.239103	0.031716	4.64635	0.012735
Xl H4	72	84	YTEHAKRKTVTAM	N15	12	2 M NaCl Xl (H2A-H2B-H3-H4)2 octamers	0	1556.58	0.056014	0	0	3.77012	0.129115
Xl H4	72	84	YTEHAKRKTVTAM	N15	12	2 M NaCl Xl (H2A-H2B-H3-H4)2 octamers	0.167	1558.83	0.063223	2.24126	0.084467	3.86586	0.015418
Xl H4	72	84	YTEHAKRKTVTAM	N15	12	2 M NaCl Xl (H2A-H2B-H3-H4)2 octamers	1.667	1559.48	0.130816	2.89229	0.142304	3.85507	0.004549
Xl H4	72	84	YTEHAKRKTVTAM	N15	12	2 M NaCl Xl (H2A-H2B-H3-H4)2 octamers	16.667	1560.08	0.071122	3.49659	0.090531	3.85088	0.060696
Xl H4	72	84	YTEHAKRKTVTAM	N15	12	2 M NaCl Xl (H2A-H2B-H3-H4)2 octamers	166.667	1560.4	0.155848	3.81611	0.165608	3.83178	0.02485
Xl H4	85	90	DVVYAL	N15	5	2 M NaCl Xl (H2A-H2B-H3-H4)2 octamers	0	685.632	0.01157	0	0	6.80713	0.043752
Xl H4	85	90	DVVYAL	N15	5	2 M NaCl Xl (H2A-H2B-H3-H4)2 octamers	0.167	685.636	0.013449	0.004649	0.017741	7.11713	0.053386
Xl H4	85	90	DVVYAL	N15	5	2 M NaCl Xl (H2A-H2B-H3-H4)2 octamers	1.667	685.647	0.010289	0.014941	0.015483	7.09676	0.026656
Xl H4	85	90	DVVYAL	N15	5	2 M NaCl Xl (H2A-H2B-H3-H4)2 octamers	16.667	685.668	0.013942	0.036005	0.018118	7.11675	0.066697
Xl H4	85	90	DVVYAL	N15	5	2 M NaCl Xl (H2A-H2B-H3-H4)2 octamers	166.667	685.734	0.020675	0.102558	0.023692	7.05764	0.003765
Xl H4	90	102	LKRQGRTLYGFGG	N15	12	2 M NaCl Xl (H2A-H2B-H3-H4)2 octamers	0	1474.56	0.016648	0	0	5.64257	0.025511
Xl H4	90	102	LKRQGRTLYGFGG	N15	12	2 M NaCl Xl (H2A-H2B-H3-H4)2 octamers	0.167	1478.78	0.182105	4.21857	0.182865	5.68487	0.042133
Xl H4	90	102	LKRQGRTLYGFGG	N15	12	2 M NaCl Xl (H2A-H2B-H3-H4)2 octamers	1.667	1479.17	0.205026	4.61539	0.2057	5.63077	0.010497
Xl H4	90	102	LKRQGRTLYGFGG	N15	12	2 M NaCl Xl (H2A-H2B-H3-H4)2 octamers	16.667	1480.04	0.155008	5.48045	0.155899	5.63631	0.033514
Xl H4	90	102	LKRQGRTLYGFGG	N15	12	2 M NaCl Xl (H2A-H2B-H3-H4)2 octamers	166.667	1480.05	0.183156	5.49296	0.183912	5.57775	0.022635

## Sheet: 6. Species 2 M Tetramers
Protein	Start	End	Sequence	Modification	MaxUptake	State	Exposure	Center	Center SD	Uptake	Uptake SD	RT	RT SD
Hs H3	60	70	LLIRKLPFQRL	C13	9	2 M NaCl Hs (H3-H4)2 tetramers	0	1462.74	0.041625	0	0	6.46034	0.012712
Hs H3	60	70	LLIRKLPFQRL	C13	9	2 M NaCl Hs (H3-H4)2 tetramers	0.167	1464.21	0.010358	1.47214	0.042894	6.42261	0.057956
Hs H3	60	70	LLIRKLPFQRL	C13	9	2 M NaCl Hs (H3-H4)2 tetramers	1.667	1465.5	0.043991	2.76168	0.060563	6.38884	0.053421
Hs H3	60	70	LLIRKLPFQRL	C13	9	2 M NaCl Hs (H3-H4)2 tetramers	16.667	1466.83	0.054638	4.09633	0.068687	6.38438	0.050439
Hs H3	60	70	LLIRKLPFQRL	C13	9	2 M NaCl Hs (H3-H4)2 tetramers	166.667	1467.73	0.032615	4.99019	0.052881	6.40252	0.055745
Hs H3	61	70	LIRKLPFQRL	C13	8	2 M NaCl Hs (H3-H4)2 tetramers	0	1344.17	0.032533	0	0	5.81798	0.023777
Hs H3	61	70	LIRKLPFQRL	C13	8	2 M NaCl Hs (H3-H4)2 tetramers	0.167	1345.27	0.038141	1.09635	0.050131	5.78709	0.054322
Hs H3	61	70	LIRKLPFQRL	C13	8	2 M NaCl Hs (H3-H4)2 tetramers	1.667	1346.24	0.093417	2.0634	0.098919	5.75439	0.049066
Hs H3	61	70	LIRKLPFQRL	C13	8	2 M NaCl Hs (H3-H4)2 tetramers	16.667	1347.22	0.03064	3.04381	0.04469	5.7405	0.041504
Hs H3	61	70	LIRKLPFQRL	C13	8	2 M NaCl Hs (H3-H4)2 tetramers	166.667	1348.04	0.029598	3.87075	0.043982	5.76636	0.049443
Hs H3	62	70	IRKLPFQRL	C13	7	2 M NaCl Hs (H3-H4)2 tetramers	0	1225.17	0.025828	0	0	5.85094	0.018399
Hs H3	62	70	IRKLPFQRL	C13	7	2 M NaCl Hs (H3-H4)2 tetramers	0.167	1226.01	0.017137	0.840633	0.030996	5.82391	0.049768
Hs H3	62	70	IRKLPFQRL	C13	7	2 M NaCl Hs (H3-H4)2 tetramers	1.667	1226.77	0.029215	1.59703	0.038995	5.78903	0.044609
Hs H3	62	70	IRKLPFQRL	C13	7	2 M NaCl Hs (H3-H4)2 tetramers	16.667	1227.66	0.047916	2.49584	0.054434	5.78281	0.041233
Hs H3	62	70	IRKLPFQRL	C13	7	2 M NaCl Hs (H3-H4)2 tetramers	166.667	1228.56	0.054277	3.39245	0.060109	5.80879	0.048721
Hs H3	71	77	VREIAQD	C13	6	2 M NaCl Hs (H3-H4)2 tetramers	0	864.146	0.022277	0	0	4.35142	0.00976
Hs H3	71	77	VREIAQD	C13	6	2 M NaCl Hs (H3-H4)2 tetramers	0.167	864.259	0.0186	0.113388	0.029022	4.33204	0.028885
Hs H3	71	77	VREIAQD	C13	6	2 M NaCl Hs (H3-H4)2 tetramers	1.667	864.652	0.016315	0.506295	0.027613	4.31062	0.030681
Hs H3	71	77	VREIAQD	C13	6	2 M NaCl Hs (H3-H4)2 tetramers	16.667	864.949	0.010094	0.802878	0.024458	4.30757	0.028088
Hs H3	71	77	VREIAQD	C13	6	2 M NaCl Hs (H3-H4)2 tetramers	166.667	865.654	0.004811	1.50829	0.022791	4.31303	0.023333
Hs H3	78	84	FKTDLRF	C13	6	2 M NaCl Hs (H3-H4)2 tetramers	0	970.04	0.023971	0	0	6.41281	0.010258
Hs H3	78	84	FKTDLRF	C13	6	2 M NaCl Hs (H3-H4)2 tetramers	0.167	972.124	0.065503	2.08422	0.069751	6.37131	0.057414
Hs H3	78	84	FKTDLRF	C13	6	2 M NaCl Hs (H3-H4)2 tetramers	1.667	973.033	0.065689	2.99316	0.069926	6.33969	0.054386
Hs H3	78	84	FKTDLRF	C13	6	2 M NaCl Hs (H3-H4)2 tetramers	16.667	973.035	0.023366	2.9946	0.033475	6.33613	0.049337
Hs H3	78	84	FKTDLRF	C13	6	2 M NaCl Hs (H3-H4)2 tetramers	166.667	972.991	0.030315	2.95052	0.038647	6.35613	0.0588
Hs H3	91	98	ALQEACEA	C13	7	2 M NaCl Hs (H3-H4)2 tetramers	0	867.166	0.002809	0	0	5.34126	0.008145
Hs H3	91	98	ALQEACEA	C13	7	2 M NaCl Hs (H3-H4)2 tetramers	0.167	867.191	0.029414	0.025142	0.029548	5.30613	0.04504
Hs H3	91	98	ALQEACEA	C13	7	2 M NaCl Hs (H3-H4)2 tetramers	1.667	867.181	0.020816	0.014668	0.021005	5.28622	0.042901
Hs H3	91	98	ALQEACEA	C13	7	2 M NaCl Hs (H3-H4)2 tetramers	16.667	867.2	0.01172	0.034189	0.012052	5.27703	0.041367
Hs H3	91	98	ALQEACEA	C13	7	2 M NaCl Hs (H3-H4)2 tetramers	166.667	867.385	0.017781	0.218849	0.018001	5.29606	0.046974
Hs H3	103	109	LFEDTNL	C13	6	2 M NaCl Hs (H3-H4)2 tetramers	0	889.079	0.01726	0	0	7.04429	0.006907
Hs H3	103	109	LFEDTNL	C13	6	2 M NaCl Hs (H3-H4)2 tetramers	0.167	889.185	0.015715	0.10611	0.023343	6.98317	0.063139
Hs H3	103	109	LFEDTNL	C13	6	2 M NaCl Hs (H3-H4)2 tetramers	1.667	889.192	0.001478	0.113429	0.017323	6.95648	0.056459
Hs H3	103	109	LFEDTNL	C13	6	2 M NaCl Hs (H3-H4)2 tetramers	16.667	889.197	0.010829	0.118685	0.020376	6.95015	0.056622
Hs H3	103	109	LFEDTNL	C13	6	2 M NaCl Hs (H3-H4)2 tetramers	166.667	889.385	0.030273	0.306589	0.034848	6.97766	0.065817
Hs H3	104	109	FEDTNL	C13	5	2 M NaCl Hs (H3-H4)2 tetramers	0	771.493	0.004342	0	0	6.22617	0.013593
Hs H3	104	109	FEDTNL	C13	5	2 M NaCl Hs (H3-H4)2 tetramers	0.167	771.563	0.019625	0.069374	0.0201	6.18965	0.050028
Hs H3	104	109	FEDTNL	C13	5	2 M NaCl Hs (H3-H4)2 tetramers	1.667	771.599	0.004507	0.106121	0.006258	6.13772	0.011669
Hs H3	104	109	FEDTNL	C13	5	2 M NaCl Hs (H3-H4)2 tetramers	16.667	771.564	0.009207	0.070953	0.01018	6.159	0.048723
Hs H3	104	109	FEDTNL	C13	5	2 M NaCl Hs (H3-H4)2 tetramers	166.667	771.57	0.00934	0.076955	0.0103	6.19208	0.049906
Hs H3	110	120	CAIHAKRVTIM	C13	10	2 M NaCl Hs (H3-H4)2 tetramers	0	1295.41	0.027152	0	0	5.12599	0.014658
Hs H3	110	120	CAIHAKRVTIM	C13	10	2 M NaCl Hs (H3-H4)2 tetramers	0.167	1296.25	0.025425	0.84746	0.037198	5.10511	0.038784
Hs H3	110	120	CAIHAKRVTIM	C13	10	2 M NaCl Hs (H3-H4)2 tetramers	1.667	1296.7	0.012384	1.29524	0.029843	5.07675	0.038228
Hs H3	110	120	CAIHAKRVTIM	C13	10	2 M NaCl Hs (H3-H4)2 tetramers	16.667	1297.08	0.018641	1.67367	0.032936	5.07647	0.033833
Hs H3	110	120	CAIHAKRVTIM	C13	10	2 M NaCl Hs (H3-H4)2 tetramers	166.667	1297.66	0.019427	2.25372	0.033387	5.09068	0.043121
Hs H3	110	123	CAIHAKRVTIMPKD	C13	12	2 M NaCl Hs (H3-H4)2 tetramers	0	1650.42	0.016186	0	0	4.68028	0.01161
Hs H3	110	123	CAIHAKRVTIMPKD	C13	12	2 M NaCl Hs (H3-H4)2 tetramers	0.167	1651.99	0.026415	1.56973	0.030979	4.65752	0.03419
Hs H3	110	123	CAIHAKRVTIMPKD	C13	12	2 M NaCl Hs (H3-H4)2 tetramers	1.667	1652.33	0.040585	1.90734	0.043693	4.63424	0.034778
Hs H3	110	123	CAIHAKRVTIMPKD	C13	12	2 M NaCl Hs (H3-H4)2 tetramers	16.667	1652.61	0.024769	2.18803	0.029589	4.63174	0.02845
Hs H3	110	123	CAIHAKRVTIMPKD	C13	12	2 M NaCl Hs (H3-H4)2 tetramers	166.667	1653.15	0.016333	2.72524	0.022994	4.64199	0.031702
Hs H4	50	58	IYEETRGVL	C13	8	2 M NaCl Hs (H3-H4)2 tetramers	0	1126.71	0.009114	0	0	6.08407	0.015556
Hs H4	50	58	IYEETRGVL	C13	8	2 M NaCl Hs (H3-H4)2 tetramers	0.167	1127.04	0.030492	0.32045	0.031825	6.0527	0.055512
Hs H4	50	58	IYEETRGVL	C13	8	2 M NaCl Hs (H3-H4)2 tetramers	1.667	1127.55	0.019321	0.83234	0.021363	6.02011	0.050134
Hs H4	50	58	IYEETRGVL	C13	8	2 M NaCl Hs (H3-H4)2 tetramers	16.667	1128.3	0.070153	1.58264	0.070743	6.01739	0.046274
Hs H4	50	58	IYEETRGVL	C13	8	2 M NaCl Hs (H3-H4)2 tetramers	166.667	1129.17	0.025445	2.45553	0.027028	6.03844	0.0515
Hs H4	53	58	ETRGVL	C13	5	2 M NaCl Hs (H3-H4)2 tetramers	0	701.675	0.020848	0	0	5.28682	0.012457
Hs H4	53	58	ETRGVL	C13	5	2 M NaCl Hs (H3-H4)2 tetramers	0.167	701.834	0.015243	0.158232	0.025826	5.27068	0.04296
Hs H4	53	58	ETRGVL	C13	5	2 M NaCl Hs (H3-H4)2 tetramers	1.667	702.22	0.030716	0.544852	0.037123	5.24077	0.040217
Hs H4	53	58	ETRGVL	C13	5	2 M NaCl Hs (H3-H4)2 tetramers	16.667	702.739	0.024967	1.06313	0.032526	5.23516	0.038261
Hs H4	53	58	ETRGVL	C13	5	2 M NaCl Hs (H3-H4)2 tetramers	166.667	703.307	0.007764	1.63194	0.022247	5.23731	0.040173
Hs H4	59	64	KVFLEN	C13	5	2 M NaCl Hs (H3-H4)2 tetramers	0	783.786	0.07081	0	0	5.69972	0.009311
Hs H4	59	64	KVFLEN	C13	5	2 M NaCl Hs (H3-H4)2 tetramers	0.167	783.876	0.03704	0.089311	0.079913	5.66334	0.045006
Hs H4	59	64	KVFLEN	C13	5	2 M NaCl Hs (H3-H4)2 tetramers	1.667	783.877	0.024266	0.090347	0.074853	5.63775	0.044893
Hs H4	59	64	KVFLEN	C13	5	2 M NaCl Hs (H3-H4)2 tetramers	16.667	783.95	0.026143	0.163467	0.075482	5.63061	0.041922
Hs H4	59	64	KVFLEN	C13	5	2 M NaCl Hs (H3-H4)2 tetramers	166.667	784.208	0.021822	0.421649	0.074097	5.65191	0.049693
Hs H4	59	65	KVFLENV	C13	6	2 M NaCl Hs (H3-H4)2 tetramers	0	887.935	0.016953	0	0	6.52112	0.013343
Hs H4	59	65	KVFLENV	C13	6	2 M NaCl Hs (H3-H4)2 tetramers	0.167	887.978	0.021526	0.042769	0.0274	6.4753	0.0589
Hs H4	59	65	KVFLENV	C13	6	2 M NaCl Hs (H3-H4)2 tetramers	1.667	887.996	0.010677	0.061268	0.020035	6.44812	0.052038
Hs H4	59	65	KVFLENV	C13	6	2 M NaCl Hs (H3-H4)2 tetramers	16.667	888.036	0.013402	0.10148	0.02161	6.4441	0.050947
Hs H4	59	65	KVFLENV	C13	6	2 M NaCl Hs (H3-H4)2 tetramers	166.667	888.319	0.015481	0.383688	0.022958	6.46558	0.059188
Hs H4	61	68	FLENVIRD	C13	7	2 M NaCl Hs (H3-H4)2 tetramers	0	1049.59	0.021379	0	0	6.36399	0.012195
Hs H4	61	68	FLENVIRD	C13	7	2 M NaCl Hs (H3-H4)2 tetramers	0.167	1049.67	0.050564	0.082712	0.054898	6.31507	0.059038
Hs H4	61	68	FLENVIRD	C13	7	2 M NaCl Hs (H3-H4)2 tetramers	1.667	1049.74	0.028436	0.155147	0.035576	6.28937	0.051514
Hs H4	61	68	FLENVIRD	C13	7	2 M NaCl Hs (H3-H4)2 tetramers	16.667	1049.76	0.035327	0.165393	0.041292	6.27914	0.048918
Hs H4	61	68	FLENVIRD	C13	7	2 M NaCl Hs (H3-H4)2 tetramers	166.667	1050.03	0.040602	0.443059	0.045887	6.29905	0.056209
Hs H4	65	71	VIRDAVT	C13	6	2 M NaCl Hs (H3-H4)2 tetramers	0	805.981	0.006111	0	0	4.61612	0.012318
Hs H4	65	71	VIRDAVT	C13	6	2 M NaCl Hs (H3-H4)2 tetramers	0.167	806.245	0.022123	0.263913	0.022951	4.59657	0.030045
Hs H4	65	71	VIRDAVT	C13	6	2 M NaCl Hs (H3-H4)2 tetramers	1.667	806.576	0.01216	0.594452	0.013609	4.57479	0.035076
Hs H4	65	71	VIRDAVT	C13	6	2 M NaCl Hs (H3-H4)2 tetramers	16.667	806.779	0.013362	0.798042	0.014693	4.56955	0.03217
Hs H4	65	71	VIRDAVT	C13	6	2 M NaCl Hs (H3-H4)2 tetramers	166.667	806.877	0.008117	0.896347	0.01016	4.57428	0.030518
Hs H4	69	84	AVTYTEHAKRKTVTAM	C13	15	2 M NaCl Hs (H3-H4)2 tetramers	0	1883.99	0.029778	0	0	4.3447	0.010892
Hs H4	69	84	AVTYTEHAKRKTVTAM	C13	15	2 M NaCl Hs (H3-H4)2 tetramers	0.167	1887.02	0.061744	3.02786	0.06855	4.32634	0.029285
Hs H4	69	84	AVTYTEHAKRKTVTAM	C13	15	2 M NaCl Hs (H3-H4)2 tetramers	1.667	1888.5	0.055057	4.51014	0.062594	4.29811	0.029728
Hs H4	69	84	AVTYTEHAKRKTVTAM	C13	15	2 M NaCl Hs (H3-H4)2 tetramers	16.667	1889.33	0.07589	5.33364	0.081524	4.29955	0.026277
Hs H4	69	84	AVTYTEHAKRKTVTAM	C13	15	2 M NaCl Hs (H3-H4)2 tetramers	166.667	1889.48	0.066509	5.48438	0.072871	4.30809	0.028798
Hs H4	72	84	YTEHAKRKTVTAM	C13	12	2 M NaCl Hs (H3-H4)2 tetramers	0	1600.82	0.030719	0	0	3.90396	0.011713
Hs H4	72	84	YTEHAKRKTVTAM	C13	12	2 M NaCl Hs (H3-H4)2 tetramers	0.167	1603.5	0.050993	2.67926	0.059531	3.88938	0.015403
Hs H4	72	84	YTEHAKRKTVTAM	C13	12	2 M NaCl Hs (H3-H4)2 tetramers	1.667	1604.3	0.049056	3.48405	0.05788	3.87324	0.026982
Hs H4	72	84	YTEHAKRKTVTAM	C13	12	2 M NaCl Hs (H3-H4)2 tetramers	16.667	1604.65	0.060018	3.83132	0.067422	3.8774	0.019244
Hs H4	72	84	YTEHAKRKTVTAM	C13	12	2 M NaCl Hs (H3-H4)2 tetramers	166.667	1604.85	0.036136	4.02745	0.047429	3.87405	0.007411
Hs H4	90	102	LKRQGRTLYGFGG	C13	12	2 M NaCl Hs (H3-H4)2 tetramers	0	1516.38	0.063262	0	0	5.75937	0.012865
Hs H4	90	102	LKRQGRTLYGFGG	C13	12	2 M NaCl Hs (H3-H4)2 tetramers	0.167	1521.48	0.152864	5.10129	0.165437	5.73435	0.050087
Hs H4	90	102	LKRQGRTLYGFGG	C13	12	2 M NaCl Hs (H3-H4)2 tetramers	1.667	1522.13	0.146807	5.75461	0.159858	5.70202	0.044563
Hs H4	90	102	LKRQGRTLYGFGG	C13	12	2 M NaCl Hs (H3-H4)2 tetramers	16.667	1522.58	0.07401	6.19869	0.097362	5.69995	0.042845
Hs H4	90	102	LKRQGRTLYGFGG	C13	12	2 M NaCl Hs (H3-H4)2 tetramers	166.667	1522.5	0.060047	6.11686	0.087222	5.70961	0.047012
Xl H3	60	70	LLIRKLPFQRL	N15	9	2 M NaCl Xl (H3-H4)2 tetramers	0	1416.55	0.019801	0	0	6.46929	0.013724
Xl H3	60	70	LLIRKLPFQRL	N15	9	2 M NaCl Xl (H3-H4)2 tetramers	0.167	1417.82	0.022382	1.27029	0.029884	6.42447	0.056173
Xl H3	60	70	LLIRKLPFQRL	N15	9	2 M NaCl Xl (H3-H4)2 tetramers	1.667	1419.2	0.048474	2.65169	0.052362	6.40055	0.054534
Xl H3	60	70	LLIRKLPFQRL	N15	9	2 M NaCl Xl (H3-H4)2 tetramers	16.667	1420.49	0.032477	3.93718	0.038038	6.39714	0.050636
Xl H3	60	70	LLIRKLPFQRL	N15	9	2 M NaCl Xl (H3-H4)2 tetramers	166.667	1421.25	0.07356	4.69486	0.076178	6.40151	0.057315
Xl H3	61	70	LIRKLPFQRL	N15	8	2 M NaCl Xl (H3-H4)2 tetramers	0	1302.51	0.048959	0	0	6.09993	0.113763
Xl H3	61	70	LIRKLPFQRL	N15	8	2 M NaCl Xl (H3-H4)2 tetramers	0.167	1303.64	0.025122	1.1288	0.055028	6.01801	0.054644
Xl H3	61	70	LIRKLPFQRL	N15	8	2 M NaCl Xl (H3-H4)2 tetramers	1.667	1304.71	0.059016	2.19231	0.07668	5.99176	0.04604
Xl H3	61	70	LIRKLPFQRL	N15	8	2 M NaCl Xl (H3-H4)2 tetramers	16.667	1305.55	0.054588	3.03837	0.073327	5.98608	0.0477
Xl H3	61	70	LIRKLPFQRL	N15	8	2 M NaCl Xl (H3-H4)2 tetramers	166.667	1306.33	0.026712	3.81297	0.055772	5.99398	0.048343
Xl H3	62	70	IRKLPFQRL	N15	7	2 M NaCl Xl (H3-H4)2 tetramers	0	1188.27	0.012037	0	0	5.85539	0.022057
Xl H3	62	70	IRKLPFQRL	N15	7	2 M NaCl Xl (H3-H4)2 tetramers	0.167	1189.21	0.050188	0.933512	0.051612	5.824	0.049666
Xl H3	62	70	IRKLPFQRL	N15	7	2 M NaCl Xl (H3-H4)2 tetramers	1.667	1190.14	0.030751	1.86793	0.033023	5.8017	0.048239
Xl H3	62	70	IRKLPFQRL	N15	7	2 M NaCl Xl (H3-H4)2 tetramers	16.667	1190.82	0.016822	2.54612	0.020685	5.78907	0.044881
Xl H3	62	70	IRKLPFQRL	N15	7	2 M NaCl Xl (H3-H4)2 tetramers	166.667	1191.7	0.053003	3.42805	0.054353	5.80461	0.049407
Xl H3	71	77	VREIAQD	N15	6	2 M NaCl Xl (H3-H4)2 tetramers	0	841.668	0.029191	0	0	4.35214	0.007939
Xl H3	71	77	VREIAQD	N15	6	2 M NaCl Xl (H3-H4)2 tetramers	0.167	841.831	0.049146	0.163427	0.057162	4.33415	0.026852
Xl H3	71	77	VREIAQD	N15	6	2 M NaCl Xl (H3-H4)2 tetramers	1.667	842.182	0.071076	0.514332	0.076837	4.31249	0.031509
Xl H3	71	77	VREIAQD	N15	6	2 M NaCl Xl (H3-H4)2 tetramers	16.667	842.414	0.057149	0.746734	0.064172	4.31321	0.027973
Xl H3	71	77	VREIAQD	N15	6	2 M NaCl Xl (H3-H4)2 tetramers	166.667	843.246	0.019176	1.57875	0.034926	4.31022	0.022852
Xl H3	78	84	FKTDLRF	N15	6	2 M NaCl Xl (H3-H4)2 tetramers	0	937.891	0.021706	0	0	6.41068	0.010295
Xl H3	78	84	FKTDLRF	N15	6	2 M NaCl Xl (H3-H4)2 tetramers	0.167	939.916	0.04266	2.02503	0.047864	6.36812	0.059003
Xl H3	78	84	FKTDLRF	N15	6	2 M NaCl Xl (H3-H4)2 tetramers	1.667	940.921	0.116493	3.03008	0.118498	6.34366	0.056331
Xl H3	78	84	FKTDLRF	N15	6	2 M NaCl Xl (H3-H4)2 tetramers	16.667	940.906	0.037403	3.01559	0.043245	6.33981	0.051379
Xl H3	78	84	FKTDLRF	N15	6	2 M NaCl Xl (H3-H4)2 tetramers	166.667	940.847	0.080684	2.95658	0.083552	6.3492	0.056271
Xl H3	91	98	ALQEASEA	N15	7	2 M NaCl Xl (H3-H4)2 tetramers	0	827.593	0.038432	0	0	4.76313	0.004953
Xl H3	91	98	ALQEASEA	N15	7	2 M NaCl Xl (H3-H4)2 tetramers	0.167	827.663	0.139461	0.069492	0.14466	4.77321	0.053467
Xl H3	91	98	ALQEASEA	N15	7	2 M NaCl Xl (H3-H4)2 tetramers	1.667	827.551	0.00669	-0.042693	0.03901	4.7284	0.036825
Xl H3	91	98	ALQEASEA	N15	7	2 M NaCl Xl (H3-H4)2 tetramers	16.667	827.642	0.048764	0.048316	0.062088	4.71983	0.037237
Xl H3	91	98	ALQEASEA	N15	7	2 M NaCl Xl (H3-H4)2 tetramers	166.667	827.848	0.105362	0.254109	0.112152	4.72198	0.038882
Xl H3	103	109	LFEDTNL	N15	6	2 M NaCl Xl (H3-H4)2 tetramers	0	859.764	0.008964	0	0	7.04599	0.007035
Xl H3	103	109	LFEDTNL	N15	6	2 M NaCl Xl (H3-H4)2 tetramers	0.167	859.848	0.00856	0.08461	0.012395	6.98332	0.062664
Xl H3	103	109	LFEDTNL	N15	6	2 M NaCl Xl (H3-H4)2 tetramers	1.667	859.848	0.003663	0.084127	0.009684	6.96397	0.058782
Xl H3	103	109	LFEDTNL	N15	6	2 M NaCl Xl (H3-H4)2 tetramers	16.667	859.899	0.012205	0.135675	0.015143	6.96013	0.059814
Xl H3	103	109	LFEDTNL	N15	6	2 M NaCl Xl (H3-H4)2 tetramers	166.667	860.099	0.008599	0.335304	0.012422	6.97288	0.066419
Xl H3	104	109	FEDTNL	N15	5	2 M NaCl Xl (H3-H4)2 tetramers	0	745.616	0.00829	0	0	6.22886	0.010445
Xl H3	104	109	FEDTNL	N15	5	2 M NaCl Xl (H3-H4)2 tetramers	0.167	745.693	0.008334	0.076681	0.011755	6.19035	0.056389
Xl H3	104	109	FEDTNL	N15	5	2 M NaCl Xl (H3-H4)2 tetramers	1.667	745.704	0.006604	0.088374	0.010599	6.17006	0.053269
Xl H3	104	109	FEDTNL	N15	5	2 M NaCl Xl (H3-H4)2 tetramers	16.667	745.718	0.012044	0.101681	0.014622	6.16056	0.051816
Xl H3	104	109	FEDTNL	N15	5	2 M NaCl Xl (H3-H4)2 tetramers	166.667	745.911	0.010318	0.295417	0.013236	6.16975	0.057251
Xl H3	110	120	CAIHAKRVTIM	N15	10	2 M NaCl Xl (H3-H4)2 tetramers	0	1260.19	0.033751	0	0	5.12531	0.014331
Xl H3	110	120	CAIHAKRVTIM	N15	10	2 M NaCl Xl (H3-H4)2 tetramers	0.167	1261.01	0.055684	0.824981	0.065114	5.10693	0.038231
Xl H3	110	120	CAIHAKRVTIM	N15	10	2 M NaCl Xl (H3-H4)2 tetramers	1.667	1261.43	0.039351	1.24108	0.051842	5.08212	0.04011
Xl H3	110	120	CAIHAKRVTIM	N15	10	2 M NaCl Xl (H3-H4)2 tetramers	16.667	1261.74	0.017702	1.54766	0.038111	5.08007	0.034507
Xl H3	110	120	CAIHAKRVTIM	N15	10	2 M NaCl Xl (H3-H4)2 tetramers	166.667	1262.11	0.04802	1.921	0.058694	5.09083	0.040731
Xl H3	110	123	CAIHAKRVTIMPKD	N15	12	2 M NaCl Xl (H3-H4)2 tetramers	0	1605.22	0.067742	0	0	4.67948	0.012231
Xl H3	110	123	CAIHAKRVTIMPKD	N15	12	2 M NaCl Xl (H3-H4)2 tetramers	0.167	1606.72	0.111275	1.50191	0.130273	4.65399	0.033225
Xl H3	110	123	CAIHAKRVTIMPKD	N15	12	2 M NaCl Xl (H3-H4)2 tetramers	1.667	1607.07	0.022283	1.8513	0.071313	4.63716	0.035931
Xl H3	110	123	CAIHAKRVTIMPKD	N15	12	2 M NaCl Xl (H3-H4)2 tetramers	16.667	1607.3	0.049176	2.08308	0.083709	4.6326	0.031786
Xl H3	110	123	CAIHAKRVTIMPKD	N15	12	2 M NaCl Xl (H3-H4)2 tetramers	166.667	1607.82	0.05128	2.60475	0.084962	4.63604	0.030366
Xl H4	50	58	IYEETRGVL	N15	8	2 M NaCl Xl (H3-H4)2 tetramers	0	1092.04	0.014252	0	0	6.09007	0.015342
Xl H4	50	58	IYEETRGVL	N15	8	2 M NaCl Xl (H3-H4)2 tetramers	0.167	1092.4	0.061927	0.367196	0.063546	6.05638	0.057158
Xl H4	50	58	IYEETRGVL	N15	8	2 M NaCl Xl (H3-H4)2 tetramers	1.667	1092.99	0.037918	0.951465	0.040508	6.03039	0.053245
Xl H4	50	58	IYEETRGVL	N15	8	2 M NaCl Xl (H3-H4)2 tetramers	16.667	1093.9	0.035216	1.86414	0.03799	6.02398	0.046153
Xl H4	50	58	IYEETRGVL	N15	8	2 M NaCl Xl (H3-H4)2 tetramers	166.667	1094.53	0.074759	2.49469	0.076106	6.03283	0.05123
Xl H4	53	58	ETRGVL	N15	5	2 M NaCl Xl (H3-H4)2 tetramers	0	683.582	0.00732	0	0	5.28275	0.012251
Xl H4	53	58	ETRGVL	N15	5	2 M NaCl Xl (H3-H4)2 tetramers	0.167	683.769	0.008553	0.186726	0.011258	5.26412	0.040148
Xl H4	53	58	ETRGVL	N15	5	2 M NaCl Xl (H3-H4)2 tetramers	1.667	684.134	0.032563	0.552276	0.033376	5.2416	0.042747
Xl H4	53	58	ETRGVL	N15	5	2 M NaCl Xl (H3-H4)2 tetramers	16.667	684.735	0.025509	1.15276	0.026539	5.23725	0.038112
Xl H4	53	58	ETRGVL	N15	5	2 M NaCl Xl (H3-H4)2 tetramers	166.667	685.137	0.010689	1.5549	0.012955	5.24154	0.039249
Xl H4	59	64	KVFLEN	N15	5	2 M NaCl Xl (H3-H4)2 tetramers	0	757.699	0.008453	0	0	5.70033	0.010048
Xl H4	59	64	KVFLEN	N15	5	2 M NaCl Xl (H3-H4)2 tetramers	0.167	757.713	0.003002	0.013823	0.008971	5.66264	0.046119
Xl H4	59	64	KVFLEN	N15	5	2 M NaCl Xl (H3-H4)2 tetramers	1.667	757.731	0.019234	0.031381	0.02101	5.6434	0.045966
Xl H4	59	64	KVFLEN	N15	5	2 M NaCl Xl (H3-H4)2 tetramers	16.667	757.868	0.007755	0.168294	0.011472	5.63806	0.044176
Xl H4	59	64	KVFLEN	N15	5	2 M NaCl Xl (H3-H4)2 tetramers	166.667	758.202	0.028855	0.503162	0.030067	5.65106	0.048648
Xl H4	59	65	KVFLENV	N15	6	2 M NaCl Xl (H3-H4)2 tetramers	0	857.796	0.012538	0	0	6.52503	0.013695
Xl H4	59	65	KVFLENV	N15	6	2 M NaCl Xl (H3-H4)2 tetramers	0.167	857.836	0.026493	0.039703	0.02931	6.47597	0.059327
Xl H4	59	65	KVFLENV	N15	6	2 M NaCl Xl (H3-H4)2 tetramers	1.667	857.878	0.0227	0.081687	0.025933	6.45442	0.054134
Xl H4	59	65	KVFLENV	N15	6	2 M NaCl Xl (H3-H4)2 tetramers	16.667	857.98	0.012964	0.183387	0.018035	6.45111	0.052426
Xl H4	59	65	KVFLENV	N15	6	2 M NaCl Xl (H3-H4)2 tetramers	166.667	858.372	0.008462	0.575993	0.015126	6.46266	0.05961
Xl H4	61	68	FLENVIRD	N15	7	2 M NaCl Xl (H3-H4)2 tetramers	0	1017.91	0.017419	0	0	6.35998	0.012607
Xl H4	61	68	FLENVIRD	N15	7	2 M NaCl Xl (H3-H4)2 tetramers	0.167	1017.96	0.029854	0.043587	0.034564	6.3118	0.059306
Xl H4	61	68	FLENVIRD	N15	7	2 M NaCl Xl (H3-H4)2 tetramers	1.667	1017.99	0.045567	0.080844	0.048783	6.29611	0.052835
Xl H4	61	68	FLENVIRD	N15	7	2 M NaCl Xl (H3-H4)2 tetramers	16.667	1018.11	0.029171	0.1969	0.033977	6.29152	0.052218
Xl H4	61	68	FLENVIRD	N15	7	2 M NaCl Xl (H3-H4)2 tetramers	166.667	1018.53	0.063661	0.615641	0.066001	6.29577	0.056447
Xl H4	65	71	VIRDAVT	N15	6	2 M NaCl Xl (H3-H4)2 tetramers	0	783.697	0.007267	0	0	4.6208	0.009796
Xl H4	65	71	VIRDAVT	N15	6	2 M NaCl Xl (H3-H4)2 tetramers	0.167	783.906	0.055998	0.208697	0.056467	4.59485	0.02937
Xl H4	65	71	VIRDAVT	N15	6	2 M NaCl Xl (H3-H4)2 tetramers	1.667	784.375	0.046828	0.677757	0.047388	4.58001	0.036245
Xl H4	65	71	VIRDAVT	N15	6	2 M NaCl Xl (H3-H4)2 tetramers	16.667	784.525	0.043922	0.827719	0.044519	4.57489	0.031652
Xl H4	65	71	VIRDAVT	N15	6	2 M NaCl Xl (H3-H4)2 tetramers	166.667	784.607	0.030415	0.909681	0.031271	4.57197	0.030249
Xl H4	69	84	AVTYTEHAKRKTVTAM	N15	15	2 M NaCl Xl (H3-H4)2 tetramers	0	1830.77	0.0479	0	0	4.3465	0.010511
Xl H4	69	84	AVTYTEHAKRKTVTAM	N15	15	2 M NaCl Xl (H3-H4)2 tetramers	0.167	1833.71	0.091972	2.94349	0.103698	4.32149	0.033313
Xl H4	69	84	AVTYTEHAKRKTVTAM	N15	15	2 M NaCl Xl (H3-H4)2 tetramers	1.667	1835.36	0.068612	4.58928	0.083678	4.30301	0.031172
Xl H4	69	84	AVTYTEHAKRKTVTAM	N15	15	2 M NaCl Xl (H3-H4)2 tetramers	16.667	1836.11	0.053977	5.33664	0.072166	4.29784	0.026364
Xl H4	69	84	AVTYTEHAKRKTVTAM	N15	15	2 M NaCl Xl (H3-H4)2 tetramers	166.667	1836.25	0.177992	5.48151	0.184325	4.3046	0.025986
Xl H4	72	84	YTEHAKRKTVTAM	N15	12	2 M NaCl Xl (H3-H4)2 tetramers	0	1556.92	0.063299	0	0	3.9043	0.012481
Xl H4	72	84	YTEHAKRKTVTAM	N15	12	2 M NaCl Xl (H3-H4)2 tetramers	0.167	1559.14	0.093224	2.22475	0.112683	3.8893	0.01391
Xl H4	72	84	YTEHAKRKTVTAM	N15	12	2 M NaCl Xl (H3-H4)2 tetramers	1.667	1560.04	0.092896	3.12024	0.112412	3.87711	0.027297
Xl H4	72	84	YTEHAKRKTVTAM	N15	12	2 M NaCl Xl (H3-H4)2 tetramers	16.667	1560.33	0.120088	3.41079	0.13575	3.8791	0.019044
Xl H4	72	84	YTEHAKRKTVTAM	N15	12	2 M NaCl Xl (H3-H4)2 tetramers	166.667	1560.79	0.163565	3.87792	0.175386	3.87405	0.005712
Xl H4	90	102	LKRQGRTLYGFGG	N15	12	2 M NaCl Xl (H3-H4)2 tetramers	0	1475.1	0.038481	0	0	5.75151	0.01461
Xl H4	90	102	LKRQGRTLYGFGG	N15	12	2 M NaCl Xl (H3-H4)2 tetramers	0.167	1480.39	0.200788	5.28168	0.204443	5.72102	0.050185
Xl H4	90	102	LKRQGRTLYGFGG	N15	12	2 M NaCl Xl (H3-H4)2 tetramers	1.667	1480.92	0.072561	5.81502	0.082133	5.70146	0.046633
Xl H4	90	102	LKRQGRTLYGFGG	N15	12	2 M NaCl Xl (H3-H4)2 tetramers	16.667	1481.24	0.106136	6.13578	0.112896	5.6929	0.043229
Xl H4	90	102	LKRQGRTLYGFGG	N15	12	2 M NaCl Xl (H3-H4)2 tetramers	166.667	1481.08	0.105204	5.97259	0.112021	5.69876	0.046547

## Sheet: 7. Variant 2 M Octamers
Protein	Start	End	Sequence	Modification	MaxUptake	State	Exposure	Center	Center SD	Uptake	Uptake SD	RT	RT SD
Hs H2A	1	25	SGRGKQGGKARAKAKSRSSRAGLQF	C13	24	2 M NaCl Hs (H2A-H2B-H3-H4)2 octamers	0	2695.62	0.061892	0	0	4.13502	0.024838
Hs H2A	1	25	SGRGKQGGKARAKAKSRSSRAGLQF	C13	24	2 M NaCl Hs (H2A-H2B-H3-H4)2 octamers	0.167	2703.17	0.379504	7.55219	0.384518	4.1898	0.030883
Hs H2A	1	25	SGRGKQGGKARAKAKSRSSRAGLQF	C13	24	2 M NaCl Hs (H2A-H2B-H3-H4)2 octamers	1.667	2703.42	0.183576	7.79433	0.193729	4.16873	0.020309
Hs H2A	1	25	SGRGKQGGKARAKAKSRSSRAGLQF	C13	24	2 M NaCl Hs (H2A-H2B-H3-H4)2 octamers	16.667	2703.9	0.164922	8.27395	0.176153	4.17175	0.008429
Hs H2A	1	25	SGRGKQGGKARAKAKSRSSRAGLQF	C13	24	2 M NaCl Hs (H2A-H2B-H3-H4)2 octamers	166.667	2703.87	0.207907	8.24524	0.216924	4.12875	0.036112
Hs H2A	2	24	GRGKQGGKARAKAKSRSSRAGLQ	C13	22	2 M NaCl Hs (H2A-H2B-H3-H4)2 octamers	0	2452.41	0.036457	0	0	2.801	0.028267
Hs H2A	2	24	GRGKQGGKARAKAKSRSSRAGLQ	C13	22	2 M NaCl Hs (H2A-H2B-H3-H4)2 octamers	0.167	2461.97	0.249705	9.55278	0.252352	2.80518	0.005377
Hs H2A	2	24	GRGKQGGKARAKAKSRSSRAGLQ	C13	22	2 M NaCl Hs (H2A-H2B-H3-H4)2 octamers	1.667	2461.96	0.566076	9.54808	0.567249	2.78485	0.008668
Hs H2A	2	24	GRGKQGGKARAKAKSRSSRAGLQ	C13	22	2 M NaCl Hs (H2A-H2B-H3-H4)2 octamers	16.667	2461.71	0.19302	9.29956	0.196433	2.7847	0.009305
Hs H2A	2	24	GRGKQGGKARAKAKSRSSRAGLQ	C13	22	2 M NaCl Hs (H2A-H2B-H3-H4)2 octamers	166.667	2461.5	0.433483	9.09065	0.435013	2.78839	0.010775
Hs H2A	26	39	PVGRVHRLLRKGNY	C13	12	2 M NaCl Hs (H2A-H2B-H3-H4)2 octamers	0	1738.47	0.016935	0	0	4.38837	0.013209
Hs H2A	26	39	PVGRVHRLLRKGNY	C13	12	2 M NaCl Hs (H2A-H2B-H3-H4)2 octamers	0.167	1739.46	0.117298	0.995975	0.118514	4.43177	0.027769
Hs H2A	26	39	PVGRVHRLLRKGNY	C13	12	2 M NaCl Hs (H2A-H2B-H3-H4)2 octamers	1.667	1739.99	0.130507	1.52908	0.131601	4.40505	0.009373
Hs H2A	26	39	PVGRVHRLLRKGNY	C13	12	2 M NaCl Hs (H2A-H2B-H3-H4)2 octamers	16.667	1740.56	0.158172	2.09537	0.159076	4.40412	0.020406
Hs H2A	26	39	PVGRVHRLLRKGNY	C13	12	2 M NaCl Hs (H2A-H2B-H3-H4)2 octamers	166.667	1741.15	0.182725	2.68299	0.183508	4.37222	0.017294
Hs H2A	29	39	RVHRLLRKGNY	C13	10	2 M NaCl Hs (H2A-H2B-H3-H4)2 octamers	0	1473.43	0.024394	0	0	3.96214	0.105841
Hs H2A	29	39	RVHRLLRKGNY	C13	10	2 M NaCl Hs (H2A-H2B-H3-H4)2 octamers	0.167	1474.01	0.134089	0.574752	0.13629	4.03635	0.029651
Hs H2A	29	39	RVHRLLRKGNY	C13	10	2 M NaCl Hs (H2A-H2B-H3-H4)2 octamers	1.667	1474.57	0.082423	1.1339	0.085957	4.01829	0.020097
Hs H2A	29	39	RVHRLLRKGNY	C13	10	2 M NaCl Hs (H2A-H2B-H3-H4)2 octamers	16.667	1475.01	0.068033	1.57601	0.072275	4.01775	0.013746
Hs H2A	29	39	RVHRLLRKGNY	C13	10	2 M NaCl Hs (H2A-H2B-H3-H4)2 octamers	166.667	1475.36	0.141697	1.92438	0.143782	3.99339	0.026194
Hs H2A	40	50	AERVGAGAPVY	C13	9	2 M NaCl Hs (H2A-H2B-H3-H4)2 octamers	0	1137.41	0.010413	0	0	5.33138	0.03261
Hs H2A	40	50	AERVGAGAPVY	C13	9	2 M NaCl Hs (H2A-H2B-H3-H4)2 octamers	0.167	1139.36	0.07448	1.95019	0.075204	5.35881	0.034964
Hs H2A	40	50	AERVGAGAPVY	C13	9	2 M NaCl Hs (H2A-H2B-H3-H4)2 octamers	1.667	1139.57	0.113076	2.15755	0.113555	5.3227	0.008284
Hs H2A	40	50	AERVGAGAPVY	C13	9	2 M NaCl Hs (H2A-H2B-H3-H4)2 octamers	16.667	1140.52	0.090676	3.1102	0.091272	5.34043	0.04114
Hs H2A	40	50	AERVGAGAPVY	C13	9	2 M NaCl Hs (H2A-H2B-H3-H4)2 octamers	166.667	1140.62	0.154069	3.21278	0.15442	5.28839	0.016151
Hs H2A	40	52	AERVGAGAPVYLA	C13	11	2 M NaCl Hs (H2A-H2B-H3-H4)2 octamers	0	1330.45	0.017004	0	0	6.0337	0.039725
Hs H2A	40	52	AERVGAGAPVYLA	C13	11	2 M NaCl Hs (H2A-H2B-H3-H4)2 octamers	0.167	1332.28	0.041546	1.82776	0.044891	6.06292	0.045432
Hs H2A	40	52	AERVGAGAPVYLA	C13	11	2 M NaCl Hs (H2A-H2B-H3-H4)2 octamers	1.667	1332.53	0.136498	2.07638	0.137553	6.02165	0.010412
Hs H2A	40	52	AERVGAGAPVYLA	C13	11	2 M NaCl Hs (H2A-H2B-H3-H4)2 octamers	16.667	1333.42	0.082295	2.96501	0.084033	6.04494	0.047735
Hs H2A	40	52	AERVGAGAPVYLA	C13	11	2 M NaCl Hs (H2A-H2B-H3-H4)2 octamers	166.667	1333.54	0.186038	3.0877	0.186814	5.9859	0.016626
Hs H2A	56	61	EYLTAE	C13	5	2 M NaCl Hs (H2A-H2B-H3-H4)2 octamers	0	757.176	0.008378	0	0	5.74107	0.041839
Hs H2A	56	61	EYLTAE	C13	5	2 M NaCl Hs (H2A-H2B-H3-H4)2 octamers	0.167	757.178	0.005281	0.001314	0.009904	5.74857	0.037438
Hs H2A	56	61	EYLTAE	C13	5	2 M NaCl Hs (H2A-H2B-H3-H4)2 octamers	1.667	757.19	0.026967	0.013511	0.028238	5.72302	0.019085
Hs H2A	56	61	EYLTAE	C13	5	2 M NaCl Hs (H2A-H2B-H3-H4)2 octamers	16.667	757.178	0.006232	0.001605	0.010442	5.73989	0.046044
Hs H2A	56	61	EYLTAE	C13	5	2 M NaCl Hs (H2A-H2B-H3-H4)2 octamers	166.667	757.192	0.016574	0.015094	0.018571	5.68661	0.008226
Hs H2A	57	62	YLTAEI	C13	5	2 M NaCl Hs (H2A-H2B-H3-H4)2 octamers	0	742.277	0.020339	0	0	6.7683	0.075247
Hs H2A	57	62	YLTAEI	C13	5	2 M NaCl Hs (H2A-H2B-H3-H4)2 octamers	0.167	742.283	0.015324	0.005882	0.025466	6.73291	0.025582
Hs H2A	57	62	YLTAEI	C13	5	2 M NaCl Hs (H2A-H2B-H3-H4)2 octamers	1.667	742.281	0.011454	0.004299	0.023343	6.75835	0.028523
Hs H2A	57	62	YLTAEI	C13	5	2 M NaCl Hs (H2A-H2B-H3-H4)2 octamers	16.667	742.277	0.032382	-2.2e-05	0.03824	6.70606	0.030001
Hs H2A	57	62	YLTAEI	C13	5	2 M NaCl Hs (H2A-H2B-H3-H4)2 octamers	166.667	742.284	0.010438	0.006978	0.022861	6.72387	0.005931
Hs H2A	60	65	AEILEL	C13	5	2 M NaCl Hs (H2A-H2B-H3-H4)2 octamers	0	718.152	0.033143	0	0	7.52513	0.056174
Hs H2A	60	65	AEILEL	C13	5	2 M NaCl Hs (H2A-H2B-H3-H4)2 octamers	0.167	718.191	0.010335	0.039106	0.034717	7.53823	0.061708
Hs H2A	60	65	AEILEL	C13	5	2 M NaCl Hs (H2A-H2B-H3-H4)2 octamers	1.667	718.183	0.007888	0.030653	0.034069	7.50417	0.028877
Hs H2A	60	65	AEILEL	C13	5	2 M NaCl Hs (H2A-H2B-H3-H4)2 octamers	16.667	718.207	0.010233	0.054306	0.034687	7.55188	0.070853
Hs H2A	60	65	AEILEL	C13	5	2 M NaCl Hs (H2A-H2B-H3-H4)2 octamers	166.667	718.195	0.026113	0.042383	0.042194	7.47143	0.008606
Hs H2A	67	87	GNAARDNKKTRIIPRHLQLAI	C13	19	2 M NaCl Hs (H2A-H2B-H3-H4)2 octamers	0	2487.51	0.024851	0	0	4.97507	0.010647
Hs H2A	67	87	GNAARDNKKTRIIPRHLQLAI	C13	19	2 M NaCl Hs (H2A-H2B-H3-H4)2 octamers	0.167	2488.82	0.057859	1.30995	0.06297	5.03184	0.033651
Hs H2A	67	87	GNAARDNKKTRIIPRHLQLAI	C13	19	2 M NaCl Hs (H2A-H2B-H3-H4)2 octamers	1.667	2490.11	0.15731	2.59265	0.159261	4.98962	0.003765
Hs H2A	67	87	GNAARDNKKTRIIPRHLQLAI	C13	19	2 M NaCl Hs (H2A-H2B-H3-H4)2 octamers	16.667	2490.92	0.131762	3.4036	0.134085	5.00281	0.023284
Hs H2A	67	87	GNAARDNKKTRIIPRHLQLAI	C13	19	2 M NaCl Hs (H2A-H2B-H3-H4)2 octamers	166.667	2491.28	0.240064	3.7682	0.241347	4.961	0.024238
Hs H2A	86	93	AIRNDEEL	C13	7	2 M NaCl Hs (H2A-H2B-H3-H4)2 octamers	0	998.131	0.00681	0	0	5.35859	0.030915
Hs H2A	86	93	AIRNDEEL	C13	7	2 M NaCl Hs (H2A-H2B-H3-H4)2 octamers	0.167	998.515	0.03078	0.383923	0.031524	5.39027	0.033
Hs H2A	86	93	AIRNDEEL	C13	7	2 M NaCl Hs (H2A-H2B-H3-H4)2 octamers	1.667	998.683	0.035911	0.551838	0.036551	5.35371	0.00541
Hs H2A	86	93	AIRNDEEL	C13	7	2 M NaCl Hs (H2A-H2B-H3-H4)2 octamers	16.667	999.091	0.033516	0.959424	0.034201	5.36597	0.034546
Hs H2A	86	93	AIRNDEEL	C13	7	2 M NaCl Hs (H2A-H2B-H3-H4)2 octamers	166.667	999.366	0.083292	1.23432	0.08357	5.31757	0.017617
Hs H2A	93	108	LNKLLGRVTIAQGGVL	C13	15	2 M NaCl Hs (H2A-H2B-H3-H4)2 octamers	0	1725.49	0.021027	0	0	6.50578	0.041246
Hs H2A	93	108	LNKLLGRVTIAQGGVL	C13	15	2 M NaCl Hs (H2A-H2B-H3-H4)2 octamers	0.167	1727.47	0.022203	1.98565	0.03058	6.52108	0.05073
Hs H2A	93	108	LNKLLGRVTIAQGGVL	C13	15	2 M NaCl Hs (H2A-H2B-H3-H4)2 octamers	1.667	1729.56	0.21291	4.07449	0.213946	6.49421	0.022865
Hs H2A	93	108	LNKLLGRVTIAQGGVL	C13	15	2 M NaCl Hs (H2A-H2B-H3-H4)2 octamers	16.667	1732.36	0.131289	6.87118	0.132962	6.53052	0.059993
Hs H2A	93	108	LNKLLGRVTIAQGGVL	C13	15	2 M NaCl Hs (H2A-H2B-H3-H4)2 octamers	166.667	1732.97	0.296207	7.4869	0.296952	6.46052	0.005991
Hs H2A	94	112	NKLLGRVTIAQGGVLPNIQ	C13	17	2 M NaCl Hs (H2A-H2B-H3-H4)2 octamers	0	2078.43	0.017658	0	0	6.47218	0.042875
Hs H2A	94	112	NKLLGRVTIAQGGVLPNIQ	C13	17	2 M NaCl Hs (H2A-H2B-H3-H4)2 octamers	0.167	2082.57	0.104864	4.13501	0.10634	6.48634	0.050388
Hs H2A	94	112	NKLLGRVTIAQGGVLPNIQ	C13	17	2 M NaCl Hs (H2A-H2B-H3-H4)2 octamers	1.667	2084.63	0.32843	6.19997	0.328905	6.45321	0.025835
Hs H2A	94	112	NKLLGRVTIAQGGVLPNIQ	C13	17	2 M NaCl Hs (H2A-H2B-H3-H4)2 octamers	16.667	2087.39	0.169435	8.9571	0.170353	6.49277	0.062729
Hs H2A	94	112	NKLLGRVTIAQGGVLPNIQ	C13	17	2 M NaCl Hs (H2A-H2B-H3-H4)2 octamers	166.667	2087.87	0.400287	9.43397	0.400676	6.4242	0.006393
Hs H2A	94	113	NKLLGRVTIAQGGVLPNIQA	C13	18	2 M NaCl Hs (H2A-H2B-H3-H4)2 octamers	0	2152.37	0.017692	0	0	6.53417	0.048023
Hs H2A	94	113	NKLLGRVTIAQGGVLPNIQA	C13	18	2 M NaCl Hs (H2A-H2B-H3-H4)2 octamers	0.167	2157.33	0.128262	4.95928	0.129477	6.5434	0.049499
Hs H2A	94	113	NKLLGRVTIAQGGVLPNIQA	C13	18	2 M NaCl Hs (H2A-H2B-H3-H4)2 octamers	1.667	2159.36	0.300594	6.98288	0.301114	6.51797	0.023496
Hs H2A	94	113	NKLLGRVTIAQGGVLPNIQA	C13	18	2 M NaCl Hs (H2A-H2B-H3-H4)2 octamers	16.667	2162.07	0.181282	9.69866	0.182144	6.55432	0.064746
Hs H2A	94	113	NKLLGRVTIAQGGVLPNIQA	C13	18	2 M NaCl Hs (H2A-H2B-H3-H4)2 octamers	166.667	2162.54	0.407578	10.163	0.407962	6.49139	0.005293
Hs H2A	96	107	LLGRVTIAQGGV	C13	11	2 M NaCl Hs (H2A-H2B-H3-H4)2 octamers	0	1235.22	0.020744	0	0	6.31143	0.043094
Hs H2A	96	107	LLGRVTIAQGGV	C13	11	2 M NaCl Hs (H2A-H2B-H3-H4)2 octamers	0.167	1237.04	0.022445	1.81127	0.030563	6.32325	0.048746
Hs H2A	96	107	LLGRVTIAQGGV	C13	11	2 M NaCl Hs (H2A-H2B-H3-H4)2 octamers	1.667	1238.96	0.145645	3.73849	0.147115	6.28749	0.016703
Hs H2A	96	107	LLGRVTIAQGGV	C13	11	2 M NaCl Hs (H2A-H2B-H3-H4)2 octamers	16.667	1241.27	0.112917	6.0434	0.114806	6.30841	0.050438
Hs H2A	96	107	LLGRVTIAQGGV	C13	11	2 M NaCl Hs (H2A-H2B-H3-H4)2 octamers	166.667	1241.49	0.255957	6.26429	0.256796	6.25611	0.012029
Hs H2A	97	112	LGRVTIAQGGVLPNIQ	C13	14	2 M NaCl Hs (H2A-H2B-H3-H4)2 octamers	0	1707.43	0.041752	0	0	6.51396	0.047465
Hs H2A	97	112	LGRVTIAQGGVLPNIQ	C13	14	2 M NaCl Hs (H2A-H2B-H3-H4)2 octamers	0.167	1711.23	0.133538	3.80175	0.139913	6.5203	0.0524
Hs H2A	97	112	LGRVTIAQGGVLPNIQ	C13	14	2 M NaCl Hs (H2A-H2B-H3-H4)2 octamers	1.667	1713.2	0.210013	5.77275	0.214123	6.49128	0.022698
Hs H2A	97	112	LGRVTIAQGGVLPNIQ	C13	14	2 M NaCl Hs (H2A-H2B-H3-H4)2 octamers	16.667	1715.33	0.180379	7.90835	0.185148	6.53542	0.062199
Hs H2A	97	112	LGRVTIAQGGVLPNIQ	C13	14	2 M NaCl Hs (H2A-H2B-H3-H4)2 octamers	166.667	1715.66	0.293262	8.23744	0.29622	6.45713	0.006561
Hs H2A	97	113	LGRVTIAQGGVLPNIQA	C13	15	2 M NaCl Hs (H2A-H2B-H3-H4)2 octamers	0	1781.49	0.037867	0	0	6.60119	0.04708
Hs H2A	97	113	LGRVTIAQGGVLPNIQA	C13	15	2 M NaCl Hs (H2A-H2B-H3-H4)2 octamers	0.167	1785.83	0.14208	4.33845	0.14704	6.60907	0.053985
Hs H2A	97	113	LGRVTIAQGGVLPNIQA	C13	15	2 M NaCl Hs (H2A-H2B-H3-H4)2 octamers	1.667	1787.89	0.297498	6.39892	0.299898	6.5948	0.020592
Hs H2A	97	113	LGRVTIAQGGVLPNIQA	C13	15	2 M NaCl Hs (H2A-H2B-H3-H4)2 octamers	16.667	1790.08	0.159863	8.59275	0.164287	6.62161	0.063669
Hs H2A	97	113	LGRVTIAQGGVLPNIQA	C13	15	2 M NaCl Hs (H2A-H2B-H3-H4)2 octamers	166.667	1790.19	0.360908	8.70616	0.36289	6.55462	0.00293
Hs H2A	99	108	RVTIAQGGVL	C13	9	2 M NaCl Hs (H2A-H2B-H3-H4)2 octamers	0	1057.45	0.008675	0	0	5.98767	0.032148
Hs H2A	99	108	RVTIAQGGVL	C13	9	2 M NaCl Hs (H2A-H2B-H3-H4)2 octamers	0.167	1058.61	0.099553	1.15849	0.09993	6.01627	0.046168
Hs H2A	99	108	RVTIAQGGVL	C13	9	2 M NaCl Hs (H2A-H2B-H3-H4)2 octamers	1.667	1060.5	0.077367	3.05042	0.077852	5.97503	0.005391
Hs H2A	99	108	RVTIAQGGVL	C13	9	2 M NaCl Hs (H2A-H2B-H3-H4)2 octamers	16.667	1062.3	0.072598	4.84516	0.073114	5.99608	0.042988
Hs H2A	99	108	RVTIAQGGVL	C13	9	2 M NaCl Hs (H2A-H2B-H3-H4)2 octamers	166.667	1062.46	0.199489	5.01254	0.199677	5.92816	0.016177
Hs H2A	114	129	VLLPKKTESHHKAKGK	C13	14	2 M NaCl Hs (H2A-H2B-H3-H4)2 octamers	0	1881.48	0.025206	0	0	2.79705	0.029956
Hs H2A	114	129	VLLPKKTESHHKAKGK	C13	14	2 M NaCl Hs (H2A-H2B-H3-H4)2 octamers	0.167	1885.34	0.239627	3.86276	0.240949	2.79947	0.009299
Hs H2A	114	129	VLLPKKTESHHKAKGK	C13	14	2 M NaCl Hs (H2A-H2B-H3-H4)2 octamers	1.667	1885.57	0.238855	4.08955	0.240181	2.79554	0.018332
Hs H2A	114	129	VLLPKKTESHHKAKGK	C13	14	2 M NaCl Hs (H2A-H2B-H3-H4)2 octamers	16.667	1885.55	0.11897	4.07232	0.121611	2.80485	0.024381
Hs H2A	114	129	VLLPKKTESHHKAKGK	C13	14	2 M NaCl Hs (H2A-H2B-H3-H4)2 octamers	166.667	1885.46	0.220661	3.9771	0.222096	2.78871	0.006259
Hs H2A	115	129	LLPKKTESHHKAKGK	C13	13	2 M NaCl Hs (H2A-H2B-H3-H4)2 octamers	0	1777.67	0.009725	0	0	2.80292	0.028189
Hs H2A	115	129	LLPKKTESHHKAKGK	C13	13	2 M NaCl Hs (H2A-H2B-H3-H4)2 octamers	0.167	1781.15	0.23939	3.47968	0.239587	2.80163	0.007456
Hs H2A	115	129	LLPKKTESHHKAKGK	C13	13	2 M NaCl Hs (H2A-H2B-H3-H4)2 octamers	1.667	1781.41	0.277041	3.73329	0.277212	2.79825	0.018395
Hs H2A	115	129	LLPKKTESHHKAKGK	C13	13	2 M NaCl Hs (H2A-H2B-H3-H4)2 octamers	16.667	1781.4	0.226208	3.72629	0.226417	2.80931	0.025169
Hs H2A	115	129	LLPKKTESHHKAKGK	C13	13	2 M NaCl Hs (H2A-H2B-H3-H4)2 octamers	166.667	1781.34	0.159756	3.66434	0.160052	2.79285	0.007338
Hs H2A	116	129	LPKKTESHHKAKGK	C13	12	2 M NaCl Hs (H2A-H2B-H3-H4)2 octamers	0	1658.62	0.017122	0	0	2.80067	0.027585
Hs H2A	116	129	LPKKTESHHKAKGK	C13	12	2 M NaCl Hs (H2A-H2B-H3-H4)2 octamers	0.167	1661.93	0.081448	3.31356	0.083228	2.80053	0.007688
Hs H2A	116	129	LPKKTESHHKAKGK	C13	12	2 M NaCl Hs (H2A-H2B-H3-H4)2 octamers	1.667	1662.03	0.237551	3.41199	0.238167	2.79284	0.015183
Hs H2A	116	129	LPKKTESHHKAKGK	C13	12	2 M NaCl Hs (H2A-H2B-H3-H4)2 octamers	16.667	1661.97	0.120185	3.35404	0.121399	2.80423	0.022071
Hs H2A	116	129	LPKKTESHHKAKGK	C13	12	2 M NaCl Hs (H2A-H2B-H3-H4)2 octamers	166.667	1662.04	0.156079	3.42384	0.157016	2.78916	0.006347
Hs H2B	37	59	YVYKVLKQVHPDTGISSKAMGIM	C13	21	2 M NaCl Hs (H2A-H2B-H3-H4)2 octamers	0	2680.93	0.037173	0	0	6.03945	0.040711
Hs H2B	37	59	YVYKVLKQVHPDTGISSKAMGIM	C13	21	2 M NaCl Hs (H2A-H2B-H3-H4)2 octamers	0.167	2682.07	0.04146	1.14548	0.055684	6.06238	0.047496
Hs H2B	37	59	YVYKVLKQVHPDTGISSKAMGIM	C13	21	2 M NaCl Hs (H2A-H2B-H3-H4)2 octamers	1.667	2682.66	0.135652	1.72985	0.140653	6.02796	0.015653
Hs H2B	37	59	YVYKVLKQVHPDTGISSKAMGIM	C13	21	2 M NaCl Hs (H2A-H2B-H3-H4)2 octamers	16.667	2683.4	0.070676	2.47511	0.079856	6.05666	0.049597
Hs H2B	37	59	YVYKVLKQVHPDTGISSKAMGIM	C13	21	2 M NaCl Hs (H2A-H2B-H3-H4)2 octamers	166.667	2685.46	0.206105	4.52618	0.209431	5.99128	0.013302
Hs H2B	37	61	YVYKVLKQVHPDTGISSKAMGIMNS	C13	23	2 M NaCl Hs (H2A-H2B-H3-H4)2 octamers	0	2888.97	0.047902	0	0	5.95933	0.041039
Hs H2B	37	61	YVYKVLKQVHPDTGISSKAMGIMNS	C13	23	2 M NaCl Hs (H2A-H2B-H3-H4)2 octamers	0.167	2890.16	0.069065	1.19419	0.084051	5.97365	0.04851
Hs H2B	37	61	YVYKVLKQVHPDTGISSKAMGIMNS	C13	23	2 M NaCl Hs (H2A-H2B-H3-H4)2 octamers	1.667	2890.72	0.098961	1.74843	0.109945	5.9446	0.019676
Hs H2B	37	61	YVYKVLKQVHPDTGISSKAMGIMNS	C13	23	2 M NaCl Hs (H2A-H2B-H3-H4)2 octamers	16.667	2891.71	0.062431	2.74564	0.07869	5.97689	0.055106
Hs H2B	37	61	YVYKVLKQVHPDTGISSKAMGIMNS	C13	23	2 M NaCl Hs (H2A-H2B-H3-H4)2 octamers	166.667	2894.08	0.193727	5.10698	0.199562	5.91037	0.007334
Hs H2B	38	52	VYKVLKQVHPDTGIS	C13	13	2 M NaCl Hs (H2A-H2B-H3-H4)2 octamers	0	1760.58	0.032087	0	0	5.1386	0.040945
Hs H2B	38	52	VYKVLKQVHPDTGIS	C13	13	2 M NaCl Hs (H2A-H2B-H3-H4)2 octamers	0.167	1760.99	0.054399	0.405498	0.063157	5.15193	0.037754
Hs H2B	38	52	VYKVLKQVHPDTGIS	C13	13	2 M NaCl Hs (H2A-H2B-H3-H4)2 octamers	1.667	1761.72	0.113128	1.13752	0.117591	5.11973	0.013468
Hs H2B	38	52	VYKVLKQVHPDTGIS	C13	13	2 M NaCl Hs (H2A-H2B-H3-H4)2 octamers	16.667	1762.42	0.056211	1.84127	0.064725	5.14379	0.044345
Hs H2B	38	52	VYKVLKQVHPDTGIS	C13	13	2 M NaCl Hs (H2A-H2B-H3-H4)2 octamers	166.667	1763.53	0.160858	2.94608	0.164027	5.09951	0.007529
Hs H2B	38	55	VYKVLKQVHPDTGISSKA	C13	16	2 M NaCl Hs (H2A-H2B-H3-H4)2 octamers	0	2058.71	0.045162	0	0	4.8803	0.023852
Hs H2B	38	55	VYKVLKQVHPDTGISSKA	C13	16	2 M NaCl Hs (H2A-H2B-H3-H4)2 octamers	0.167	2060.05	0.141958	1.3361	0.148969	4.90597	0.034536
Hs H2B	38	55	VYKVLKQVHPDTGISSKA	C13	16	2 M NaCl Hs (H2A-H2B-H3-H4)2 octamers	1.667	2060.68	0.237042	1.96761	0.241306	4.87329	0.004993
Hs H2B	38	55	VYKVLKQVHPDTGISSKA	C13	16	2 M NaCl Hs (H2A-H2B-H3-H4)2 octamers	16.667	2061.17	0.258932	2.45785	0.262841	4.89613	0.040386
Hs H2B	38	55	VYKVLKQVHPDTGISSKA	C13	16	2 M NaCl Hs (H2A-H2B-H3-H4)2 octamers	166.667	2062.74	0.219304	4.02711	0.223906	4.84385	0.010203
Hs H2B	38	57	VYKVLKQVHPDTGISSKAMG	C13	18	2 M NaCl Hs (H2A-H2B-H3-H4)2 octamers	0	2253.79	0.029764	0	0	5.13518	0.033485
Hs H2B	38	57	VYKVLKQVHPDTGISSKAMG	C13	18	2 M NaCl Hs (H2A-H2B-H3-H4)2 octamers	0.167	2254.98	0.073425	1.19215	0.079228	5.1559	0.040456
Hs H2B	38	57	VYKVLKQVHPDTGISSKAMG	C13	18	2 M NaCl Hs (H2A-H2B-H3-H4)2 octamers	1.667	2255.69	0.191738	1.89731	0.194034	5.12268	0.011874
Hs H2B	38	57	VYKVLKQVHPDTGISSKAMG	C13	18	2 M NaCl Hs (H2A-H2B-H3-H4)2 octamers	16.667	2256.38	0.122704	2.59464	0.126263	5.14843	0.042159
Hs H2B	38	57	VYKVLKQVHPDTGISSKAMG	C13	18	2 M NaCl Hs (H2A-H2B-H3-H4)2 octamers	166.667	2258.25	0.240281	4.45826	0.242118	5.09994	0.008393
Hs H2B	38	59	VYKVLKQVHPDTGISSKAMGIM	C13	20	2 M NaCl Hs (H2A-H2B-H3-H4)2 octamers	0	2508.9	0.016267	0	0	5.84458	0.033412
Hs H2B	38	59	VYKVLKQVHPDTGISSKAMGIM	C13	20	2 M NaCl Hs (H2A-H2B-H3-H4)2 octamers	0.167	2510.14	0.08376	1.24111	0.085325	5.86944	0.042299
Hs H2B	38	59	VYKVLKQVHPDTGISSKAMGIM	C13	20	2 M NaCl Hs (H2A-H2B-H3-H4)2 octamers	1.667	2510.69	0.153278	1.79184	0.154139	5.83625	0.014642
Hs H2B	38	59	VYKVLKQVHPDTGISSKAMGIM	C13	20	2 M NaCl Hs (H2A-H2B-H3-H4)2 octamers	16.667	2511.44	0.147669	2.54544	0.148562	5.85523	0.046953
Hs H2B	38	59	VYKVLKQVHPDTGISSKAMGIM	C13	20	2 M NaCl Hs (H2A-H2B-H3-H4)2 octamers	166.667	2513.3	0.220256	4.4057	0.220855	5.80183	0.01189
Hs H2B	38	61	VYKVLKQVHPDTGISSKAMGIMNS	C13	22	2 M NaCl Hs (H2A-H2B-H3-H4)2 octamers	0	2716.92	0.017775	0	0	5.78827	0.036855
Hs H2B	38	61	VYKVLKQVHPDTGISSKAMGIMNS	C13	22	2 M NaCl Hs (H2A-H2B-H3-H4)2 octamers	0.167	2718.22	0.054791	1.29939	0.057602	5.79837	0.043398
Hs H2B	38	61	VYKVLKQVHPDTGISSKAMGIMNS	C13	22	2 M NaCl Hs (H2A-H2B-H3-H4)2 octamers	1.667	2718.76	0.137431	1.83631	0.138575	5.76892	0.020564
Hs H2B	38	61	VYKVLKQVHPDTGISSKAMGIMNS	C13	22	2 M NaCl Hs (H2A-H2B-H3-H4)2 octamers	16.667	2719.71	0.095234	2.78903	0.096879	5.79656	0.05144
Hs H2B	38	61	VYKVLKQVHPDTGISSKAMGIMNS	C13	22	2 M NaCl Hs (H2A-H2B-H3-H4)2 octamers	166.667	2721.89	0.228606	4.96647	0.229296	5.74041	0.005928
Hs H2B	40	61	KVLKQVHPDTGISSKAMGIMNS	C13	20	2 M NaCl Hs (H2A-H2B-H3-H4)2 octamers	0	2440.83	0.038895	0	0	5.53219	0.031099
Hs H2B	40	61	KVLKQVHPDTGISSKAMGIMNS	C13	20	2 M NaCl Hs (H2A-H2B-H3-H4)2 octamers	0.167	2442.13	0.074332	1.30239	0.083893	5.55806	0.040943
Hs H2B	40	61	KVLKQVHPDTGISSKAMGIMNS	C13	20	2 M NaCl Hs (H2A-H2B-H3-H4)2 octamers	1.667	2442.7	0.091675	1.87348	0.099585	5.52152	0.007858
Hs H2B	40	61	KVLKQVHPDTGISSKAMGIMNS	C13	20	2 M NaCl Hs (H2A-H2B-H3-H4)2 octamers	16.667	2443.68	0.131953	2.84688	0.137566	5.54305	0.040973
Hs H2B	40	61	KVLKQVHPDTGISSKAMGIMNS	C13	20	2 M NaCl Hs (H2A-H2B-H3-H4)2 octamers	166.667	2445.72	0.256233	4.89246	0.259168	5.48387	0.016765
Hs H2B	51	61	ISSKAMGIMNS	C13	10	2 M NaCl Hs (H2A-H2B-H3-H4)2 octamers	0	1184.78	0.015901	0	0	5.73421	0.038664
Hs H2B	51	61	ISSKAMGIMNS	C13	10	2 M NaCl Hs (H2A-H2B-H3-H4)2 octamers	0.167	1184.94	0.039217	0.165627	0.042318	5.76801	0.04037
Hs H2B	51	61	ISSKAMGIMNS	C13	10	2 M NaCl Hs (H2A-H2B-H3-H4)2 octamers	1.667	1184.99	0.093393	0.209328	0.094737	5.72031	0.01129
Hs H2B	51	61	ISSKAMGIMNS	C13	10	2 M NaCl Hs (H2A-H2B-H3-H4)2 octamers	16.667	1185.45	0.036143	0.677816	0.039486	5.73285	0.048476
Hs H2B	51	61	ISSKAMGIMNS	C13	10	2 M NaCl Hs (H2A-H2B-H3-H4)2 octamers	166.667	1186.55	0.079098	1.77099	0.080681	5.68644	0.010956
Hs H2B	53	59	SKAMGIM	C13	6	2 M NaCl Hs (H2A-H2B-H3-H4)2 octamers	0	767.275	0.016575	0	0	5.80492	0.031761
Hs H2B	53	59	SKAMGIM	C13	6	2 M NaCl Hs (H2A-H2B-H3-H4)2 octamers	0.167	767.331	0.02091	0.056195	0.026683	5.83525	0.039011
Hs H2B	53	59	SKAMGIM	C13	6	2 M NaCl Hs (H2A-H2B-H3-H4)2 octamers	1.667	767.417	0.070642	0.142818	0.07256	5.79048	0.002449
Hs H2B	53	59	SKAMGIM	C13	6	2 M NaCl Hs (H2A-H2B-H3-H4)2 octamers	16.667	767.798	0.006366	0.52295	0.017756	5.81454	0.028116
Hs H2B	53	59	SKAMGIM	C13	6	2 M NaCl Hs (H2A-H2B-H3-H4)2 octamers	166.667	768.586	0.021827	1.31167	0.027408	5.74709	0.023971
Hs H2B	53	61	SKAMGIMNS	C13	8	2 M NaCl Hs (H2A-H2B-H3-H4)2 octamers	0	975.381	0.101644	0	0	5.47554	0.029848
Hs H2B	53	61	SKAMGIMNS	C13	8	2 M NaCl Hs (H2A-H2B-H3-H4)2 octamers	0.167	975.476	0.043274	0.095769	0.110472	5.51429	0.039153
Hs H2B	53	61	SKAMGIMNS	C13	8	2 M NaCl Hs (H2A-H2B-H3-H4)2 octamers	1.667	975.526	0.018704	0.145645	0.10335	5.47349	0.006397
Hs H2B	53	61	SKAMGIMNS	C13	8	2 M NaCl Hs (H2A-H2B-H3-H4)2 octamers	16.667	976.032	0.010119	0.651321	0.102146	5.48171	0.035616
Hs H2B	53	61	SKAMGIMNS	C13	8	2 M NaCl Hs (H2A-H2B-H3-H4)2 octamers	166.667	977.092	0.182478	1.71185	0.208877	5.43476	0.019587
Hs H2B	56	61	MGIMNS	C13	5	2 M NaCl Hs (H2A-H2B-H3-H4)2 octamers	0	677.188	0.038626	0	0	6.0426	0.043613
Hs H2B	56	61	MGIMNS	C13	5	2 M NaCl Hs (H2A-H2B-H3-H4)2 octamers	0.167	677.311	0.044977	0.123204	0.059287	6.06646	0.044683
Hs H2B	56	61	MGIMNS	C13	5	2 M NaCl Hs (H2A-H2B-H3-H4)2 octamers	1.667	677.349	0.025853	0.161606	0.04648	6.02625	0.009581
Hs H2B	56	61	MGIMNS	C13	5	2 M NaCl Hs (H2A-H2B-H3-H4)2 octamers	16.667	677.583	0.040131	0.394978	0.0557	6.05117	0.048617
Hs H2B	56	61	MGIMNS	C13	5	2 M NaCl Hs (H2A-H2B-H3-H4)2 octamers	166.667	677.99	0.076538	0.801923	0.085733	5.98895	0.012225
Hs H2B	60	67	NSFVNDIF	C13	7	2 M NaCl Hs (H2A-H2B-H3-H4)2 octamers	0	999.396	0.017168	0	0	8.0572	0.060953
Hs H2B	60	67	NSFVNDIF	C13	7	2 M NaCl Hs (H2A-H2B-H3-H4)2 octamers	0.167	999.408	0.023279	0.012129	0.028925	8.05641	0.065027
Hs H2B	60	67	NSFVNDIF	C13	7	2 M NaCl Hs (H2A-H2B-H3-H4)2 octamers	1.667	999.413	0.015963	0.017703	0.023443	8.03201	0.032563
Hs H2B	60	67	NSFVNDIF	C13	7	2 M NaCl Hs (H2A-H2B-H3-H4)2 octamers	16.667	999.392	0.02131	-0.003581	0.027365	8.08774	0.079101
Hs H2B	60	67	NSFVNDIF	C13	7	2 M NaCl Hs (H2A-H2B-H3-H4)2 octamers	166.667	999.396	0.009554	0.000427	0.019647	7.99458	0.004406
Hs H2B	66	74	IFERIAGEA	C13	8	2 M NaCl Hs (H2A-H2B-H3-H4)2 octamers	0	1050.29	0.031665	0	0	5.78544	0.042165
Hs H2B	66	74	IFERIAGEA	C13	8	2 M NaCl Hs (H2A-H2B-H3-H4)2 octamers	0.167	1050.29	0.03161	-0.005859	0.044742	5.80842	0.039921
Hs H2B	66	74	IFERIAGEA	C13	8	2 M NaCl Hs (H2A-H2B-H3-H4)2 octamers	1.667	1050.31	0.049358	0.021837	0.058642	5.76761	0.005841
Hs H2B	66	74	IFERIAGEA	C13	8	2 M NaCl Hs (H2A-H2B-H3-H4)2 octamers	16.667	1050.33	0.02539	0.039227	0.040587	5.78131	0.038543
Hs H2B	66	74	IFERIAGEA	C13	8	2 M NaCl Hs (H2A-H2B-H3-H4)2 octamers	166.667	1050.51	0.021472	0.21623	0.038258	5.73809	0.014748
Hs H2B	66	77	IFERIAGEASRL	C13	11	2 M NaCl Hs (H2A-H2B-H3-H4)2 octamers	0	1421.27	0.022866	0	0	6.25905	0.047244
Hs H2B	66	77	IFERIAGEASRL	C13	11	2 M NaCl Hs (H2A-H2B-H3-H4)2 octamers	0.167	1421.37	0.035765	0.094359	0.04245	6.26831	0.045034
Hs H2B	66	77	IFERIAGEASRL	C13	11	2 M NaCl Hs (H2A-H2B-H3-H4)2 octamers	1.667	1421.28	0.039927	0.003441	0.046011	6.2396	0.018215
Hs H2B	66	77	IFERIAGEASRL	C13	11	2 M NaCl Hs (H2A-H2B-H3-H4)2 octamers	16.667	1421.34	0.06457	0.067007	0.068499	6.26773	0.051398
Hs H2B	66	77	IFERIAGEASRL	C13	11	2 M NaCl Hs (H2A-H2B-H3-H4)2 octamers	166.667	1421.77	0.038676	0.499353	0.04493	6.21123	0.007678
Hs H2B	66	80	IFERIAGEASRLAHY	C13	14	2 M NaCl Hs (H2A-H2B-H3-H4)2 octamers	0	1810.34	0.035422	0	0	6.55681	0.051596
Hs H2B	66	80	IFERIAGEASRLAHY	C13	14	2 M NaCl Hs (H2A-H2B-H3-H4)2 octamers	0.167	1810.52	0.03059	0.175225	0.046802	6.56772	0.04809
Hs H2B	66	80	IFERIAGEASRLAHY	C13	14	2 M NaCl Hs (H2A-H2B-H3-H4)2 octamers	1.667	1810.93	0.167419	0.586994	0.171125	6.53076	0.017914
Hs H2B	66	80	IFERIAGEASRLAHY	C13	14	2 M NaCl Hs (H2A-H2B-H3-H4)2 octamers	16.667	1811.44	0.044893	1.09926	0.057185	6.56243	0.056574
Hs H2B	66	80	IFERIAGEASRLAHY	C13	14	2 M NaCl Hs (H2A-H2B-H3-H4)2 octamers	166.667	1811.86	0.072603	1.52066	0.080783	6.50664	0.009527
Hs H2B	68	77	ERIAGEASRL	C13	9	2 M NaCl Hs (H2A-H2B-H3-H4)2 octamers	0	1146.17	0.033612	0	0	5.07439	0.025846
Hs H2B	68	77	ERIAGEASRL	C13	9	2 M NaCl Hs (H2A-H2B-H3-H4)2 octamers	0.167	1146.33	0.03666	0.155538	0.049737	5.09742	0.033713
Hs H2B	68	77	ERIAGEASRL	C13	9	2 M NaCl Hs (H2A-H2B-H3-H4)2 octamers	1.667	1146.33	0.056729	0.158262	0.065939	5.06272	0.004749
Hs H2B	68	77	ERIAGEASRL	C13	9	2 M NaCl Hs (H2A-H2B-H3-H4)2 octamers	16.667	1146.37	0.021871	0.197564	0.040101	5.07482	0.032295
Hs H2B	68	77	ERIAGEASRL	C13	9	2 M NaCl Hs (H2A-H2B-H3-H4)2 octamers	166.667	1146.9	0.013125	0.726755	0.036084	5.02916	0.01733
Hs H2B	68	90	ERIAGEASRLAHYNKRSTITSRE	C13	22	2 M NaCl Hs (H2A-H2B-H3-H4)2 octamers	0	2754.29	0.025931	0	0	4.87169	0.027764
Hs H2B	68	90	ERIAGEASRLAHYNKRSTITSRE	C13	22	2 M NaCl Hs (H2A-H2B-H3-H4)2 octamers	0.167	2755.83	0.162086	1.54231	0.164147	4.88319	0.03165
Hs H2B	68	90	ERIAGEASRLAHYNKRSTITSRE	C13	22	2 M NaCl Hs (H2A-H2B-H3-H4)2 octamers	1.667	2756.05	0.108936	1.76291	0.11198	4.85541	0.009371
Hs H2B	68	90	ERIAGEASRLAHYNKRSTITSRE	C13	22	2 M NaCl Hs (H2A-H2B-H3-H4)2 octamers	16.667	2756.09	0.166462	1.80363	0.168469	4.87617	0.035451
Hs H2B	68	90	ERIAGEASRLAHYNKRSTITSRE	C13	22	2 M NaCl Hs (H2A-H2B-H3-H4)2 octamers	166.667	2757.17	0.276353	2.88786	0.277567	4.83148	0.012068
Hs H2B	69	77	RIAGEASRL	C13	8	2 M NaCl Hs (H2A-H2B-H3-H4)2 octamers	0	1012.19	0.0331	0	0	4.81757	0.019648
Hs H2B	69	77	RIAGEASRL	C13	8	2 M NaCl Hs (H2A-H2B-H3-H4)2 octamers	0.167	1012.27	0.026575	0.072689	0.042448	4.85482	0.032868
Hs H2B	69	77	RIAGEASRL	C13	8	2 M NaCl Hs (H2A-H2B-H3-H4)2 octamers	1.667	1012.27	0.033397	0.079261	0.047021	4.8197	0.007081
Hs H2B	69	77	RIAGEASRL	C13	8	2 M NaCl Hs (H2A-H2B-H3-H4)2 octamers	16.667	1012.35	0.030664	0.158167	0.04512	4.83266	0.028433
Hs H2B	69	77	RIAGEASRL	C13	8	2 M NaCl Hs (H2A-H2B-H3-H4)2 octamers	166.667	1012.84	0.038432	0.643376	0.050721	4.79192	0.019416
Hs H2B	69	90	RIAGEASRLAHYNKRSTITSRE	C13	21	2 M NaCl Hs (H2A-H2B-H3-H4)2 octamers	0	2620.27	0.039057	0	0	4.60658	0.02587
Hs H2B	69	90	RIAGEASRLAHYNKRSTITSRE	C13	21	2 M NaCl Hs (H2A-H2B-H3-H4)2 octamers	0.167	2621.9	0.201475	1.62825	0.205226	4.63174	0.034542
Hs H2B	69	90	RIAGEASRLAHYNKRSTITSRE	C13	21	2 M NaCl Hs (H2A-H2B-H3-H4)2 octamers	1.667	2622.78	0.087208	2.51097	0.095555	4.60727	0.005482
Hs H2B	69	90	RIAGEASRLAHYNKRSTITSRE	C13	21	2 M NaCl Hs (H2A-H2B-H3-H4)2 octamers	16.667	2622.71	0.086462	2.44005	0.094874	4.62493	0.033473
Hs H2B	69	90	RIAGEASRLAHYNKRSTITSRE	C13	21	2 M NaCl Hs (H2A-H2B-H3-H4)2 octamers	166.667	2623.34	0.204512	3.06912	0.208208	4.58247	0.013355
Hs H2B	94	103	AVRLLLPGEL	C13	8	2 M NaCl Hs (H2A-H2B-H3-H4)2 octamers	0	1129.83	0.044214	0	0	7.2861	0.050485
Hs H2B	94	103	AVRLLLPGEL	C13	8	2 M NaCl Hs (H2A-H2B-H3-H4)2 octamers	0.167	1131.15	0.039608	1.31392	0.059361	7.30171	0.059788
Hs H2B	94	103	AVRLLLPGEL	C13	8	2 M NaCl Hs (H2A-H2B-H3-H4)2 octamers	1.667	1131.09	0.06827	1.25666	0.081337	7.26921	0.025856
Hs H2B	94	103	AVRLLLPGEL	C13	8	2 M NaCl Hs (H2A-H2B-H3-H4)2 octamers	16.667	1131.09	0.069614	1.25444	0.082468	7.29604	0.062526
Hs H2B	94	103	AVRLLLPGEL	C13	8	2 M NaCl Hs (H2A-H2B-H3-H4)2 octamers	166.667	1131.39	0.093245	1.5523	0.103197	7.23574	0.007464
Hs H2B	95	122	VRLLLPGELAKHAVSEGTKAVTKYTSSK	C13	26	2 M NaCl Hs (H2A-H2B-H3-H4)2 octamers	0	3115.62	0.032135	0	0	6.59252	0.050249
Hs H2B	95	122	VRLLLPGELAKHAVSEGTKAVTKYTSSK	C13	26	2 M NaCl Hs (H2A-H2B-H3-H4)2 octamers	0.167	3118.46	0.145883	2.83821	0.14938	6.59872	0.053864
Hs H2B	95	122	VRLLLPGELAKHAVSEGTKAVTKYTSSK	C13	26	2 M NaCl Hs (H2A-H2B-H3-H4)2 octamers	1.667	3119.55	0.181554	3.93707	0.184376	6.55585	0.020307
Hs H2B	95	122	VRLLLPGELAKHAVSEGTKAVTKYTSSK	C13	26	2 M NaCl Hs (H2A-H2B-H3-H4)2 octamers	16.667	3120.81	0.128737	5.19532	0.132687	6.59834	0.060638
Hs H2B	95	122	VRLLLPGELAKHAVSEGTKAVTKYTSSK	C13	26	2 M NaCl Hs (H2A-H2B-H3-H4)2 octamers	166.667	3122.24	0.266509	6.62392	0.268439	6.51763	0.010827
Hs H2B	101	111	GELAKHAVSEG	C13	10	2 M NaCl Hs (H2A-H2B-H3-H4)2 octamers	0	1142.91	0.053422	0	0	7.18969	0.046811
Hs H2B	101	111	GELAKHAVSEG	C13	10	2 M NaCl Hs (H2A-H2B-H3-H4)2 octamers	0.167	1145.1	0.104776	2.18776	0.117609	7.23031	0.057658
Hs H2B	101	111	GELAKHAVSEG	C13	10	2 M NaCl Hs (H2A-H2B-H3-H4)2 octamers	1.667	1145.05	0.079755	2.13304	0.095994	7.18237	0.006087
Hs H2B	101	111	GELAKHAVSEG	C13	10	2 M NaCl Hs (H2A-H2B-H3-H4)2 octamers	16.667	1145.12	0.042215	2.207	0.068089	7.18115	0.044119
Hs H2B	101	111	GELAKHAVSEG	C13	10	2 M NaCl Hs (H2A-H2B-H3-H4)2 octamers	166.667	1145.37	0.08956	2.45166	0.104283	7.14834	0.024276
Hs H2B	104	122	AKHAVSEGTKAVTKYTSSK	C13	18	2 M NaCl Hs (H2A-H2B-H3-H4)2 octamers	0	2078.84	0.01734	0	0	4.24904	0.020417
Hs H2B	104	122	AKHAVSEGTKAVTKYTSSK	C13	18	2 M NaCl Hs (H2A-H2B-H3-H4)2 octamers	0.167	2080.94	0.054284	2.10352	0.056987	4.26591	0.027651
Hs H2B	104	122	AKHAVSEGTKAVTKYTSSK	C13	18	2 M NaCl Hs (H2A-H2B-H3-H4)2 octamers	1.667	2082.06	0.137294	3.2256	0.138385	4.2382	0.001536
Hs H2B	104	122	AKHAVSEGTKAVTKYTSSK	C13	18	2 M NaCl Hs (H2A-H2B-H3-H4)2 octamers	16.667	2083.19	0.05358	4.35413	0.056316	4.24926	0.025178
Hs H2B	104	122	AKHAVSEGTKAVTKYTSSK	C13	18	2 M NaCl Hs (H2A-H2B-H3-H4)2 octamers	166.667	2083.88	0.223364	5.04347	0.224036	4.20787	0.01147
Hs H3	25	48	ARKSAPATGGVKKPHRYRPGTVAL	C13	20	2 M NaCl Hs (H2A-H2B-H3-H4)2 octamers	0	2628.75	0.030436	0	0	4.30966	0.011688
Hs H3	25	48	ARKSAPATGGVKKPHRYRPGTVAL	C13	20	2 M NaCl Hs (H2A-H2B-H3-H4)2 octamers	0.167	2637.46	0.327066	8.7075	0.328479	4.34689	0.026857
Hs H3	25	48	ARKSAPATGGVKKPHRYRPGTVAL	C13	20	2 M NaCl Hs (H2A-H2B-H3-H4)2 octamers	1.667	2637.29	0.238572	8.5307	0.240505	4.32355	0.006091
Hs H3	25	48	ARKSAPATGGVKKPHRYRPGTVAL	C13	20	2 M NaCl Hs (H2A-H2B-H3-H4)2 octamers	16.667	2637.24	0.11699	8.4901	0.120884	4.3338	0.022713
Hs H3	25	48	ARKSAPATGGVKKPHRYRPGTVAL	C13	20	2 M NaCl Hs (H2A-H2B-H3-H4)2 octamers	166.667	2636.97	0.364788	8.2124	0.366056	4.30251	0.021399
Hs H3	32	47	TGGVKKPHRYRPGTVA	C13	13	2 M NaCl Hs (H2A-H2B-H3-H4)2 octamers	0	1799.47	0.042917	0	0	3.58784	0.014165
Hs H3	32	47	TGGVKKPHRYRPGTVA	C13	13	2 M NaCl Hs (H2A-H2B-H3-H4)2 octamers	0.167	1805.91	0.123	6.44406	0.130273	3.60939	0.028491
Hs H3	32	47	TGGVKKPHRYRPGTVA	C13	13	2 M NaCl Hs (H2A-H2B-H3-H4)2 octamers	1.667	1805.75	0.221472	6.28765	0.225592	3.60293	0.011102
Hs H3	32	47	TGGVKKPHRYRPGTVA	C13	13	2 M NaCl Hs (H2A-H2B-H3-H4)2 octamers	16.667	1805.64	0.186633	6.17574	0.191504	3.61049	0.009387
Hs H3	32	47	TGGVKKPHRYRPGTVA	C13	13	2 M NaCl Hs (H2A-H2B-H3-H4)2 octamers	166.667	1805.79	0.303963	6.31984	0.306978	3.56639	0.01982
Hs H3	49	59	REIRRYQKSTE	C13	10	2 M NaCl Hs (H2A-H2B-H3-H4)2 octamers	0	1526.24	0.019804	0	0	2.81215	0.025225
Hs H3	49	59	REIRRYQKSTE	C13	10	2 M NaCl Hs (H2A-H2B-H3-H4)2 octamers	0.167	1530.01	0.113954	3.7728	0.115662	2.8087	0.003705
Hs H3	49	59	REIRRYQKSTE	C13	10	2 M NaCl Hs (H2A-H2B-H3-H4)2 octamers	1.667	1530.86	0.115079	4.62402	0.11677	2.80862	0.012658
Hs H3	49	59	REIRRYQKSTE	C13	10	2 M NaCl Hs (H2A-H2B-H3-H4)2 octamers	16.667	1531.22	0.144081	4.98551	0.145435	2.81695	0.02052
Hs H3	49	59	REIRRYQKSTE	C13	10	2 M NaCl Hs (H2A-H2B-H3-H4)2 octamers	166.667	1531.21	0.156667	4.97054	0.157914	2.79697	0.006003
Hs H3	49	60	REIRRYQKSTEL	C13	11	2 M NaCl Hs (H2A-H2B-H3-H4)2 octamers	0	1644.93	0.048055	0	0	4.29029	0.015496
Hs H3	49	60	REIRRYQKSTEL	C13	11	2 M NaCl Hs (H2A-H2B-H3-H4)2 octamers	0.167	1648.9	0.110425	3.9694	0.120428	4.32629	0.024216
Hs H3	49	60	REIRRYQKSTEL	C13	11	2 M NaCl Hs (H2A-H2B-H3-H4)2 octamers	1.667	1649.96	0.255295	5.02918	0.259778	4.29576	0.009661
Hs H3	49	60	REIRRYQKSTEL	C13	11	2 M NaCl Hs (H2A-H2B-H3-H4)2 octamers	16.667	1650.27	0.099548	5.34321	0.11054	4.29963	0.018902
Hs H3	49	60	REIRRYQKSTEL	C13	11	2 M NaCl Hs (H2A-H2B-H3-H4)2 octamers	166.667	1650.21	0.211527	5.28333	0.216917	4.27697	0.022448
Hs H3	49	61	REIRRYQKSTELL	C13	12	2 M NaCl Hs (H2A-H2B-H3-H4)2 octamers	0	1764.16	0.009576	0	0	4.67418	0.01787
Hs H3	49	61	REIRRYQKSTELL	C13	12	2 M NaCl Hs (H2A-H2B-H3-H4)2 octamers	0.167	1767.6	0.240981	3.44445	0.241172	4.68111	0.00422
Hs H3	49	61	REIRRYQKSTELL	C13	12	2 M NaCl Hs (H2A-H2B-H3-H4)2 octamers	1.667	1768.86	0.247276	4.70314	0.247461	4.67554	0.00693
Hs H3	49	61	REIRRYQKSTELL	C13	12	2 M NaCl Hs (H2A-H2B-H3-H4)2 octamers	16.667	1769.23	0.102107	5.07748	0.102555	4.69065	0.02611
Hs H3	49	61	REIRRYQKSTELL	C13	12	2 M NaCl Hs (H2A-H2B-H3-H4)2 octamers	166.667	1769.11	0.189816	4.95519	0.190057	4.65161	0.01508
Hs H3	51	60	IRRYQKSTEL	C13	9	2 M NaCl Hs (H2A-H2B-H3-H4)2 octamers	0	1348.99	0.077286	0	0	4.37963	0.013641
Hs H3	51	60	IRRYQKSTEL	C13	9	2 M NaCl Hs (H2A-H2B-H3-H4)2 octamers	0.167	1352.21	0.101256	3.22187	0.127381	4.41995	0.024497
Hs H3	51	60	IRRYQKSTEL	C13	9	2 M NaCl Hs (H2A-H2B-H3-H4)2 octamers	1.667	1353.01	0.234932	4.02017	0.247318	4.38785	0.009005
Hs H3	51	60	IRRYQKSTEL	C13	9	2 M NaCl Hs (H2A-H2B-H3-H4)2 octamers	16.667	1353.12	0.115617	4.12909	0.13907	4.39523	0.020204
Hs H3	51	60	IRRYQKSTEL	C13	9	2 M NaCl Hs (H2A-H2B-H3-H4)2 octamers	166.667	1353.09	0.174972	4.09904	0.19128	4.3604	0.024509
Hs H3	51	61	IRRYQKSTELL	C13	10	2 M NaCl Hs (H2A-H2B-H3-H4)2 octamers	0	1468.2	0.010454	0	0	5.20474	0.016385
Hs H3	51	61	IRRYQKSTELL	C13	10	2 M NaCl Hs (H2A-H2B-H3-H4)2 octamers	0.167	1470.93	0.144196	2.72886	0.144575	5.25449	0.037116
Hs H3	51	61	IRRYQKSTELL	C13	10	2 M NaCl Hs (H2A-H2B-H3-H4)2 octamers	1.667	1471.82	0.20828	3.62147	0.208542	5.21317	0.005307
Hs H3	51	61	IRRYQKSTELL	C13	10	2 M NaCl Hs (H2A-H2B-H3-H4)2 octamers	16.667	1472.23	0.147257	4.03049	0.147628	5.21909	0.027488
Hs H3	51	61	IRRYQKSTELL	C13	10	2 M NaCl Hs (H2A-H2B-H3-H4)2 octamers	166.667	1472.31	0.169586	4.10723	0.169908	5.17122	0.022844
Hs H3	60	70	LLIRKLPFQRL	C13	9	2 M NaCl Hs (H2A-H2B-H3-H4)2 octamers	0	1462.8	0.079812	0	0	6.37467	0.038686
Hs H3	60	70	LLIRKLPFQRL	C13	9	2 M NaCl Hs (H2A-H2B-H3-H4)2 octamers	0.167	1464.06	0.043151	1.25486	0.09073	6.3933	0.048895
Hs H3	60	70	LLIRKLPFQRL	C13	9	2 M NaCl Hs (H2A-H2B-H3-H4)2 octamers	1.667	1465.13	0.135114	2.3267	0.156926	6.36193	0.021553
Hs H3	60	70	LLIRKLPFQRL	C13	9	2 M NaCl Hs (H2A-H2B-H3-H4)2 octamers	16.667	1466.19	0.078566	3.38812	0.111994	6.37632	0.05253
Hs H3	60	70	LLIRKLPFQRL	C13	9	2 M NaCl Hs (H2A-H2B-H3-H4)2 octamers	166.667	1467.33	0.156005	4.52398	0.175235	6.3298	0.01347
Hs H3	62	70	IRKLPFQRL	C13	7	2 M NaCl Hs (H2A-H2B-H3-H4)2 octamers	0	1225.21	0.002859	0	0	5.75884	0.023962
Hs H3	62	70	IRKLPFQRL	C13	7	2 M NaCl Hs (H2A-H2B-H3-H4)2 octamers	0.167	1225.99	0.033673	0.780236	0.033794	5.79662	0.042614
Hs H3	62	70	IRKLPFQRL	C13	7	2 M NaCl Hs (H2A-H2B-H3-H4)2 octamers	1.667	1226.61	0.073505	1.39768	0.073561	5.75561	0.006227
Hs H3	62	70	IRKLPFQRL	C13	7	2 M NaCl Hs (H2A-H2B-H3-H4)2 octamers	16.667	1227.27	0.041734	2.05488	0.041832	5.763	0.037002
Hs H3	62	70	IRKLPFQRL	C13	7	2 M NaCl Hs (H2A-H2B-H3-H4)2 octamers	166.667	1228.23	0.101962	3.02119	0.102002	5.71732	0.022151
Hs H3	71	77	VREIAQD	C13	6	2 M NaCl Hs (H2A-H2B-H3-H4)2 octamers	0	864.126	0.02213	0	0	4.28443	0.027088
Hs H3	71	77	VREIAQD	C13	6	2 M NaCl Hs (H2A-H2B-H3-H4)2 octamers	0.167	864.294	0.01455	0.168289	0.026484	4.31153	0.026888
Hs H3	71	77	VREIAQD	C13	6	2 M NaCl Hs (H2A-H2B-H3-H4)2 octamers	1.667	864.594	0.02029	0.467653	0.030023	4.28819	0.002573
Hs H3	71	77	VREIAQD	C13	6	2 M NaCl Hs (H2A-H2B-H3-H4)2 octamers	16.667	864.903	0.021675	0.776468	0.030976	4.30088	0.025849
Hs H3	71	77	VREIAQD	C13	6	2 M NaCl Hs (H2A-H2B-H3-H4)2 octamers	166.667	865.512	0.065714	1.38617	0.069341	4.26107	0.014241
Hs H3	71	78	VREIAQDF	C13	7	2 M NaCl Hs (H2A-H2B-H3-H4)2 octamers	0	1020.32	0.019824	0	0	6.24415	0.036954
Hs H3	71	78	VREIAQDF	C13	7	2 M NaCl Hs (H2A-H2B-H3-H4)2 octamers	0.167	1020.41	0.053913	0.092189	0.057442	6.23393	0.00265
Hs H3	71	78	VREIAQDF	C13	7	2 M NaCl Hs (H2A-H2B-H3-H4)2 octamers	1.667	1021	0.03164	0.677548	0.037338	6.23761	0.01839
Hs H3	71	78	VREIAQDF	C13	7	2 M NaCl Hs (H2A-H2B-H3-H4)2 octamers	16.667	1021.51	0.035649	1.19306	0.04079	6.21598	0.007482
Hs H3	71	78	VREIAQDF	C13	7	2 M NaCl Hs (H2A-H2B-H3-H4)2 octamers	166.667	1022.18	0.026199	1.85966	0.032854	6.20627	0.008913
Hs H3	77	84	DFKTDLRF	C13	7	2 M NaCl Hs (H2A-H2B-H3-H4)2 octamers	0	1089.26	0.019946	0	0	6.79938	0.049124
Hs H3	77	84	DFKTDLRF	C13	7	2 M NaCl Hs (H2A-H2B-H3-H4)2 octamers	0.167	1091.99	0.045273	2.73274	0.049472	6.79802	0.054121
Hs H3	77	84	DFKTDLRF	C13	7	2 M NaCl Hs (H2A-H2B-H3-H4)2 octamers	1.667	1092.75	0.15127	3.49	0.15258	6.77528	0.026004
Hs H3	77	84	DFKTDLRF	C13	7	2 M NaCl Hs (H2A-H2B-H3-H4)2 octamers	16.667	1092.88	0.076397	3.62161	0.078958	6.81121	0.06165
Hs H3	77	84	DFKTDLRF	C13	7	2 M NaCl Hs (H2A-H2B-H3-H4)2 octamers	166.667	1092.83	0.109591	3.57622	0.111391	6.7427	0.005725
Hs H3	78	84	FKTDLRF	C13	6	2 M NaCl Hs (H2A-H2B-H3-H4)2 octamers	0	970.265	0.010787	0	0	6.322	0.038536
Hs H3	78	84	FKTDLRF	C13	6	2 M NaCl Hs (H2A-H2B-H3-H4)2 octamers	0.167	972.079	0.043687	1.81325	0.044999	6.34652	0.048338
Hs H3	78	84	FKTDLRF	C13	6	2 M NaCl Hs (H2A-H2B-H3-H4)2 octamers	1.667	972.909	0.155092	2.64336	0.155466	6.2942	0.004781
Hs H3	78	84	FKTDLRF	C13	6	2 M NaCl Hs (H2A-H2B-H3-H4)2 octamers	16.667	972.942	0.070493	2.67623	0.071314	6.3432	0.052761
Hs H3	78	84	FKTDLRF	C13	6	2 M NaCl Hs (H2A-H2B-H3-H4)2 octamers	166.667	972.943	0.124267	2.67721	0.124734	6.2866	0.009721
Hs H3	85	90	QSSAVM	C13	5	2 M NaCl Hs (H2A-H2B-H3-H4)2 octamers	0	646.228	0.011198	0	0	5.04184	0.030864
Hs H3	85	90	QSSAVM	C13	5	2 M NaCl Hs (H2A-H2B-H3-H4)2 octamers	0.167	646.703	0.028968	0.475907	0.031057	5.06893	0.033599
Hs H3	85	90	QSSAVM	C13	5	2 M NaCl Hs (H2A-H2B-H3-H4)2 octamers	1.667	646.79	0.027379	0.562266	0.02958	5.03622	0.005731
Hs H3	85	90	QSSAVM	C13	5	2 M NaCl Hs (H2A-H2B-H3-H4)2 octamers	16.667	647.278	0.02902	1.05064	0.031105	5.05344	0.033917
Hs H3	85	90	QSSAVM	C13	5	2 M NaCl Hs (H2A-H2B-H3-H4)2 octamers	166.667	648.001	0.074405	1.77352	0.075243	5.00431	0.014336
Hs H3	91	96	ALQEAC	C13	5	2 M NaCl Hs (H2A-H2B-H3-H4)2 octamers	0	659.302	0.0258	0	0	4.99348	0.029779
Hs H3	91	96	ALQEAC	C13	5	2 M NaCl Hs (H2A-H2B-H3-H4)2 octamers	0.167	659.347	0.02212	0.044863	0.033984	5.0123	0.034131
Hs H3	91	96	ALQEAC	C13	5	2 M NaCl Hs (H2A-H2B-H3-H4)2 octamers	1.667	659.329	0.028307	0.026795	0.038301	4.98519	0.008996
Hs H3	91	96	ALQEAC	C13	5	2 M NaCl Hs (H2A-H2B-H3-H4)2 octamers	16.667	659.319	0.054714	0.01673	0.060492	5.00876	0.033984
Hs H3	91	96	ALQEAC	C13	5	2 M NaCl Hs (H2A-H2B-H3-H4)2 octamers	166.667	659.395	0.066755	0.092827	0.071567	4.96147	0.008841
Hs H3	91	97	ALQEACE	C13	6	2 M NaCl Hs (H2A-H2B-H3-H4)2 octamers	0	793.038	0.014486	0	0	5.04604	0.03431
Hs H3	91	97	ALQEACE	C13	6	2 M NaCl Hs (H2A-H2B-H3-H4)2 octamers	0.167	793.149	0.011716	0.110777	0.018631	5.06454	0.034519
Hs H3	91	97	ALQEACE	C13	6	2 M NaCl Hs (H2A-H2B-H3-H4)2 octamers	1.667	793.125	0.023982	0.086996	0.028018	5.03428	0.008754
Hs H3	91	97	ALQEACE	C13	6	2 M NaCl Hs (H2A-H2B-H3-H4)2 octamers	16.667	793.16	0.020985	0.121727	0.025499	5.05413	0.036188
Hs H3	91	97	ALQEACE	C13	6	2 M NaCl Hs (H2A-H2B-H3-H4)2 octamers	166.667	793.217	0.017862	0.179463	0.022998	5.00893	0.012455
Hs H3	92	97	LQEACE	C13	5	2 M NaCl Hs (H2A-H2B-H3-H4)2 octamers	0	719.037	0.031403	0	0	4.70194	0.028312
Hs H3	92	97	LQEACE	C13	5	2 M NaCl Hs (H2A-H2B-H3-H4)2 octamers	0.167	719.132	0.027589	0.095687	0.0418	4.72153	0.029978
Hs H3	92	97	LQEACE	C13	5	2 M NaCl Hs (H2A-H2B-H3-H4)2 octamers	1.667	719.121	0.025969	0.084325	0.04075	4.69632	0.007392
Hs H3	92	97	LQEACE	C13	5	2 M NaCl Hs (H2A-H2B-H3-H4)2 octamers	16.667	719.148	0.016385	0.111103	0.03542	4.71621	0.033148
Hs H3	92	97	LQEACE	C13	5	2 M NaCl Hs (H2A-H2B-H3-H4)2 octamers	166.667	719.199	0.015119	0.162535	0.034853	4.66746	0.011623
Hs H3	103	109	LFEDTNL	C13	6	2 M NaCl Hs (H2A-H2B-H3-H4)2 octamers	0	889.137	0.015661	0	0	6.95777	0.049597
Hs H3	103	109	LFEDTNL	C13	6	2 M NaCl Hs (H2A-H2B-H3-H4)2 octamers	0.167	889.223	0.005612	0.085781	0.016636	6.96841	0.053361
Hs H3	103	109	LFEDTNL	C13	6	2 M NaCl Hs (H2A-H2B-H3-H4)2 octamers	1.667	889.193	0.020656	0.056643	0.025922	6.94019	0.025731
Hs H3	103	109	LFEDTNL	C13	6	2 M NaCl Hs (H2A-H2B-H3-H4)2 octamers	16.667	889.176	0.04023	0.039518	0.043171	6.97629	0.064489
Hs H3	103	109	LFEDTNL	C13	6	2 M NaCl Hs (H2A-H2B-H3-H4)2 octamers	166.667	889.264	0.025848	0.127688	0.030222	6.91362	0.00472
Hs H3	110	120	CAIHAKRVTIM	C13	10	2 M NaCl Hs (H2A-H2B-H3-H4)2 octamers	0	1295.59	0.006256	0	0	5.0258	0.021028
Hs H3	110	120	CAIHAKRVTIM	C13	10	2 M NaCl Hs (H2A-H2B-H3-H4)2 octamers	0.167	1296.25	0.065927	0.65547	0.066223	5.0709	0.035536
Hs H3	110	120	CAIHAKRVTIM	C13	10	2 M NaCl Hs (H2A-H2B-H3-H4)2 octamers	1.667	1296.59	0.041378	0.996922	0.041848	5.02904	0.00543
Hs H3	110	120	CAIHAKRVTIM	C13	10	2 M NaCl Hs (H2A-H2B-H3-H4)2 octamers	16.667	1296.95	0.031545	1.35651	0.03216	5.04043	0.028564
Hs H3	110	120	CAIHAKRVTIM	C13	10	2 M NaCl Hs (H2A-H2B-H3-H4)2 octamers	166.667	1297.3	0.077545	1.71281	0.077797	4.99559	0.023019
Hs H3	110	123	CAIHAKRVTIMPKD	C13	12	2 M NaCl Hs (H2A-H2B-H3-H4)2 octamers	0	1650.42	0.044759	0	0	4.60774	0.023997
Hs H3	110	123	CAIHAKRVTIMPKD	C13	12	2 M NaCl Hs (H2A-H2B-H3-H4)2 octamers	0.167	1651.89	0.044715	1.47268	0.063267	4.63586	0.031724
Hs H3	110	123	CAIHAKRVTIMPKD	C13	12	2 M NaCl Hs (H2A-H2B-H3-H4)2 octamers	1.667	1652.13	0.082021	1.71456	0.093439	4.60856	0.003203
Hs H3	110	123	CAIHAKRVTIMPKD	C13	12	2 M NaCl Hs (H2A-H2B-H3-H4)2 octamers	16.667	1652.41	0.039694	1.99224	0.059824	4.62064	0.028024
Hs H3	110	123	CAIHAKRVTIMPKD	C13	12	2 M NaCl Hs (H2A-H2B-H3-H4)2 octamers	166.667	1652.79	0.107624	2.37492	0.11656	4.58007	0.018691
Hs H3	111	123	AIHAKRVTIMPKD	C13	11	2 M NaCl Hs (H2A-H2B-H3-H4)2 octamers	0	1544.4	0.025138	0	0	4.6012	0.022971
Hs H3	111	123	AIHAKRVTIMPKD	C13	11	2 M NaCl Hs (H2A-H2B-H3-H4)2 octamers	0.167	1545.8	0.031782	1.40414	0.040521	4.63279	0.033416
Hs H3	111	123	AIHAKRVTIMPKD	C13	11	2 M NaCl Hs (H2A-H2B-H3-H4)2 octamers	1.667	1546.05	0.088277	1.64522	0.091786	4.6041	0.005342
Hs H3	111	123	AIHAKRVTIMPKD	C13	11	2 M NaCl Hs (H2A-H2B-H3-H4)2 octamers	16.667	1546.29	0.026324	1.88686	0.036398	4.61446	0.029325
Hs H3	111	123	AIHAKRVTIMPKD	C13	11	2 M NaCl Hs (H2A-H2B-H3-H4)2 octamers	166.667	1546.64	0.064842	2.23673	0.069544	4.57186	0.020852
Hs H3	112	123	IHAKRVTIMPKD	C13	10	2 M NaCl Hs (H2A-H2B-H3-H4)2 octamers	0	1470.46	0.022781	0	0	4.42391	0.094878
Hs H3	112	123	IHAKRVTIMPKD	C13	10	2 M NaCl Hs (H2A-H2B-H3-H4)2 octamers	0.167	1471.84	0.017746	1.38256	0.028878	4.39373	0.02797
Hs H3	112	123	IHAKRVTIMPKD	C13	10	2 M NaCl Hs (H2A-H2B-H3-H4)2 octamers	1.667	1472.05	0.040698	1.59003	0.04664	4.37274	0.004115
Hs H3	112	123	IHAKRVTIMPKD	C13	10	2 M NaCl Hs (H2A-H2B-H3-H4)2 octamers	16.667	1472.34	0.028997	1.88037	0.036876	4.37729	0.022875
Hs H3	112	123	IHAKRVTIMPKD	C13	10	2 M NaCl Hs (H2A-H2B-H3-H4)2 octamers	166.667	1472.74	0.106866	2.28698	0.109268	4.34554	0.015684
Hs H4	11	24	GKGGAKRHRKVLRD	C13	13	2 M NaCl Hs (H2A-H2B-H3-H4)2 octamers	0	1643.09	0.014264	0	0	2.82495	0.031899
Hs H4	11	24	GKGGAKRHRKVLRD	C13	13	2 M NaCl Hs (H2A-H2B-H3-H4)2 octamers	0.167	1647.45	0.16714	4.35902	0.167748	2.82279	0.006639
Hs H4	11	24	GKGGAKRHRKVLRD	C13	13	2 M NaCl Hs (H2A-H2B-H3-H4)2 octamers	1.667	1647.42	0.221357	4.33428	0.221816	2.81696	0.015826
Hs H4	11	24	GKGGAKRHRKVLRD	C13	13	2 M NaCl Hs (H2A-H2B-H3-H4)2 octamers	16.667	1647.29	0.222532	4.2038	0.222989	2.82183	0.020621
Hs H4	11	24	GKGGAKRHRKVLRD	C13	13	2 M NaCl Hs (H2A-H2B-H3-H4)2 octamers	166.667	1647.32	0.251812	4.23476	0.252215	2.80665	0.010167
Hs H4	15	36	AKRHRKVLRDNIQGITKPAIRR	C13	20	2 M NaCl Hs (H2A-H2B-H3-H4)2 octamers	0	2739.72	0.044719	0	0	5.30155	0.036617
Hs H4	15	36	AKRHRKVLRDNIQGITKPAIRR	C13	20	2 M NaCl Hs (H2A-H2B-H3-H4)2 octamers	0.167	2743.5	0.176631	3.78286	0.182204	5.32752	0.032972
Hs H4	15	36	AKRHRKVLRDNIQGITKPAIRR	C13	20	2 M NaCl Hs (H2A-H2B-H3-H4)2 octamers	1.667	2745.26	0.259858	5.53362	0.263677	5.28642	0.00757
Hs H4	15	36	AKRHRKVLRDNIQGITKPAIRR	C13	20	2 M NaCl Hs (H2A-H2B-H3-H4)2 octamers	16.667	2746.56	0.157447	6.84182	0.163674	5.30082	0.039468
Hs H4	15	36	AKRHRKVLRDNIQGITKPAIRR	C13	20	2 M NaCl Hs (H2A-H2B-H3-H4)2 octamers	166.667	2748.46	0.370492	8.74237	0.373181	5.26725	0.015772
Hs H4	25	49	NIQGITKPAIRRLARRGGVKRISGL	C13	23	2 M NaCl Hs (H2A-H2B-H3-H4)2 octamers	0	2846.55	0.053596	0	0	5.30602	0.026476
Hs H4	25	49	NIQGITKPAIRRLARRGGVKRISGL	C13	23	2 M NaCl Hs (H2A-H2B-H3-H4)2 octamers	0.167	2850.64	0.152843	4.08891	0.161968	5.3317	0.034528
Hs H4	25	49	NIQGITKPAIRRLARRGGVKRISGL	C13	23	2 M NaCl Hs (H2A-H2B-H3-H4)2 octamers	1.667	2852.45	0.335311	5.89597	0.339568	5.2921	0.012415
Hs H4	25	49	NIQGITKPAIRRLARRGGVKRISGL	C13	23	2 M NaCl Hs (H2A-H2B-H3-H4)2 octamers	16.667	2853.81	0.162326	7.25841	0.170945	5.31058	0.040893
Hs H4	25	49	NIQGITKPAIRRLARRGGVKRISGL	C13	23	2 M NaCl Hs (H2A-H2B-H3-H4)2 octamers	166.667	2855.61	0.432301	9.05289	0.43561	5.26421	0.014754
Hs H4	26	49	IQGITKPAIRRLARRGGVKRISGL	C13	22	2 M NaCl Hs (H2A-H2B-H3-H4)2 octamers	0	2728.15	0.047403	0	0	5.30518	0.030941
Hs H4	26	49	IQGITKPAIRRLARRGGVKRISGL	C13	22	2 M NaCl Hs (H2A-H2B-H3-H4)2 octamers	0.167	2731.64	0.280134	3.48921	0.284116	5.3328	0.034739
Hs H4	26	49	IQGITKPAIRRLARRGGVKRISGL	C13	22	2 M NaCl Hs (H2A-H2B-H3-H4)2 octamers	1.667	2733.16	0.463421	5.00945	0.46584	5.28315	0.007858
Hs H4	26	49	IQGITKPAIRRLARRGGVKRISGL	C13	22	2 M NaCl Hs (H2A-H2B-H3-H4)2 octamers	16.667	2734.35	0.219024	6.19699	0.224095	5.30695	0.042897
Hs H4	26	49	IQGITKPAIRRLARRGGVKRISGL	C13	22	2 M NaCl Hs (H2A-H2B-H3-H4)2 octamers	166.667	2735.72	0.27556	7.57184	0.279608	5.27113	0.013554
Hs H4	27	49	QGITKPAIRRLARRGGVKRISGL	C13	21	2 M NaCl Hs (H2A-H2B-H3-H4)2 octamers	0	2609.67	0.042961	0	0	5.31063	0.027252
Hs H4	27	49	QGITKPAIRRLARRGGVKRISGL	C13	21	2 M NaCl Hs (H2A-H2B-H3-H4)2 octamers	0.167	2613.42	0.079731	3.75216	0.090569	5.34057	0.035733
Hs H4	27	49	QGITKPAIRRLARRGGVKRISGL	C13	21	2 M NaCl Hs (H2A-H2B-H3-H4)2 octamers	1.667	2615.2	0.226921	5.52576	0.230952	5.29137	0.003447
Hs H4	27	49	QGITKPAIRRLARRGGVKRISGL	C13	21	2 M NaCl Hs (H2A-H2B-H3-H4)2 octamers	16.667	2616.47	0.221663	6.80402	0.225788	5.30965	0.037519
Hs H4	27	49	QGITKPAIRRLARRGGVKRISGL	C13	21	2 M NaCl Hs (H2A-H2B-H3-H4)2 octamers	166.667	2618.45	0.323046	8.78189	0.32589	5.2601	0.022216
Hs H4	28	49	GITKPAIRRLARRGGVKRISGL	C13	20	2 M NaCl Hs (H2A-H2B-H3-H4)2 octamers	0	2476.85	0.0523	0	0	5.30815	0.028411
Hs H4	28	49	GITKPAIRRLARRGGVKRISGL	C13	20	2 M NaCl Hs (H2A-H2B-H3-H4)2 octamers	0.167	2480.33	0.032471	3.47938	0.06156	5.33789	0.037821
Hs H4	28	49	GITKPAIRRLARRGGVKRISGL	C13	20	2 M NaCl Hs (H2A-H2B-H3-H4)2 octamers	1.667	2482.05	0.163863	5.20402	0.172007	5.28477	0.008536
Hs H4	28	49	GITKPAIRRLARRGGVKRISGL	C13	20	2 M NaCl Hs (H2A-H2B-H3-H4)2 octamers	16.667	2483.22	0.22578	6.36947	0.231758	5.31146	0.042025
Hs H4	28	49	GITKPAIRRLARRGGVKRISGL	C13	20	2 M NaCl Hs (H2A-H2B-H3-H4)2 octamers	166.667	2484.52	0.210755	7.6714	0.217148	5.26884	0.031314
Hs H4	51	58	YEETRGVL	C13	7	2 M NaCl Hs (H2A-H2B-H3-H4)2 octamers	0	1008	0.010704	0	0	5.99583	0.030788
Hs H4	51	58	YEETRGVL	C13	7	2 M NaCl Hs (H2A-H2B-H3-H4)2 octamers	0.167	1008.21	0.009748	0.209266	0.014477	6.02108	0.045099
Hs H4	51	58	YEETRGVL	C13	7	2 M NaCl Hs (H2A-H2B-H3-H4)2 octamers	1.667	1008.56	0.048091	0.560001	0.049268	5.97731	0.008247
Hs H4	51	58	YEETRGVL	C13	7	2 M NaCl Hs (H2A-H2B-H3-H4)2 octamers	16.667	1009.14	0.026082	1.13943	0.028193	5.99629	0.040689
Hs H4	51	58	YEETRGVL	C13	7	2 M NaCl Hs (H2A-H2B-H3-H4)2 octamers	166.667	1010	0.096524	1.99236	0.097116	5.93389	0.021032
Hs H4	53	58	ETRGVL	C13	5	2 M NaCl Hs (H2A-H2B-H3-H4)2 octamers	0	701.895	0.050058	0	0	5.18249	0.02085
Hs H4	53	58	ETRGVL	C13	5	2 M NaCl Hs (H2A-H2B-H3-H4)2 octamers	0.167	702.021	0.028111	0.125924	0.057411	5.2353	0.039099
Hs H4	53	58	ETRGVL	C13	5	2 M NaCl Hs (H2A-H2B-H3-H4)2 octamers	1.667	702.309	0.029766	0.414331	0.058239	5.18578	0.012433
Hs H4	53	58	ETRGVL	C13	5	2 M NaCl Hs (H2A-H2B-H3-H4)2 octamers	16.667	702.806	0.042751	0.911388	0.065829	5.18088	0.028561
Hs H4	53	58	ETRGVL	C13	5	2 M NaCl Hs (H2A-H2B-H3-H4)2 octamers	166.667	703.272	0.089132	1.37707	0.102227	5.14774	0.025134
Hs H4	59	64	KVFLEN	C13	5	2 M NaCl Hs (H2A-H2B-H3-H4)2 octamers	0	783.871	0.06247	0	0	5.60049	0.035499
Hs H4	59	64	KVFLEN	C13	5	2 M NaCl Hs (H2A-H2B-H3-H4)2 octamers	0.167	783.978	0.031422	0.107096	0.069928	5.63273	0.040692
Hs H4	59	64	KVFLEN	C13	5	2 M NaCl Hs (H2A-H2B-H3-H4)2 octamers	1.667	784.006	0.031781	0.135358	0.07009	5.58969	0.008882
Hs H4	59	64	KVFLEN	C13	5	2 M NaCl Hs (H2A-H2B-H3-H4)2 octamers	16.667	784.036	0.020182	0.165719	0.065649	5.56706	0.012633
Hs H4	59	64	KVFLEN	C13	5	2 M NaCl Hs (H2A-H2B-H3-H4)2 octamers	166.667	784.305	0.020651	0.43429	0.065795	5.54952	0.018663
Hs H4	59	65	KVFLENV	C13	6	2 M NaCl Hs (H2A-H2B-H3-H4)2 octamers	0	888.033	0.034116	0	0	6.43129	0.04386
Hs H4	59	65	KVFLENV	C13	6	2 M NaCl Hs (H2A-H2B-H3-H4)2 octamers	0.167	888.123	0.015274	0.089789	0.037379	6.45348	0.051538
Hs H4	59	65	KVFLENV	C13	6	2 M NaCl Hs (H2A-H2B-H3-H4)2 octamers	1.667	888.093	0.02919	0.059765	0.044899	6.42846	0.022499
Hs H4	59	65	KVFLENV	C13	6	2 M NaCl Hs (H2A-H2B-H3-H4)2 octamers	16.667	888.148	0.025624	0.11493	0.042667	6.39196	0.00829
Hs H4	59	65	KVFLENV	C13	6	2 M NaCl Hs (H2A-H2B-H3-H4)2 octamers	166.667	888.386	0.030666	0.352869	0.045873	6.38768	0.00969
Hs H4	61	68	FLENVIRD	C13	7	2 M NaCl Hs (H2A-H2B-H3-H4)2 octamers	0	1050.01	0.01832	0	0	6.28453	0.044863
Hs H4	61	68	FLENVIRD	C13	7	2 M NaCl Hs (H2A-H2B-H3-H4)2 octamers	0.167	1050.03	0.032821	0.01955	0.037588	6.29172	0.051723
Hs H4	61	68	FLENVIRD	C13	7	2 M NaCl Hs (H2A-H2B-H3-H4)2 octamers	1.667	1050.04	0.035214	0.02902	0.039695	6.26919	0.021279
Hs H4	61	68	FLENVIRD	C13	7	2 M NaCl Hs (H2A-H2B-H3-H4)2 octamers	16.667	1050.05	0.024361	0.045431	0.030481	6.29844	0.051918
Hs H4	61	68	FLENVIRD	C13	7	2 M NaCl Hs (H2A-H2B-H3-H4)2 octamers	166.667	1050.27	0.066206	0.263833	0.068694	6.23578	0.007018
Hs H4	63	68	ENVIRD	C13	5	2 M NaCl Hs (H2A-H2B-H3-H4)2 octamers	0	774.994	0.017703	0	0	4.67689	0.022034
Hs H4	63	68	ENVIRD	C13	5	2 M NaCl Hs (H2A-H2B-H3-H4)2 octamers	0.167	775.062	0.014032	0.067795	0.022589	4.70395	0.028512
Hs H4	63	68	ENVIRD	C13	5	2 M NaCl Hs (H2A-H2B-H3-H4)2 octamers	1.667	775.038	0.017221	0.043341	0.024697	4.67582	0.004376
Hs H4	63	68	ENVIRD	C13	5	2 M NaCl Hs (H2A-H2B-H3-H4)2 octamers	16.667	775.043	0.028878	0.049026	0.033872	4.69079	0.028429
Hs H4	63	68	ENVIRD	C13	5	2 M NaCl Hs (H2A-H2B-H3-H4)2 octamers	166.667	775.098	0.033426	0.103329	0.037824	4.6479	0.013182
Hs H4	69	84	AVTYTEHAKRKTVTAM	C13	15	2 M NaCl Hs (H2A-H2B-H3-H4)2 octamers	0	1884.16	0.031996	0	0	4.27931	0.01722
Hs H4	69	84	AVTYTEHAKRKTVTAM	C13	15	2 M NaCl Hs (H2A-H2B-H3-H4)2 octamers	0.167	1886.66	0.079329	2.49606	0.085538	4.30499	0.028762
Hs H4	69	84	AVTYTEHAKRKTVTAM	C13	15	2 M NaCl Hs (H2A-H2B-H3-H4)2 octamers	1.667	1887.73	0.230841	3.56558	0.233048	4.27961	0.004528
Hs H4	69	84	AVTYTEHAKRKTVTAM	C13	15	2 M NaCl Hs (H2A-H2B-H3-H4)2 octamers	16.667	1888.85	0.102728	4.69377	0.107595	4.28805	0.024438
Hs H4	69	84	AVTYTEHAKRKTVTAM	C13	15	2 M NaCl Hs (H2A-H2B-H3-H4)2 octamers	166.667	1889.33	0.212394	5.17203	0.214791	4.2583	0.016487
Hs H4	69	85	AVTYTEHAKRKTVTAMD	C13	16	2 M NaCl Hs (H2A-H2B-H3-H4)2 octamers	0	2003.22	0.01504	0	0	4.26247	0.008569
Hs H4	69	85	AVTYTEHAKRKTVTAMD	C13	16	2 M NaCl Hs (H2A-H2B-H3-H4)2 octamers	0.167	2005.47	0.154538	2.24256	0.155268	4.30031	0.027507
Hs H4	69	85	AVTYTEHAKRKTVTAMD	C13	16	2 M NaCl Hs (H2A-H2B-H3-H4)2 octamers	1.667	2006.71	0.072154	3.49028	0.073704	4.27357	0.005112
Hs H4	69	85	AVTYTEHAKRKTVTAMD	C13	16	2 M NaCl Hs (H2A-H2B-H3-H4)2 octamers	16.667	2007.81	0.036856	4.58237	0.039807	4.28519	0.026569
Hs H4	69	85	AVTYTEHAKRKTVTAMD	C13	16	2 M NaCl Hs (H2A-H2B-H3-H4)2 octamers	166.667	2008.23	0.227789	5.00345	0.228285	4.25022	0.015849
Hs H4	72	84	YTEHAKRKTVTAM	C13	12	2 M NaCl Hs (H2A-H2B-H3-H4)2 octamers	0	1600.97	0.043984	0	0	3.7712	0.125553
Hs H4	72	84	YTEHAKRKTVTAM	C13	12	2 M NaCl Hs (H2A-H2B-H3-H4)2 octamers	0.167	1603.31	0.115938	2.34858	0.124001	3.86233	0.016875
Hs H4	72	84	YTEHAKRKTVTAM	C13	12	2 M NaCl Hs (H2A-H2B-H3-H4)2 octamers	1.667	1603.99	0.181214	3.02757	0.186476	3.85593	0.005746
Hs H4	72	84	YTEHAKRKTVTAM	C13	12	2 M NaCl Hs (H2A-H2B-H3-H4)2 octamers	16.667	1604.57	0.089516	3.60146	0.099738	3.85159	0.062223
Hs H4	72	84	YTEHAKRKTVTAM	C13	12	2 M NaCl Hs (H2A-H2B-H3-H4)2 octamers	166.667	1604.84	0.166944	3.87152	0.172641	3.83151	0.025365
Hs H4	85	90	DVVYAL	C13	5	2 M NaCl Hs (H2A-H2B-H3-H4)2 octamers	0	711.238	0.006153	0	0	7.10867	0.055057
Hs H4	85	90	DVVYAL	C13	5	2 M NaCl Hs (H2A-H2B-H3-H4)2 octamers	0.167	711.261	0.025414	0.023111	0.026149	7.11644	0.05494
Hs H4	85	90	DVVYAL	C13	5	2 M NaCl Hs (H2A-H2B-H3-H4)2 octamers	1.667	711.25	0.00665	0.012491	0.00906	7.0908	0.028257
Hs H4	85	90	DVVYAL	C13	5	2 M NaCl Hs (H2A-H2B-H3-H4)2 octamers	16.667	711.277	0.009345	0.038597	0.011189	7.1305	0.06677
Hs H4	85	90	DVVYAL	C13	5	2 M NaCl Hs (H2A-H2B-H3-H4)2 octamers	166.667	711.356	0.010541	0.118429	0.012205	7.05734	0.004028
Hs H4	89	99	ALKRQGRTLYG	C13	10	2 M NaCl Hs (H2A-H2B-H3-H4)2 octamers	0	1316.92	0.035235	0	0	4.50551	0.018478
Hs H4	89	99	ALKRQGRTLYG	C13	10	2 M NaCl Hs (H2A-H2B-H3-H4)2 octamers	0.167	1319.83	0.079953	2.91616	0.087372	4.54065	0.028974
Hs H4	89	99	ALKRQGRTLYG	C13	10	2 M NaCl Hs (H2A-H2B-H3-H4)2 octamers	1.667	1320.48	0.18472	3.55931	0.18805	4.50616	0.005248
Hs H4	89	99	ALKRQGRTLYG	C13	10	2 M NaCl Hs (H2A-H2B-H3-H4)2 octamers	16.667	1321.43	0.106409	4.51257	0.112091	4.51633	0.023533
Hs H4	89	99	ALKRQGRTLYG	C13	10	2 M NaCl Hs (H2A-H2B-H3-H4)2 octamers	166.667	1321.95	0.205815	5.02903	0.208809	4.48058	0.019835
Hs H4	90	102	LKRQGRTLYGFGG	C13	12	2 M NaCl Hs (H2A-H2B-H3-H4)2 octamers	0	1517.27	0.048231	0	0	5.64331	0.026966
Hs H4	90	102	LKRQGRTLYGFGG	C13	12	2 M NaCl Hs (H2A-H2B-H3-H4)2 octamers	0.167	1521.4	0.077556	4.13666	0.09133	5.68197	0.041673
Hs H4	90	102	LKRQGRTLYGFGG	C13	12	2 M NaCl Hs (H2A-H2B-H3-H4)2 octamers	1.667	1521.54	0.14313	4.27717	0.151038	5.6394	0.019152
Hs H4	90	102	LKRQGRTLYGFGG	C13	12	2 M NaCl Hs (H2A-H2B-H3-H4)2 octamers	16.667	1522.82	0.122287	5.55344	0.131455	5.64022	0.032014
Hs H4	90	102	LKRQGRTLYGFGG	C13	12	2 M NaCl Hs (H2A-H2B-H3-H4)2 octamers	166.667	1522.79	0.310881	5.52026	0.3146	5.59378	0.028543
Variant Hs H2A.Z	1	27	AGGKAGKDSGKAKTKAVSRSQRAGLQF		26	2 M NaCl Hs (H2A.Z-H2B-H3-H4)2 octamers	0	2706.06	0.035499	0	0	4.54563	0.017524
Variant Hs H2A.Z	1	27	AGGKAGKDSGKAKTKAVSRSQRAGLQF		26	2 M NaCl Hs (H2A.Z-H2B-H3-H4)2 octamers	0.167	2715.68	0.262748	9.61987	0.265135	4.59385	0.028217
Variant Hs H2A.Z	1	27	AGGKAGKDSGKAKTKAVSRSQRAGLQF		26	2 M NaCl Hs (H2A.Z-H2B-H3-H4)2 octamers	1.667	2716.33	0.465003	10.2631	0.466356	4.56838	0.011407
Variant Hs H2A.Z	1	27	AGGKAGKDSGKAKTKAVSRSQRAGLQF		26	2 M NaCl Hs (H2A.Z-H2B-H3-H4)2 octamers	16.667	2717.03	0.201082	10.9693	0.204191	4.56877	0.014235
Variant Hs H2A.Z	1	27	AGGKAGKDSGKAKTKAVSRSQRAGLQF		26	2 M NaCl Hs (H2A.Z-H2B-H3-H4)2 octamers	166.667	2717.29	0.538405	11.2221	0.539574	4.54107	0.030612
Variant Hs H2A.Z	37	52	KSRTTSHGRVGATAAV		15	2 M NaCl Hs (H2A.Z-H2B-H3-H4)2 octamers	0	1599.69	0.029021	0	0	4.25078	0.017164
Variant Hs H2A.Z	37	52	KSRTTSHGRVGATAAV		15	2 M NaCl Hs (H2A.Z-H2B-H3-H4)2 octamers	0.167	1601.27	0.114391	1.58836	0.118015	4.27244	0.027487
Variant Hs H2A.Z	37	52	KSRTTSHGRVGATAAV		15	2 M NaCl Hs (H2A.Z-H2B-H3-H4)2 octamers	1.667	1601.53	0.057446	1.84672	0.064361	4.25255	0.003
Variant Hs H2A.Z	37	52	KSRTTSHGRVGATAAV		15	2 M NaCl Hs (H2A.Z-H2B-H3-H4)2 octamers	16.667	1601.93	0.051215	2.24728	0.058866	4.26284	0.022821
Variant Hs H2A.Z	37	52	KSRTTSHGRVGATAAV		15	2 M NaCl Hs (H2A.Z-H2B-H3-H4)2 octamers	166.667	1602.31	0.109701	2.62074	0.113475	4.22664	0.015797
Variant Hs H2A.Z	53	58	YSAAIL		5	2 M NaCl Hs (H2A.Z-H2B-H3-H4)2 octamers	0	637.808	0.04269	0	0	6.74753	0.046889
Variant Hs H2A.Z	53	58	YSAAIL		5	2 M NaCl Hs (H2A.Z-H2B-H3-H4)2 octamers	0.167	637.757	0.022878	-0.05064	0.048434	6.76374	0.052344
Variant Hs H2A.Z	53	58	YSAAIL		5	2 M NaCl Hs (H2A.Z-H2B-H3-H4)2 octamers	1.667	637.775	0.04484	-0.03265	0.061912	6.74163	0.023252
Variant Hs H2A.Z	53	58	YSAAIL		5	2 M NaCl Hs (H2A.Z-H2B-H3-H4)2 octamers	16.667	637.776	0.015904	-0.031776	0.045557	6.70868	0.008392
Variant Hs H2A.Z	53	58	YSAAIL		5	2 M NaCl Hs (H2A.Z-H2B-H3-H4)2 octamers	166.667	637.808	0.039347	0.000158	0.058057	6.70959	0.007586
Variant Hs H2A.Z	59	64	EYLTAE		5	2 M NaCl Hs (H2A.Z-H2B-H3-H4)2 octamers	0	725.634	0.007379	0	0	5.73055	0.040394
Variant Hs H2A.Z	59	64	EYLTAE		5	2 M NaCl Hs (H2A.Z-H2B-H3-H4)2 octamers	0.167	725.592	0.038032	-0.042656	0.038741	5.74729	0.035557
Variant Hs H2A.Z	59	64	EYLTAE		5	2 M NaCl Hs (H2A.Z-H2B-H3-H4)2 octamers	1.667	725.628	0.055101	-0.006927	0.055593	5.72562	0.018428
Variant Hs H2A.Z	59	64	EYLTAE		5	2 M NaCl Hs (H2A.Z-H2B-H3-H4)2 octamers	16.667	725.656	0.018955	0.021757	0.020341	5.73871	0.045285
Variant Hs H2A.Z	59	64	EYLTAE		5	2 M NaCl Hs (H2A.Z-H2B-H3-H4)2 octamers	166.667	725.655	0.007469	0.020679	0.010499	5.68985	0.009226
Variant Hs H2A.Z	59	65	EYLTAEV		6	2 M NaCl Hs (H2A.Z-H2B-H3-H4)2 octamers	0	824.743	0.011508	0	0	6.54828	0.047953
Variant Hs H2A.Z	59	65	EYLTAEV		6	2 M NaCl Hs (H2A.Z-H2B-H3-H4)2 octamers	0.167	824.704	0.044781	-0.038849	0.046236	6.52872	0.005009
Variant Hs H2A.Z	59	65	EYLTAEV		6	2 M NaCl Hs (H2A.Z-H2B-H3-H4)2 octamers	1.667	824.721	0.044352	-0.021762	0.045821	6.54159	0.023284
Variant Hs H2A.Z	59	65	EYLTAEV		6	2 M NaCl Hs (H2A.Z-H2B-H3-H4)2 octamers	16.667	824.68	0.048962	-0.062947	0.050297	6.51165	0.006694
Variant Hs H2A.Z	59	65	EYLTAEV		6	2 M NaCl Hs (H2A.Z-H2B-H3-H4)2 octamers	166.667	824.756	0.041283	0.013295	0.042857	6.50883	0.004378
Variant Hs H2A.Z	60	65	YLTAEV		5	2 M NaCl Hs (H2A.Z-H2B-H3-H4)2 octamers	0	695.694	0.025358	0	0	6.22848	0.038965
Variant Hs H2A.Z	60	65	YLTAEV		5	2 M NaCl Hs (H2A.Z-H2B-H3-H4)2 octamers	0.167	695.689	0.013823	-0.005521	0.028881	6.24772	0.046274
Variant Hs H2A.Z	60	65	YLTAEV		5	2 M NaCl Hs (H2A.Z-H2B-H3-H4)2 octamers	1.667	695.703	0.012382	0.008538	0.02822	6.22731	0.021432
Variant Hs H2A.Z	60	65	YLTAEV		5	2 M NaCl Hs (H2A.Z-H2B-H3-H4)2 octamers	16.667	695.712	0.01075	0.017392	0.027543	6.2522	0.053425
Variant Hs H2A.Z	60	65	YLTAEV		5	2 M NaCl Hs (H2A.Z-H2B-H3-H4)2 octamers	166.667	695.698	0.00987	0.004133	0.027211	6.19543	0.006724
Variant Hs H2A.Z	65	88	VLELAGNASKDLKVKRITPRHLQL		22	2 M NaCl Hs (H2A.Z-H2B-H3-H4)2 octamers	0	2701.14	0.043861	0	0	5.64844	0.027376
Variant Hs H2A.Z	65	88	VLELAGNASKDLKVKRITPRHLQL		22	2 M NaCl Hs (H2A.Z-H2B-H3-H4)2 octamers	0.167	2706.18	0.146327	5.04552	0.152759	5.67228	0.038507
Variant Hs H2A.Z	65	88	VLELAGNASKDLKVKRITPRHLQL		22	2 M NaCl Hs (H2A.Z-H2B-H3-H4)2 octamers	1.667	2706.48	0.260847	5.33927	0.264509	5.64055	0.013319
Variant Hs H2A.Z	65	88	VLELAGNASKDLKVKRITPRHLQL		22	2 M NaCl Hs (H2A.Z-H2B-H3-H4)2 octamers	16.667	2706.57	0.065445	5.43391	0.078784	5.65848	0.044023
Variant Hs H2A.Z	65	88	VLELAGNASKDLKVKRITPRHLQL		22	2 M NaCl Hs (H2A.Z-H2B-H3-H4)2 octamers	166.667	2706.53	0.222509	5.39023	0.22679	5.61086	0.011059
Variant Hs H2A.Z	67	78	ELAGNASKDLKV		11	2 M NaCl Hs (H2A.Z-H2B-H3-H4)2 octamers	0	1245.31	0.027249	0	0	5.29087	0.0323
Variant Hs H2A.Z	67	78	ELAGNASKDLKV		11	2 M NaCl Hs (H2A.Z-H2B-H3-H4)2 octamers	0.167	1249.54	0.076648	4.23133	0.081348	5.31594	0.033558
Variant Hs H2A.Z	67	78	ELAGNASKDLKV		11	2 M NaCl Hs (H2A.Z-H2B-H3-H4)2 octamers	1.667	1249.87	0.166903	4.55958	0.169113	5.28398	0.007157
Variant Hs H2A.Z	67	78	ELAGNASKDLKV		11	2 M NaCl Hs (H2A.Z-H2B-H3-H4)2 octamers	16.667	1249.86	0.095338	4.55163	0.099156	5.30054	0.040552
Variant Hs H2A.Z	67	78	ELAGNASKDLKV		11	2 M NaCl Hs (H2A.Z-H2B-H3-H4)2 octamers	166.667	1249.85	0.157223	4.54798	0.159567	5.25028	0.009866
Variant Hs H2A.Z	67	88	ELAGNASKDLKVKRITPRHLQL		20	2 M NaCl Hs (H2A.Z-H2B-H3-H4)2 octamers	0	2488.8	0.016318	0	0	5.24357	0.028756
Variant Hs H2A.Z	67	88	ELAGNASKDLKVKRITPRHLQL		20	2 M NaCl Hs (H2A.Z-H2B-H3-H4)2 octamers	0.167	2494.11	0.180968	5.30639	0.181702	5.26909	0.029675
Variant Hs H2A.Z	67	88	ELAGNASKDLKVKRITPRHLQL		20	2 M NaCl Hs (H2A.Z-H2B-H3-H4)2 octamers	1.667	2494.24	0.235829	5.43949	0.236393	5.24185	0.012304
Variant Hs H2A.Z	67	88	ELAGNASKDLKVKRITPRHLQL		20	2 M NaCl Hs (H2A.Z-H2B-H3-H4)2 octamers	16.667	2494.27	0.165408	5.4662	0.166211	5.25413	0.036036
Variant Hs H2A.Z	67	88	ELAGNASKDLKVKRITPRHLQL		20	2 M NaCl Hs (H2A.Z-H2B-H3-H4)2 octamers	166.667	2494.34	0.247201	5.53956	0.247739	5.208	0.011739
Variant Hs H2A.Z	69	88	AGNASKDLKVKRITPRHLQL		18	2 M NaCl Hs (H2A.Z-H2B-H3-H4)2 octamers	0	2246.54	0.020258	0	0	4.95648	0.019689
Variant Hs H2A.Z	69	88	AGNASKDLKVKRITPRHLQL		18	2 M NaCl Hs (H2A.Z-H2B-H3-H4)2 octamers	0.167	2251.22	0.121689	4.6762	0.123364	4.9919	0.035675
Variant Hs H2A.Z	69	88	AGNASKDLKVKRITPRHLQL		18	2 M NaCl Hs (H2A.Z-H2B-H3-H4)2 octamers	1.667	2251.22	0.243122	4.68184	0.243964	4.96225	0.003772
Variant Hs H2A.Z	69	88	AGNASKDLKVKRITPRHLQL		18	2 M NaCl Hs (H2A.Z-H2B-H3-H4)2 octamers	16.667	2251.23	0.101167	4.69203	0.103176	4.97584	0.035405
Variant Hs H2A.Z	69	88	AGNASKDLKVKRITPRHLQL		18	2 M NaCl Hs (H2A.Z-H2B-H3-H4)2 octamers	166.667	2251.16	0.147222	4.62046	0.14861	4.92982	0.013146
Variant Hs H2A.Z	79	88	KRITPRHLQL		8	2 M NaCl Hs (H2A.Z-H2B-H3-H4)2 octamers	0	1262.55	0.010442	0	0	4.83616	0.011745
Variant Hs H2A.Z	79	88	KRITPRHLQL		8	2 M NaCl Hs (H2A.Z-H2B-H3-H4)2 octamers	0.167	1263.03	0.021522	0.479258	0.023922	4.88309	0.03207
Variant Hs H2A.Z	79	88	KRITPRHLQL		8	2 M NaCl Hs (H2A.Z-H2B-H3-H4)2 octamers	1.667	1262.98	0.043312	0.424473	0.044553	4.85196	0.007519
Variant Hs H2A.Z	79	88	KRITPRHLQL		8	2 M NaCl Hs (H2A.Z-H2B-H3-H4)2 octamers	16.667	1262.97	0.025618	0.412212	0.027664	4.86212	0.023456
Variant Hs H2A.Z	79	88	KRITPRHLQL		8	2 M NaCl Hs (H2A.Z-H2B-H3-H4)2 octamers	166.667	1263.04	0.034808	0.490718	0.036341	4.81986	0.021921
Variant Hs H2A.Z	89	96	AIRGDEEL		7	2 M NaCl Hs (H2A.Z-H2B-H3-H4)2 octamers	0	903.009	0.033769	0	0	5.39708	0.030781
Variant Hs H2A.Z	89	96	AIRGDEEL		7	2 M NaCl Hs (H2A.Z-H2B-H3-H4)2 octamers	0.167	903.188	0.02763	0.179345	0.043632	5.43707	0.03455
Variant Hs H2A.Z	89	96	AIRGDEEL		7	2 M NaCl Hs (H2A.Z-H2B-H3-H4)2 octamers	1.667	903.522	0.101709	0.512995	0.107168	5.3972	0.005234
Variant Hs H2A.Z	89	96	AIRGDEEL		7	2 M NaCl Hs (H2A.Z-H2B-H3-H4)2 octamers	16.667	903.833	0.024851	0.824657	0.041928	5.40642	0.034507
Variant Hs H2A.Z	89	96	AIRGDEEL		7	2 M NaCl Hs (H2A.Z-H2B-H3-H4)2 octamers	166.667	904.288	0.086475	1.27943	0.092835	5.36177	0.017256
Variant Hs H2A.Z	97	127	DSLIKATIAGGGVIPHIHKSLIGKKGQQKTV		29	2 M NaCl Hs (H2A.Z-H2B-H3-H4)2 octamers	0	3196.65	0.016566	0	0	5.7088	0.034742
Variant Hs H2A.Z	97	127	DSLIKATIAGGGVIPHIHKSLIGKKGQQKTV		29	2 M NaCl Hs (H2A.Z-H2B-H3-H4)2 octamers	0.167	3202.81	0.270501	6.1609	0.271008	5.73122	0.037775
Variant Hs H2A.Z	97	127	DSLIKATIAGGGVIPHIHKSLIGKKGQQKTV		29	2 M NaCl Hs (H2A.Z-H2B-H3-H4)2 octamers	1.667	3204.36	0.358653	7.70697	0.359035	5.69175	0.009144
Variant Hs H2A.Z	97	127	DSLIKATIAGGGVIPHIHKSLIGKKGQQKTV		29	2 M NaCl Hs (H2A.Z-H2B-H3-H4)2 octamers	16.667	3206.89	0.098839	10.24	0.100218	5.70459	0.040037
Variant Hs H2A.Z	97	127	DSLIKATIAGGGVIPHIHKSLIGKKGQQKTV		29	2 M NaCl Hs (H2A.Z-H2B-H3-H4)2 octamers	166.667	3207.6	0.259376	10.947	0.259904	5.65354	0.010509
Variant Hs H2A.Z	100	117	IKATIAGGGVIPHIHKSL		16	2 M NaCl Hs (H2A.Z-H2B-H3-H4)2 octamers	0	1813.05	0.038115	0	0	5.39586	0.029463
Variant Hs H2A.Z	100	117	IKATIAGGGVIPHIHKSL		16	2 M NaCl Hs (H2A.Z-H2B-H3-H4)2 octamers	0.167	1815.49	0.121962	2.43507	0.127779	5.42076	0.036545
Variant Hs H2A.Z	100	117	IKATIAGGGVIPHIHKSL		16	2 M NaCl Hs (H2A.Z-H2B-H3-H4)2 octamers	1.667	1816.71	0.157869	3.66076	0.162405	5.40107	0.009873
Variant Hs H2A.Z	100	117	IKATIAGGGVIPHIHKSL		16	2 M NaCl Hs (H2A.Z-H2B-H3-H4)2 octamers	16.667	1818.94	0.175081	5.88183	0.179182	5.41279	0.045272
Variant Hs H2A.Z	100	117	IKATIAGGGVIPHIHKSL		16	2 M NaCl Hs (H2A.Z-H2B-H3-H4)2 octamers	166.667	1819.84	0.271362	6.78597	0.274026	5.36442	0.010616
Variant Hs H2A.Z	100	127	IKATIAGGGVIPHIHKSLIGKKGQQKTV		26	2 M NaCl Hs (H2A.Z-H2B-H3-H4)2 octamers	0	2881.52	0.068966	0	0	4.94059	0.02764
Variant Hs H2A.Z	100	127	IKATIAGGGVIPHIHKSLIGKKGQQKTV		26	2 M NaCl Hs (H2A.Z-H2B-H3-H4)2 octamers	0.167	2887.59	0.196851	6.07097	0.208582	4.96644	0.033119
Variant Hs H2A.Z	100	127	IKATIAGGGVIPHIHKSLIGKKGQQKTV		26	2 M NaCl Hs (H2A.Z-H2B-H3-H4)2 octamers	1.667	2889.43	0.520048	7.90735	0.524601	4.92985	0.007389
Variant Hs H2A.Z	100	127	IKATIAGGGVIPHIHKSLIGKKGQQKTV		26	2 M NaCl Hs (H2A.Z-H2B-H3-H4)2 octamers	16.667	2891.06	0.325581	9.53212	0.332805	4.94624	0.032403
Variant Hs H2A.Z	100	127	IKATIAGGGVIPHIHKSLIGKKGQQKTV		26	2 M NaCl Hs (H2A.Z-H2B-H3-H4)2 octamers	166.667	2891.74	0.363192	10.215	0.369682	4.89593	0.015403
Variant Hs H2A.Z	103	127	TIAGGGVIPHIHKSLIGKKGQQKTV		23	2 M NaCl Hs (H2A.Z-H2B-H3-H4)2 octamers	0	2568.94	0.020794	0	0	4.92233	0.023617
Variant Hs H2A.Z	103	127	TIAGGGVIPHIHKSLIGKKGQQKTV		23	2 M NaCl Hs (H2A.Z-H2B-H3-H4)2 octamers	0.167	2574.5	0.243074	5.55457	0.243961	4.95394	0.032611
Variant Hs H2A.Z	103	127	TIAGGGVIPHIHKSLIGKKGQQKTV		23	2 M NaCl Hs (H2A.Z-H2B-H3-H4)2 octamers	1.667	2575.36	0.359824	6.41588	0.360424	4.92414	0.003362
Variant Hs H2A.Z	103	127	TIAGGGVIPHIHKSLIGKKGQQKTV		23	2 M NaCl Hs (H2A.Z-H2B-H3-H4)2 octamers	16.667	2577.07	0.352571	8.12389	0.353183	4.93541	0.035774
Variant Hs H2A.Z	103	127	TIAGGGVIPHIHKSLIGKKGQQKTV		23	2 M NaCl Hs (H2A.Z-H2B-H3-H4)2 octamers	166.667	2577.53	0.465429	8.59123	0.465894	4.88948	0.017839
Variant Hs H2A.Z	105	127	AGGGVIPHIHKSLIGKKGQQKTV		21	2 M NaCl Hs (H2A.Z-H2B-H3-H4)2 octamers	0	2354.56	0.061253	0	0	4.94388	0.027359
Variant Hs H2A.Z	105	127	AGGGVIPHIHKSLIGKKGQQKTV		21	2 M NaCl Hs (H2A.Z-H2B-H3-H4)2 octamers	0.167	2360.27	0.240326	5.7138	0.248009	4.96136	0.030077
Variant Hs H2A.Z	105	127	AGGGVIPHIHKSLIGKKGQQKTV		21	2 M NaCl Hs (H2A.Z-H2B-H3-H4)2 octamers	1.667	2361.28	0.360545	6.72663	0.365711	4.92959	0.005539
Variant Hs H2A.Z	105	127	AGGGVIPHIHKSLIGKKGQQKTV		21	2 M NaCl Hs (H2A.Z-H2B-H3-H4)2 octamers	16.667	2362.28	0.266217	7.72356	0.273172	4.94107	0.035068
Variant Hs H2A.Z	105	127	AGGGVIPHIHKSLIGKKGQQKTV		21	2 M NaCl Hs (H2A.Z-H2B-H3-H4)2 octamers	166.667	2362.5	0.340065	7.94249	0.345538	4.89454	0.016386
Variant Hs H2A.Z	106	127	GGGVIPHIHKSLIGKKGQQKTV		20	2 M NaCl Hs (H2A.Z-H2B-H3-H4)2 octamers	0	2283.53	0.117782	0	0	4.93489	0.020997
Variant Hs H2A.Z	106	127	GGGVIPHIHKSLIGKKGQQKTV		20	2 M NaCl Hs (H2A.Z-H2B-H3-H4)2 octamers	0.167	2288.72	0.19169	5.18889	0.224983	4.96416	0.035018
Variant Hs H2A.Z	106	127	GGGVIPHIHKSLIGKKGQQKTV		20	2 M NaCl Hs (H2A.Z-H2B-H3-H4)2 octamers	1.667	2289.63	0.309505	6.09707	0.331158	4.93117	0.00416
Variant Hs H2A.Z	106	127	GGGVIPHIHKSLIGKKGQQKTV		20	2 M NaCl Hs (H2A.Z-H2B-H3-H4)2 octamers	16.667	2290.88	0.273385	7.35408	0.297678	4.9468	0.035717
Variant Hs H2A.Z	106	127	GGGVIPHIHKSLIGKKGQQKTV		20	2 M NaCl Hs (H2A.Z-H2B-H3-H4)2 octamers	166.667	2291.29	0.41897	7.7582	0.435211	4.90082	0.011906
Variant Hs H2A.Z	107	119	GGVIPHIHKSLIG		11	2 M NaCl Hs (H2A.Z-H2B-H3-H4)2 octamers	0	1328.4	0.009666	0	0	5.92964	0.025301
Variant Hs H2A.Z	107	119	GGVIPHIHKSLIG		11	2 M NaCl Hs (H2A.Z-H2B-H3-H4)2 octamers	0.167	1329.17	0.056549	0.776365	0.057369	5.97825	0.043299
Variant Hs H2A.Z	107	119	GGVIPHIHKSLIG		11	2 M NaCl Hs (H2A.Z-H2B-H3-H4)2 octamers	1.667	1330.18	0.095899	1.77883	0.096385	5.93664	0.014709
Variant Hs H2A.Z	107	119	GGVIPHIHKSLIG		11	2 M NaCl Hs (H2A.Z-H2B-H3-H4)2 octamers	16.667	1330.2	0.09018	1.80576	0.090697	5.92302	0.031471
Variant Hs H2A.Z	107	119	GGVIPHIHKSLIG		11	2 M NaCl Hs (H2A.Z-H2B-H3-H4)2 octamers	166.667	1330.11	0.193577	1.71625	0.193818	5.91432	0.022937
Variant Hs H2A.Z	107	127	GGVIPHIHKSLIGKKGQQKTV		19	2 M NaCl Hs (H2A.Z-H2B-H3-H4)2 octamers	0	2226.57	0.015914	0	0	4.93712	0.02532
Variant Hs H2A.Z	107	127	GGVIPHIHKSLIGKKGQQKTV		19	2 M NaCl Hs (H2A.Z-H2B-H3-H4)2 octamers	0.167	2231.84	0.166191	5.27306	0.166951	4.96621	0.03536
Variant Hs H2A.Z	107	127	GGVIPHIHKSLIGKKGQQKTV		19	2 M NaCl Hs (H2A.Z-H2B-H3-H4)2 octamers	1.667	2232.6	0.340115	6.02818	0.340487	4.93064	0.005428
Variant Hs H2A.Z	107	127	GGVIPHIHKSLIGKKGQQKTV		19	2 M NaCl Hs (H2A.Z-H2B-H3-H4)2 octamers	16.667	2233.58	0.185573	7.01304	0.186254	4.94815	0.035416
Variant Hs H2A.Z	107	127	GGVIPHIHKSLIGKKGQQKTV		19	2 M NaCl Hs (H2A.Z-H2B-H3-H4)2 octamers	166.667	2233.8	0.266483	7.22541	0.266958	4.89372	0.012136
Variant Hs H2A.Z	108	127	GVIPHIHKSLIGKKGQQKTV		18	2 M NaCl Hs (H2A.Z-H2B-H3-H4)2 octamers	0	2169.39	0.016609	0	0	4.9357	0.024052
Variant Hs H2A.Z	108	127	GVIPHIHKSLIGKKGQQKTV		18	2 M NaCl Hs (H2A.Z-H2B-H3-H4)2 octamers	0.167	2174.32	0.124497	4.93253	0.1256	4.96644	0.031438
Variant Hs H2A.Z	108	127	GVIPHIHKSLIGKKGQQKTV		18	2 M NaCl Hs (H2A.Z-H2B-H3-H4)2 octamers	1.667	2174.74	0.14371	5.34537	0.144666	4.94079	0.006055
Variant Hs H2A.Z	108	127	GVIPHIHKSLIGKKGQQKTV		18	2 M NaCl Hs (H2A.Z-H2B-H3-H4)2 octamers	16.667	2177.26	0.140623	7.87134	0.141601	4.95956	0.032707
Variant Hs H2A.Z	108	127	GVIPHIHKSLIGKKGQQKTV		18	2 M NaCl Hs (H2A.Z-H2B-H3-H4)2 octamers	166.667	2177.6	0.14587	8.20778	0.146812	4.91647	0.016078
Variant Hs H2A.Z	109	127	VIPHIHKSLIGKKGQQKTV		17	2 M NaCl Hs (H2A.Z-H2B-H3-H4)2 octamers	0	2112.43	0.091102	0	0	4.92181	0.013721
Variant Hs H2A.Z	109	127	VIPHIHKSLIGKKGQQKTV		17	2 M NaCl Hs (H2A.Z-H2B-H3-H4)2 octamers	0.167	2117.23	0.230567	4.79062	0.247913	4.96601	0.028421
Variant Hs H2A.Z	109	127	VIPHIHKSLIGKKGQQKTV		17	2 M NaCl Hs (H2A.Z-H2B-H3-H4)2 octamers	1.667	2118.03	0.184636	5.59787	0.205888	4.93566	0.003446
Variant Hs H2A.Z	109	127	VIPHIHKSLIGKKGQQKTV		17	2 M NaCl Hs (H2A.Z-H2B-H3-H4)2 octamers	16.667	2119.07	0.136159	6.63889	0.163826	4.95385	0.029984
Variant Hs H2A.Z	109	127	VIPHIHKSLIGKKGQQKTV		17	2 M NaCl Hs (H2A.Z-H2B-H3-H4)2 octamers	166.667	2119.45	0.236963	7.01754	0.253872	4.90724	0.018045
Variant Hs H2A.Z	111	127	PHIHKSLIGKKGQQKTV		16	2 M NaCl Hs (H2A.Z-H2B-H3-H4)2 octamers	0	1900.12	0.016055	0	0	4.9386	0.026668
Variant Hs H2A.Z	111	127	PHIHKSLIGKKGQQKTV		16	2 M NaCl Hs (H2A.Z-H2B-H3-H4)2 octamers	0.167	1904.77	0.209448	4.65099	0.210063	4.96719	0.030221
Variant Hs H2A.Z	111	127	PHIHKSLIGKKGQQKTV		16	2 M NaCl Hs (H2A.Z-H2B-H3-H4)2 octamers	1.667	1905.5	0.329116	5.37963	0.329507	4.93192	0.007975
Variant Hs H2A.Z	111	127	PHIHKSLIGKKGQQKTV		16	2 M NaCl Hs (H2A.Z-H2B-H3-H4)2 octamers	16.667	1906.29	0.251161	6.1763	0.251674	4.95294	0.033764
Variant Hs H2A.Z	111	127	PHIHKSLIGKKGQQKTV		16	2 M NaCl Hs (H2A.Z-H2B-H3-H4)2 octamers	166.667	1906.49	0.259182	6.37585	0.259679	4.89639	0.013012
Hs H2B	37	59	YVYKVLKQVHPDTGISSKAMGIM		21	2 M NaCl Hs (H2A.Z-H2B-H3-H4)2 octamers	0	2566.96	0.019843	0	0	6.03295	0.03806
Hs H2B	37	59	YVYKVLKQVHPDTGISSKAMGIM		21	2 M NaCl Hs (H2A.Z-H2B-H3-H4)2 octamers	0.167	2568.22	0.083519	1.25544	0.085844	6.05928	0.0456
Hs H2B	37	59	YVYKVLKQVHPDTGISSKAMGIM		21	2 M NaCl Hs (H2A.Z-H2B-H3-H4)2 octamers	1.667	2568.78	0.105998	1.81266	0.107839	6.03273	0.014031
Hs H2B	37	59	YVYKVLKQVHPDTGISSKAMGIM		21	2 M NaCl Hs (H2A.Z-H2B-H3-H4)2 octamers	16.667	2569.56	0.069352	2.59207	0.072135	6.0577	0.053192
Hs H2B	37	59	YVYKVLKQVHPDTGISSKAMGIM		21	2 M NaCl Hs (H2A.Z-H2B-H3-H4)2 octamers	166.667	2571.13	0.214246	4.16102	0.215163	5.997	0.013817
Hs H2B	37	61	YVYKVLKQVHPDTGISSKAMGIMNS		23	2 M NaCl Hs (H2A.Z-H2B-H3-H4)2 octamers	0	2768.14	0.018238	0	0	5.95251	0.037808
Hs H2B	37	61	YVYKVLKQVHPDTGISSKAMGIMNS		23	2 M NaCl Hs (H2A.Z-H2B-H3-H4)2 octamers	0.167	2769.4	0.053586	1.2653	0.056604	5.97298	0.045186
Hs H2B	37	61	YVYKVLKQVHPDTGISSKAMGIMNS		23	2 M NaCl Hs (H2A.Z-H2B-H3-H4)2 octamers	1.667	2769.96	0.090318	1.82526	0.092141	5.95053	0.019379
Hs H2B	37	61	YVYKVLKQVHPDTGISSKAMGIMNS		23	2 M NaCl Hs (H2A.Z-H2B-H3-H4)2 octamers	16.667	2770.93	0.086894	2.79341	0.088788	5.92117	0.007604
Hs H2B	37	61	YVYKVLKQVHPDTGISSKAMGIMNS		23	2 M NaCl Hs (H2A.Z-H2B-H3-H4)2 octamers	166.667	2772.87	0.223426	4.732	0.224169	5.91603	0.007039
Hs H2B	38	52	VYKVLKQVHPDTGIS		13	2 M NaCl Hs (H2A.Z-H2B-H3-H4)2 octamers	0	1684.84	0.033184	0	0	5.12612	0.029185
Hs H2B	38	52	VYKVLKQVHPDTGIS		13	2 M NaCl Hs (H2A.Z-H2B-H3-H4)2 octamers	0.167	1685.4	0.02915	0.559106	0.044169	5.14918	0.03528
Hs H2B	38	52	VYKVLKQVHPDTGIS		13	2 M NaCl Hs (H2A.Z-H2B-H3-H4)2 octamers	1.667	1686.13	0.049935	1.28718	0.059956	5.12511	0.010867
Hs H2B	38	52	VYKVLKQVHPDTGIS		13	2 M NaCl Hs (H2A.Z-H2B-H3-H4)2 octamers	16.667	1686.76	0.055478	1.9232	0.064645	5.1444	0.042571
Hs H2B	38	52	VYKVLKQVHPDTGIS		13	2 M NaCl Hs (H2A.Z-H2B-H3-H4)2 octamers	166.667	1687.56	0.129373	2.71727	0.133561	5.09873	0.008574
Hs H2B	38	55	VYKVLKQVHPDTGISSKA		16	2 M NaCl Hs (H2A.Z-H2B-H3-H4)2 octamers	0	1971.12	0.020562	0	0	4.87826	0.025143
Hs H2B	38	55	VYKVLKQVHPDTGISSKA		16	2 M NaCl Hs (H2A.Z-H2B-H3-H4)2 octamers	0.167	1972.67	0.062434	1.547	0.065733	4.91433	0.034708
Hs H2B	38	55	VYKVLKQVHPDTGISSKA		16	2 M NaCl Hs (H2A.Z-H2B-H3-H4)2 octamers	1.667	1973.13	0.093039	2.00813	0.095284	4.88434	0.002734
Hs H2B	38	55	VYKVLKQVHPDTGISSKA		16	2 M NaCl Hs (H2A.Z-H2B-H3-H4)2 octamers	16.667	1973.76	0.043316	2.63688	0.047949	4.89163	0.031007
Hs H2B	38	55	VYKVLKQVHPDTGISSKA		16	2 M NaCl Hs (H2A.Z-H2B-H3-H4)2 octamers	166.667	1974.89	0.253418	3.76942	0.254251	4.84629	0.018152
Hs H2B	38	57	VYKVLKQVHPDTGISSKAMG		18	2 M NaCl Hs (H2A.Z-H2B-H3-H4)2 octamers	0	2159.4	0.021226	0	0	5.12428	0.030356
Hs H2B	38	57	VYKVLKQVHPDTGISSKAMG		18	2 M NaCl Hs (H2A.Z-H2B-H3-H4)2 octamers	0.167	2160.76	0.105989	1.36038	0.108094	5.14273	0.034672
Hs H2B	38	57	VYKVLKQVHPDTGISSKAMG		18	2 M NaCl Hs (H2A.Z-H2B-H3-H4)2 octamers	1.667	2161.28	0.111016	1.87786	0.113027	5.12458	0.010194
Hs H2B	38	57	VYKVLKQVHPDTGISSKAMG		18	2 M NaCl Hs (H2A.Z-H2B-H3-H4)2 octamers	16.667	2162.15	0.102494	2.75177	0.104669	5.14389	0.043513
Hs H2B	38	57	VYKVLKQVHPDTGISSKAMG		18	2 M NaCl Hs (H2A.Z-H2B-H3-H4)2 octamers	166.667	2163.56	0.198242	4.15787	0.199375	5.09643	0.007768
Hs H2B	38	59	VYKVLKQVHPDTGISSKAMGIM		20	2 M NaCl Hs (H2A.Z-H2B-H3-H4)2 octamers	0	2403.78	0.011521	0	0	5.84022	0.030434
Hs H2B	38	59	VYKVLKQVHPDTGISSKAMGIM		20	2 M NaCl Hs (H2A.Z-H2B-H3-H4)2 octamers	0.167	2405.08	0.064172	1.29342	0.065198	5.86012	0.039994
Hs H2B	38	59	VYKVLKQVHPDTGISSKAMGIM		20	2 M NaCl Hs (H2A.Z-H2B-H3-H4)2 octamers	1.667	2405.6	0.103806	1.81721	0.104443	5.83961	0.013793
Hs H2B	38	59	VYKVLKQVHPDTGISSKAMGIM		20	2 M NaCl Hs (H2A.Z-H2B-H3-H4)2 octamers	16.667	2406.4	0.118161	2.61123	0.118722	5.86368	0.049692
Hs H2B	38	59	VYKVLKQVHPDTGISSKAMGIM		20	2 M NaCl Hs (H2A.Z-H2B-H3-H4)2 octamers	166.667	2407.83	0.197896	4.04605	0.198231	5.80493	0.010823
Hs H2B	38	61	VYKVLKQVHPDTGISSKAMGIMNS		22	2 M NaCl Hs (H2A.Z-H2B-H3-H4)2 octamers	0	2604.94	0.005773	0	0	5.78221	0.033974
Hs H2B	38	61	VYKVLKQVHPDTGISSKAMGIMNS		22	2 M NaCl Hs (H2A.Z-H2B-H3-H4)2 octamers	0.167	2606.3	0.072183	1.35701	0.072414	5.79561	0.040694
Hs H2B	38	61	VYKVLKQVHPDTGISSKAMGIMNS		22	2 M NaCl Hs (H2A.Z-H2B-H3-H4)2 octamers	1.667	2606.81	0.084282	1.86857	0.08448	5.77752	0.016656
Hs H2B	38	61	VYKVLKQVHPDTGISSKAMGIMNS		22	2 M NaCl Hs (H2A.Z-H2B-H3-H4)2 octamers	16.667	2607.71	0.099561	2.76994	0.099728	5.80153	0.050804
Hs H2B	38	61	VYKVLKQVHPDTGISSKAMGIMNS		22	2 M NaCl Hs (H2A.Z-H2B-H3-H4)2 octamers	166.667	2609.56	0.222777	4.6174	0.222851	5.74478	0.00611
Hs H2B	40	61	KVLKQVHPDTGISSKAMGIMNS		20	2 M NaCl Hs (H2A.Z-H2B-H3-H4)2 octamers	0	2342.68	0.012234	0	0	5.52615	0.030025
Hs H2B	40	61	KVLKQVHPDTGISSKAMGIMNS		20	2 M NaCl Hs (H2A.Z-H2B-H3-H4)2 octamers	0.167	2344.13	0.055566	1.44655	0.056897	5.55591	0.040175
Hs H2B	40	61	KVLKQVHPDTGISSKAMGIMNS		20	2 M NaCl Hs (H2A.Z-H2B-H3-H4)2 octamers	1.667	2344.61	0.12752	1.92665	0.128106	5.52483	0.007285
Hs H2B	40	61	KVLKQVHPDTGISSKAMGIMNS		20	2 M NaCl Hs (H2A.Z-H2B-H3-H4)2 octamers	16.667	2345.54	0.095259	2.85406	0.096042	5.53979	0.040627
Hs H2B	40	61	KVLKQVHPDTGISSKAMGIMNS		20	2 M NaCl Hs (H2A.Z-H2B-H3-H4)2 octamers	166.667	2347.35	0.227474	4.66338	0.227802	5.48799	0.01566
Hs H2B	51	61	ISSKAMGIMNS		10	2 M NaCl Hs (H2A.Z-H2B-H3-H4)2 octamers	0	1139.1	0.034392	0	0	5.73484	0.04002
Hs H2B	51	61	ISSKAMGIMNS		10	2 M NaCl Hs (H2A.Z-H2B-H3-H4)2 octamers	0.167	1139.51	0.137118	0.414393	0.141365	5.76062	0.040366
Hs H2B	51	61	ISSKAMGIMNS		10	2 M NaCl Hs (H2A.Z-H2B-H3-H4)2 octamers	1.667	1139.45	0.028182	0.353313	0.044464	5.74122	0.012436
Hs H2B	51	61	ISSKAMGIMNS		10	2 M NaCl Hs (H2A.Z-H2B-H3-H4)2 octamers	16.667	1140.05	0.087802	0.956444	0.094297	5.7502	0.046137
Hs H2B	51	61	ISSKAMGIMNS		10	2 M NaCl Hs (H2A.Z-H2B-H3-H4)2 octamers	166.667	1140.99	0.180128	1.89639	0.183382	5.69391	0.006748
Hs H2B	53	59	SKAMGIM		6	2 M NaCl Hs (H2A.Z-H2B-H3-H4)2 octamers	0	737.76	0.007574	0	0	5.7926	0.030154
Hs H2B	53	59	SKAMGIM		6	2 M NaCl Hs (H2A.Z-H2B-H3-H4)2 octamers	0.167	737.82	0.026669	0.059976	0.027723	5.83652	0.039826
Hs H2B	53	59	SKAMGIM		6	2 M NaCl Hs (H2A.Z-H2B-H3-H4)2 octamers	1.667	737.853	0.03453	0.092798	0.035351	5.79314	0.00339
Hs H2B	53	59	SKAMGIM		6	2 M NaCl Hs (H2A.Z-H2B-H3-H4)2 octamers	16.667	738.22	0.042737	0.460112	0.043403	5.79888	0.038263
Hs H2B	53	59	SKAMGIM		6	2 M NaCl Hs (H2A.Z-H2B-H3-H4)2 octamers	166.667	738.896	0.050241	1.13548	0.050809	5.74675	0.022305
Hs H2B	53	61	SKAMGIMNS		8	2 M NaCl Hs (H2A.Z-H2B-H3-H4)2 octamers	0	938.763	0.01331	0	0	5.4669	0.029388
Hs H2B	53	61	SKAMGIMNS		8	2 M NaCl Hs (H2A.Z-H2B-H3-H4)2 octamers	0.167	939.038	0.01229	0.274566	0.018116	5.49608	0.037916
Hs H2B	53	61	SKAMGIMNS		8	2 M NaCl Hs (H2A.Z-H2B-H3-H4)2 octamers	1.667	939.168	0.034539	0.404512	0.037014	5.46638	0.005534
Hs H2B	53	61	SKAMGIMNS		8	2 M NaCl Hs (H2A.Z-H2B-H3-H4)2 octamers	16.667	939.636	0.031967	0.872802	0.034627	5.46769	0.037592
Hs H2B	53	61	SKAMGIMNS		8	2 M NaCl Hs (H2A.Z-H2B-H3-H4)2 octamers	166.667	940.614	0.119055	1.85056	0.119797	5.42132	0.01661
Hs H2B	56	61	MGIMNS		5	2 M NaCl Hs (H2A.Z-H2B-H3-H4)2 octamers	0	652.635	0.009367	0	0	6.03528	0.042435
Hs H2B	56	61	MGIMNS		5	2 M NaCl Hs (H2A.Z-H2B-H3-H4)2 octamers	0.167	652.66	0.008788	0.024929	0.012844	6.0628	0.042057
Hs H2B	56	61	MGIMNS		5	2 M NaCl Hs (H2A.Z-H2B-H3-H4)2 octamers	1.667	652.714	0.022523	0.079558	0.024393	6.03018	0.009919
Hs H2B	56	61	MGIMNS		5	2 M NaCl Hs (H2A.Z-H2B-H3-H4)2 octamers	16.667	652.868	0.011078	0.233267	0.014508	6.04757	0.047358
Hs H2B	56	61	MGIMNS		5	2 M NaCl Hs (H2A.Z-H2B-H3-H4)2 octamers	166.667	653.309	0.026893	0.673974	0.028477	5.99228	0.013656
Hs H2B	60	67	NSFVNDIF		7	2 M NaCl Hs (H2A.Z-H2B-H3-H4)2 octamers	0	955.911	0.011631	0	0	8.04172	0.055204
Hs H2B	60	67	NSFVNDIF		7	2 M NaCl Hs (H2A.Z-H2B-H3-H4)2 octamers	0.167	955.899	0.0193	-0.012096	0.022534	8.01636	0.010303
Hs H2B	60	67	NSFVNDIF		7	2 M NaCl Hs (H2A.Z-H2B-H3-H4)2 octamers	1.667	955.924	0.036074	0.012535	0.037902	8.03567	0.032821
Hs H2B	60	67	NSFVNDIF		7	2 M NaCl Hs (H2A.Z-H2B-H3-H4)2 octamers	16.667	955.939	0.024623	0.028441	0.027232	8.08141	0.079981
Hs H2B	60	67	NSFVNDIF		7	2 M NaCl Hs (H2A.Z-H2B-H3-H4)2 octamers	166.667	955.933	0.021942	0.022016	0.024834	7.99848	0.004956
Hs H2B	66	74	IFERIAGEA		8	2 M NaCl Hs (H2A.Z-H2B-H3-H4)2 octamers	0	1006.02	0.031075	0	0	5.7826	0.040525
Hs H2B	66	74	IFERIAGEA		8	2 M NaCl Hs (H2A.Z-H2B-H3-H4)2 octamers	0.167	1006.06	0.022768	0.035579	0.038523	5.78391	0.00214
Hs H2B	66	74	IFERIAGEA		8	2 M NaCl Hs (H2A.Z-H2B-H3-H4)2 octamers	1.667	1006.17	0.031628	0.147595	0.044339	5.77723	0.008579
Hs H2B	66	74	IFERIAGEA		8	2 M NaCl Hs (H2A.Z-H2B-H3-H4)2 octamers	16.667	1006.57	0.027496	0.548561	0.041493	5.78945	0.046077
Hs H2B	66	74	IFERIAGEA		8	2 M NaCl Hs (H2A.Z-H2B-H3-H4)2 octamers	166.667	1007.04	0.031567	1.01218	0.044296	5.74134	0.014584
Hs H2B	66	77	IFERIAGEASRL		11	2 M NaCl Hs (H2A.Z-H2B-H3-H4)2 octamers	0	1362.6	0.066168	0	0	6.26093	0.047034
Hs H2B	66	77	IFERIAGEASRL		11	2 M NaCl Hs (H2A.Z-H2B-H3-H4)2 octamers	0.167	1362.59	0.031553	-0.009749	0.073307	6.26902	0.041662
Hs H2B	66	77	IFERIAGEASRL		11	2 M NaCl Hs (H2A.Z-H2B-H3-H4)2 octamers	1.667	1362.76	0.077993	0.156276	0.10228	6.2491	0.018442
Hs H2B	66	77	IFERIAGEASRL		11	2 M NaCl Hs (H2A.Z-H2B-H3-H4)2 octamers	16.667	1363.48	0.041053	0.873178	0.077869	6.26469	0.048662
Hs H2B	66	77	IFERIAGEASRL		11	2 M NaCl Hs (H2A.Z-H2B-H3-H4)2 octamers	166.667	1364.75	0.061467	2.14534	0.090313	6.21669	0.008014
Hs H2B	66	80	IFERIAGEASRLAHY		14	2 M NaCl Hs (H2A.Z-H2B-H3-H4)2 octamers	0	1733.91	0.036832	0	0	6.54794	0.046552
Hs H2B	66	80	IFERIAGEASRLAHY		14	2 M NaCl Hs (H2A.Z-H2B-H3-H4)2 octamers	0.167	1734.11	0.034924	0.201487	0.050758	6.5621	0.047964
Hs H2B	66	80	IFERIAGEASRLAHY		14	2 M NaCl Hs (H2A.Z-H2B-H3-H4)2 octamers	1.667	1734.63	0.04273	0.727537	0.056413	6.53636	0.016071
Hs H2B	66	80	IFERIAGEASRLAHY		14	2 M NaCl Hs (H2A.Z-H2B-H3-H4)2 octamers	16.667	1735.71	0.066882	1.8038	0.076353	6.55655	0.054648
Hs H2B	66	80	IFERIAGEASRLAHY		14	2 M NaCl Hs (H2A.Z-H2B-H3-H4)2 octamers	166.667	1737.21	0.123367	3.30646	0.128748	6.50169	0.009507
Hs H2B	68	77	ERIAGEASRL		9	2 M NaCl Hs (H2A.Z-H2B-H3-H4)2 octamers	0	1102.09	0.031496	0	0	5.06282	0.026289
Hs H2B	68	77	ERIAGEASRL		9	2 M NaCl Hs (H2A.Z-H2B-H3-H4)2 octamers	0.167	1102.2	0.022729	0.115807	0.03884	5.09673	0.031446
Hs H2B	68	77	ERIAGEASRL		9	2 M NaCl Hs (H2A.Z-H2B-H3-H4)2 octamers	1.667	1102.36	0.041675	0.269283	0.052238	5.0664	0.005041
Hs H2B	68	77	ERIAGEASRL		9	2 M NaCl Hs (H2A.Z-H2B-H3-H4)2 octamers	16.667	1103.2	0.021744	1.11507	0.038272	5.07442	0.034815
Hs H2B	68	77	ERIAGEASRL		9	2 M NaCl Hs (H2A.Z-H2B-H3-H4)2 octamers	166.667	1104.53	0.093034	2.44638	0.09822	5.02958	0.017831
Hs H2B	68	90	ERIAGEASRLAHYNKRSTITSRE		22	2 M NaCl Hs (H2A.Z-H2B-H3-H4)2 octamers	0	2646.76	0.01455	0	0	4.86445	0.027755
Hs H2B	68	90	ERIAGEASRLAHYNKRSTITSRE		22	2 M NaCl Hs (H2A.Z-H2B-H3-H4)2 octamers	0.167	2648.59	0.138117	1.83092	0.138881	4.89023	0.033272
Hs H2B	68	90	ERIAGEASRLAHYNKRSTITSRE		22	2 M NaCl Hs (H2A.Z-H2B-H3-H4)2 octamers	1.667	2648.93	0.184704	2.17256	0.185276	4.86589	0.010383
Hs H2B	68	90	ERIAGEASRLAHYNKRSTITSRE		22	2 M NaCl Hs (H2A.Z-H2B-H3-H4)2 octamers	16.667	2649.84	0.231441	3.08214	0.231897	4.87602	0.035122
Hs H2B	68	90	ERIAGEASRLAHYNKRSTITSRE		22	2 M NaCl Hs (H2A.Z-H2B-H3-H4)2 octamers	166.667	2651.8	0.257719	5.04228	0.258129	4.83249	0.011618
Hs H2B	69	77	RIAGEASRL		8	2 M NaCl Hs (H2A.Z-H2B-H3-H4)2 octamers	0	972.985	0.010867	0	0	4.819	0.017493
Hs H2B	69	77	RIAGEASRL		8	2 M NaCl Hs (H2A.Z-H2B-H3-H4)2 octamers	0.167	973.096	0.009351	0.110413	0.014336	4.8598	0.033765
Hs H2B	69	77	RIAGEASRL		8	2 M NaCl Hs (H2A.Z-H2B-H3-H4)2 octamers	1.667	973.259	0.011613	0.27326	0.015904	4.8256	0.006651
Hs H2B	69	77	RIAGEASRL		8	2 M NaCl Hs (H2A.Z-H2B-H3-H4)2 octamers	16.667	973.996	0.032201	1.01051	0.033985	4.83406	0.028107
Hs H2B	69	77	RIAGEASRL		8	2 M NaCl Hs (H2A.Z-H2B-H3-H4)2 octamers	166.667	975.187	0.080726	2.20186	0.081454	4.7922	0.020411
Hs H2B	69	90	RIAGEASRLAHYNKRSTITSRE		21	2 M NaCl Hs (H2A.Z-H2B-H3-H4)2 octamers	0	2517.67	0.099843	0	0	4.60719	0.022041
Hs H2B	69	90	RIAGEASRLAHYNKRSTITSRE		21	2 M NaCl Hs (H2A.Z-H2B-H3-H4)2 octamers	0.167	2519.61	0.215981	1.94532	0.237942	4.63277	0.033201
Hs H2B	69	90	RIAGEASRLAHYNKRSTITSRE		21	2 M NaCl Hs (H2A.Z-H2B-H3-H4)2 octamers	1.667	2519.93	0.084579	2.26664	0.130852	4.61158	0.006605
Hs H2B	69	90	RIAGEASRLAHYNKRSTITSRE		21	2 M NaCl Hs (H2A.Z-H2B-H3-H4)2 octamers	16.667	2521	0.074986	3.33601	0.124866	4.62218	0.034995
Hs H2B	69	90	RIAGEASRLAHYNKRSTITSRE		21	2 M NaCl Hs (H2A.Z-H2B-H3-H4)2 octamers	166.667	2522.58	0.318532	4.91023	0.333813	4.58195	0.013039
Hs H2B	94	103	AVRLLLPGEL		8	2 M NaCl Hs (H2A.Z-H2B-H3-H4)2 octamers	0	1081.26	0.020557	0	0	7.27943	0.04724
Hs H2B	94	103	AVRLLLPGEL		8	2 M NaCl Hs (H2A.Z-H2B-H3-H4)2 octamers	0.167	1082.41	0.022106	1.15129	0.030187	7.29304	0.054713
Hs H2B	94	103	AVRLLLPGEL		8	2 M NaCl Hs (H2A.Z-H2B-H3-H4)2 octamers	1.667	1082.37	0.052178	1.1095	0.056082	7.28328	0.024765
Hs H2B	94	103	AVRLLLPGEL		8	2 M NaCl Hs (H2A.Z-H2B-H3-H4)2 octamers	16.667	1082.47	0.021599	1.20921	0.029818	7.31287	0.063779
Hs H2B	94	103	AVRLLLPGEL		8	2 M NaCl Hs (H2A.Z-H2B-H3-H4)2 octamers	166.667	1082.85	0.075484	1.59071	0.078233	7.23821	0.006899
Hs H2B	95	122	VRLLLPGELAKHAVSEGTKAVTKYTSSK		26	2 M NaCl Hs (H2A.Z-H2B-H3-H4)2 octamers	0	2985.4	0.011832	0	0	6.573	0.046346
Hs H2B	95	122	VRLLLPGELAKHAVSEGTKAVTKYTSSK		26	2 M NaCl Hs (H2A.Z-H2B-H3-H4)2 octamers	0.167	2987.93	0.093704	2.52847	0.094448	6.5824	0.0477
Hs H2B	95	122	VRLLLPGELAKHAVSEGTKAVTKYTSSK		26	2 M NaCl Hs (H2A.Z-H2B-H3-H4)2 octamers	1.667	2988.91	0.117025	3.51204	0.117622	6.55465	0.019981
Hs H2B	95	122	VRLLLPGELAKHAVSEGTKAVTKYTSSK		26	2 M NaCl Hs (H2A.Z-H2B-H3-H4)2 octamers	16.667	2990.56	0.049692	5.1585	0.051081	6.58461	0.061117
Hs H2B	95	122	VRLLLPGELAKHAVSEGTKAVTKYTSSK		26	2 M NaCl Hs (H2A.Z-H2B-H3-H4)2 octamers	166.667	2992.4	0.212824	7.00022	0.213153	6.50968	0.009881
Hs H2B	101	111	GELAKHAVSEG		10	2 M NaCl Hs (H2A.Z-H2B-H3-H4)2 octamers	0	1101.2	0.019048	0	0	7.21281	0.051326
Hs H2B	101	111	GELAKHAVSEG		10	2 M NaCl Hs (H2A.Z-H2B-H3-H4)2 octamers	0.167	1103.53	0.061384	2.33206	0.064271	7.23934	0.056581
Hs H2B	101	111	GELAKHAVSEG		10	2 M NaCl Hs (H2A.Z-H2B-H3-H4)2 octamers	1.667	1103.49	0.151995	2.28538	0.153184	7.20313	0.011658
Hs H2B	101	111	GELAKHAVSEG		10	2 M NaCl Hs (H2A.Z-H2B-H3-H4)2 octamers	16.667	1103.46	0.121507	2.26011	0.122991	7.18459	0.034258
Hs H2B	101	111	GELAKHAVSEG		10	2 M NaCl Hs (H2A.Z-H2B-H3-H4)2 octamers	166.667	1103.82	0.155335	2.62108	0.156499	7.17668	0.019066
Hs H2B	104	122	AKHAVSEGTKAVTKYTSSK		18	2 M NaCl Hs (H2A.Z-H2B-H3-H4)2 octamers	0	1994.21	0.035907	0	0	4.25324	0.018587
Hs H2B	104	122	AKHAVSEGTKAVTKYTSSK		18	2 M NaCl Hs (H2A.Z-H2B-H3-H4)2 octamers	0.167	1995.94	0.04257	1.72698	0.055691	4.2692	0.027741
Hs H2B	104	122	AKHAVSEGTKAVTKYTSSK		18	2 M NaCl Hs (H2A.Z-H2B-H3-H4)2 octamers	1.667	1996.82	0.110725	2.60798	0.116402	4.24696	0.002714
Hs H2B	104	122	AKHAVSEGTKAVTKYTSSK		18	2 M NaCl Hs (H2A.Z-H2B-H3-H4)2 octamers	16.667	1998.26	0.073939	4.05215	0.082196	4.25515	0.026605
Hs H2B	104	122	AKHAVSEGTKAVTKYTSSK		18	2 M NaCl Hs (H2A.Z-H2B-H3-H4)2 octamers	166.667	1999.42	0.252873	5.20857	0.25541	4.21432	0.012085
Hs H3	25	48	ARKSAPATGGVKKPHRYRPGTVAL		20	2 M NaCl Hs (H2A.Z-H2B-H3-H4)2 octamers	0	2519.82	0.039086	0	0	4.31063	0.009696
Hs H3	25	48	ARKSAPATGGVKKPHRYRPGTVAL		20	2 M NaCl Hs (H2A.Z-H2B-H3-H4)2 octamers	0.167	2528.4	0.22302	8.57907	0.226419	4.34671	0.030536
Hs H3	25	48	ARKSAPATGGVKKPHRYRPGTVAL		20	2 M NaCl Hs (H2A.Z-H2B-H3-H4)2 octamers	1.667	2528.49	0.353252	8.66871	0.355408	4.33249	0.006128
Hs H3	25	48	ARKSAPATGGVKKPHRYRPGTVAL		20	2 M NaCl Hs (H2A.Z-H2B-H3-H4)2 octamers	16.667	2528.26	0.231253	8.43429	0.234533	4.33437	0.022131
Hs H3	25	48	ARKSAPATGGVKKPHRYRPGTVAL		20	2 M NaCl Hs (H2A.Z-H2B-H3-H4)2 octamers	166.667	2528	0.27258	8.17418	0.275368	4.30088	0.018223
Hs H3	32	47	TGGVKKPHRYRPGTVA		13	2 M NaCl Hs (H2A.Z-H2B-H3-H4)2 octamers	0	1724.8	0.052874	0	0	3.61604	0.020718
Hs H3	32	47	TGGVKKPHRYRPGTVA		13	2 M NaCl Hs (H2A.Z-H2B-H3-H4)2 octamers	0.167	1731.7	0.167015	6.89826	0.175184	3.61349	0.016699
Hs H3	32	47	TGGVKKPHRYRPGTVA		13	2 M NaCl Hs (H2A.Z-H2B-H3-H4)2 octamers	1.667	1731.52	0.191202	6.71946	0.198378	3.62451	0.011447
Hs H3	32	47	TGGVKKPHRYRPGTVA		13	2 M NaCl Hs (H2A.Z-H2B-H3-H4)2 octamers	16.667	1731.48	0.157375	6.68228	0.16602	3.60577	0.004595
Hs H3	32	47	TGGVKKPHRYRPGTVA		13	2 M NaCl Hs (H2A.Z-H2B-H3-H4)2 octamers	166.667	1731.27	0.130526	6.47549	0.140828	3.59723	0.009807
Hs H3	49	59	REIRRYQKSTE		10	2 M NaCl Hs (H2A.Z-H2B-H3-H4)2 octamers	0	1466.53	0.05601	0	0	2.79328	0.026122
Hs H3	49	59	REIRRYQKSTE		10	2 M NaCl Hs (H2A.Z-H2B-H3-H4)2 octamers	0.167	1470.51	0.209976	3.98354	0.217318	2.80532	0.003465
Hs H3	49	59	REIRRYQKSTE		10	2 M NaCl Hs (H2A.Z-H2B-H3-H4)2 octamers	1.667	1471.62	0.161316	5.08812	0.170763	2.80579	0.013109
Hs H3	49	59	REIRRYQKSTE		10	2 M NaCl Hs (H2A.Z-H2B-H3-H4)2 octamers	16.667	1471.84	0.089106	5.30812	0.105248	2.81766	0.017754
Hs H3	49	59	REIRRYQKSTE		10	2 M NaCl Hs (H2A.Z-H2B-H3-H4)2 octamers	166.667	1471.83	0.109419	5.29963	0.122921	2.79561	0.009488
Hs H3	49	60	REIRRYQKSTEL		11	2 M NaCl Hs (H2A.Z-H2B-H3-H4)2 octamers	0	1579.71	0.040579	0	0	4.28743	0.014026
Hs H3	49	60	REIRRYQKSTEL		11	2 M NaCl Hs (H2A.Z-H2B-H3-H4)2 octamers	0.167	1583.24	0.127115	3.53509	0.133435	4.31776	0.029724
Hs H3	49	60	REIRRYQKSTEL		11	2 M NaCl Hs (H2A.Z-H2B-H3-H4)2 octamers	1.667	1584.49	0.137551	4.77745	0.143411	4.2913	0.007387
Hs H3	49	60	REIRRYQKSTEL		11	2 M NaCl Hs (H2A.Z-H2B-H3-H4)2 octamers	16.667	1584.98	0.137276	5.27323	0.143148	4.29729	0.019889
Hs H3	49	60	REIRRYQKSTEL		11	2 M NaCl Hs (H2A.Z-H2B-H3-H4)2 octamers	166.667	1584.83	0.116528	5.1207	0.123392	4.26377	0.019082
Hs H3	49	61	REIRRYQKSTELL		12	2 M NaCl Hs (H2A.Z-H2B-H3-H4)2 octamers	0	1692.76	0.016423	0	0	4.97546	0.019543
Hs H3	49	61	REIRRYQKSTELL		12	2 M NaCl Hs (H2A.Z-H2B-H3-H4)2 octamers	0.167	1696.11	0.132042	3.34373	0.133059	5.024	0.038041
Hs H3	49	61	REIRRYQKSTELL		12	2 M NaCl Hs (H2A.Z-H2B-H3-H4)2 octamers	1.667	1697.29	0.193945	4.52803	0.194639	4.98556	0.013781
Hs H3	49	61	REIRRYQKSTELL		12	2 M NaCl Hs (H2A.Z-H2B-H3-H4)2 octamers	16.667	1698.04	0.121868	5.27155	0.12297	4.98737	0.023741
Hs H3	49	61	REIRRYQKSTELL		12	2 M NaCl Hs (H2A.Z-H2B-H3-H4)2 octamers	166.667	1698.03	0.137023	5.26699	0.138004	4.93876	0.023446
Hs H3	51	60	IRRYQKSTEL		9	2 M NaCl Hs (H2A.Z-H2B-H3-H4)2 octamers	0	1294.31	0.015366	0	0	4.37635	0.010178
Hs H3	51	60	IRRYQKSTEL		9	2 M NaCl Hs (H2A.Z-H2B-H3-H4)2 octamers	0.167	1297.21	0.116451	2.89633	0.11746	4.40948	0.02874
Hs H3	51	60	IRRYQKSTEL		9	2 M NaCl Hs (H2A.Z-H2B-H3-H4)2 octamers	1.667	1297.94	0.091392	3.62972	0.092674	4.38471	0.001164
Hs H3	51	60	IRRYQKSTEL		9	2 M NaCl Hs (H2A.Z-H2B-H3-H4)2 octamers	16.667	1298.42	0.096124	4.11349	0.097344	4.39694	0.021923
Hs H3	51	60	IRRYQKSTEL		9	2 M NaCl Hs (H2A.Z-H2B-H3-H4)2 octamers	166.667	1298.28	0.140611	3.96545	0.141448	4.35784	0.019751
Hs H3	51	61	IRRYQKSTELL		10	2 M NaCl Hs (H2A.Z-H2B-H3-H4)2 octamers	0	1407.54	0.019861	0	0	5.2048	0.016035
Hs H3	51	61	IRRYQKSTELL		10	2 M NaCl Hs (H2A.Z-H2B-H3-H4)2 octamers	0.167	1410.29	0.11786	2.75191	0.119521	5.25352	0.035926
Hs H3	51	61	IRRYQKSTELL		10	2 M NaCl Hs (H2A.Z-H2B-H3-H4)2 octamers	1.667	1411.21	0.206539	3.67192	0.207492	5.21677	0.005585
Hs H3	51	61	IRRYQKSTELL		10	2 M NaCl Hs (H2A.Z-H2B-H3-H4)2 octamers	16.667	1411.66	0.096382	4.12239	0.098407	5.2207	0.029405
Hs H3	51	61	IRRYQKSTELL		10	2 M NaCl Hs (H2A.Z-H2B-H3-H4)2 octamers	166.667	1411.69	0.10804	4.15348	0.10985	5.16969	0.017833
Hs H3	60	70	LLIRKLPFQRL		9	2 M NaCl Hs (H2A.Z-H2B-H3-H4)2 octamers	0	1397.89	0.055854	0	0	6.37479	0.038503
Hs H3	60	70	LLIRKLPFQRL		9	2 M NaCl Hs (H2A.Z-H2B-H3-H4)2 octamers	0.167	1398.74	0.013916	0.859444	0.057562	6.36451	0.00433
Hs H3	60	70	LLIRKLPFQRL		9	2 M NaCl Hs (H2A.Z-H2B-H3-H4)2 octamers	1.667	1399.85	0.109791	1.96375	0.123182	6.36876	0.020026
Hs H3	60	70	LLIRKLPFQRL		9	2 M NaCl Hs (H2A.Z-H2B-H3-H4)2 octamers	16.667	1400.83	0.029699	2.94624	0.063259	6.3825	0.051668
Hs H3	60	70	LLIRKLPFQRL		9	2 M NaCl Hs (H2A.Z-H2B-H3-H4)2 octamers	166.667	1401.98	0.14362	4.09361	0.154099	6.33722	0.013074
Hs H3	62	70	IRKLPFQRL		7	2 M NaCl Hs (H2A.Z-H2B-H3-H4)2 octamers	0	1171.32	0.002776	0	0	5.75829	0.022003
Hs H3	62	70	IRKLPFQRL		7	2 M NaCl Hs (H2A.Z-H2B-H3-H4)2 octamers	0.167	1172.17	0.037975	0.853866	0.038076	5.79719	0.040342
Hs H3	62	70	IRKLPFQRL		7	2 M NaCl Hs (H2A.Z-H2B-H3-H4)2 octamers	1.667	1172.82	0.061849	1.49743	0.061911	5.76274	0.005885
Hs H3	62	70	IRKLPFQRL		7	2 M NaCl Hs (H2A.Z-H2B-H3-H4)2 octamers	16.667	1173.45	0.032229	2.13467	0.032349	5.76801	0.036413
Hs H3	62	70	IRKLPFQRL		7	2 M NaCl Hs (H2A.Z-H2B-H3-H4)2 octamers	166.667	1174.44	0.141318	3.11886	0.141345	5.72853	0.019997
Hs H3	71	77	VREIAQD		6	2 M NaCl Hs (H2A.Z-H2B-H3-H4)2 octamers	0	830.79	0.019108	0	0	4.28398	0.024274
Hs H3	71	77	VREIAQD		6	2 M NaCl Hs (H2A.Z-H2B-H3-H4)2 octamers	0.167	830.933	0.025269	0.143003	0.031681	4.31252	0.025585
Hs H3	71	77	VREIAQD		6	2 M NaCl Hs (H2A.Z-H2B-H3-H4)2 octamers	1.667	831.275	0.049791	0.484697	0.053331	4.29274	0.003683
Hs H3	71	77	VREIAQD		6	2 M NaCl Hs (H2A.Z-H2B-H3-H4)2 octamers	16.667	831.58	0.019234	0.789482	0.027112	4.30407	0.026109
Hs H3	71	77	VREIAQD		6	2 M NaCl Hs (H2A.Z-H2B-H3-H4)2 octamers	166.667	832.183	0.017064	1.39204	0.025618	4.26663	0.013773
Hs H3	71	78	VREIAQDF		7	2 M NaCl Hs (H2A.Z-H2B-H3-H4)2 octamers	0	977.923	0.014379	0	0	6.23782	0.035123
Hs H3	71	78	VREIAQDF		7	2 M NaCl Hs (H2A.Z-H2B-H3-H4)2 octamers	0.167	978.078	0.073206	0.154941	0.074605	6.26262	0.044706
Hs H3	71	78	VREIAQDF		7	2 M NaCl Hs (H2A.Z-H2B-H3-H4)2 octamers	1.667	978.77	0.045844	0.846871	0.048047	6.24799	0.017492
Hs H3	71	78	VREIAQDF		7	2 M NaCl Hs (H2A.Z-H2B-H3-H4)2 octamers	16.667	979.302	0.030899	1.37964	0.034081	6.26394	0.050391
Hs H3	71	78	VREIAQDF		7	2 M NaCl Hs (H2A.Z-H2B-H3-H4)2 octamers	166.667	979.878	0.02697	1.95522	0.030563	6.20819	0.005391
Hs H3	77	84	DFKTDLRF		7	2 M NaCl Hs (H2A.Z-H2B-H3-H4)2 octamers	0	1042.04	0.029578	0	0	6.78557	0.045036
Hs H3	77	84	DFKTDLRF		7	2 M NaCl Hs (H2A.Z-H2B-H3-H4)2 octamers	0.167	1044.87	0.021799	2.82951	0.036743	6.79446	0.050154
Hs H3	77	84	DFKTDLRF		7	2 M NaCl Hs (H2A.Z-H2B-H3-H4)2 octamers	1.667	1045.59	0.071214	3.55698	0.077112	6.78639	0.023302
Hs H3	77	84	DFKTDLRF		7	2 M NaCl Hs (H2A.Z-H2B-H3-H4)2 octamers	16.667	1045.82	0.026727	3.77846	0.039864	6.74778	0.004482
Hs H3	77	84	DFKTDLRF		7	2 M NaCl Hs (H2A.Z-H2B-H3-H4)2 octamers	166.667	1045.7	0.062527	3.65888	0.06917	6.745	0.004248
Hs H3	78	84	FKTDLRF		6	2 M NaCl Hs (H2A.Z-H2B-H3-H4)2 octamers	0	926.972	0.013307	0	0	6.31499	0.035403
Hs H3	78	84	FKTDLRF		6	2 M NaCl Hs (H2A.Z-H2B-H3-H4)2 octamers	0.167	928.888	0.056878	1.91603	0.058413	6.34287	0.045638
Hs H3	78	84	FKTDLRF		6	2 M NaCl Hs (H2A.Z-H2B-H3-H4)2 octamers	1.667	929.611	0.07896	2.63838	0.080074	6.31907	0.014129
Hs H3	78	84	FKTDLRF		6	2 M NaCl Hs (H2A.Z-H2B-H3-H4)2 octamers	16.667	929.721	0.073982	2.74835	0.075169	6.34805	0.054837
Hs H3	78	84	FKTDLRF		6	2 M NaCl Hs (H2A.Z-H2B-H3-H4)2 octamers	166.667	929.653	0.065725	2.68095	0.067059	6.27537	0.009464
Hs H3	85	90	QSSAVM		5	2 M NaCl Hs (H2A.Z-H2B-H3-H4)2 octamers	0	622.654	0.056939	0	0	5.03806	0.029231
Hs H3	85	90	QSSAVM		5	2 M NaCl Hs (H2A.Z-H2B-H3-H4)2 octamers	0.167	623.054	0.040329	0.399707	0.069774	5.06373	0.027957
Hs H3	85	90	QSSAVM		5	2 M NaCl Hs (H2A.Z-H2B-H3-H4)2 octamers	1.667	623.1	0.037305	0.445473	0.068071	5.0457	0.003851
Hs H3	85	90	QSSAVM		5	2 M NaCl Hs (H2A.Z-H2B-H3-H4)2 octamers	16.667	623.702	0.034116	1.04798	0.066377	5.0725	0.028233
Hs H3	85	90	QSSAVM		5	2 M NaCl Hs (H2A.Z-H2B-H3-H4)2 octamers	166.667	624.289	0.050031	1.63535	0.075797	5.00638	0.009557
Hs H3	91	96	ALQEAC		5	2 M NaCl Hs (H2A.Z-H2B-H3-H4)2 octamers	0	634.531	0.020886	0	0	4.98471	0.029319
Hs H3	91	96	ALQEAC		5	2 M NaCl Hs (H2A.Z-H2B-H3-H4)2 octamers	0.167	634.503	0.043726	-0.028285	0.048458	5.0118	0.032345
Hs H3	91	96	ALQEAC		5	2 M NaCl Hs (H2A.Z-H2B-H3-H4)2 octamers	1.667	634.552	0.032265	0.02105	0.038435	4.98704	0.008794
Hs H3	91	96	ALQEAC		5	2 M NaCl Hs (H2A.Z-H2B-H3-H4)2 octamers	16.667	634.525	0.068853	-0.005509	0.071951	5.00489	0.032879
Hs H3	91	96	ALQEAC		5	2 M NaCl Hs (H2A.Z-H2B-H3-H4)2 octamers	166.667	634.61	0.043471	0.079007	0.048228	4.95908	0.010459
Hs H3	91	97	ALQEACE		6	2 M NaCl Hs (H2A.Z-H2B-H3-H4)2 octamers	0	763.718	0.008079	0	0	5.04036	0.032946
Hs H3	91	97	ALQEACE		6	2 M NaCl Hs (H2A.Z-H2B-H3-H4)2 octamers	0.167	763.745	0.020766	0.027804	0.022282	5.0662	0.032726
Hs H3	91	97	ALQEACE		6	2 M NaCl Hs (H2A.Z-H2B-H3-H4)2 octamers	1.667	763.753	0.040409	0.03537	0.041209	5.03983	0.008758
Hs H3	91	97	ALQEACE		6	2 M NaCl Hs (H2A.Z-H2B-H3-H4)2 octamers	16.667	763.733	0.014034	0.015125	0.016194	5.05628	0.03591
Hs H3	91	97	ALQEACE		6	2 M NaCl Hs (H2A.Z-H2B-H3-H4)2 octamers	166.667	763.847	0.02308	0.129118	0.024453	5.01218	0.012642
Hs H3	92	97	LQEACE		5	2 M NaCl Hs (H2A.Z-H2B-H3-H4)2 octamers	0	692.58	0.011735	0	0	4.69758	0.027653
Hs H3	92	97	LQEACE		5	2 M NaCl Hs (H2A.Z-H2B-H3-H4)2 octamers	0.167	692.596	0.015062	0.01528	0.019094	4.72127	0.027462
Hs H3	92	97	LQEACE		5	2 M NaCl Hs (H2A.Z-H2B-H3-H4)2 octamers	1.667	692.59	0.013279	0.009867	0.017722	4.70082	0.007542
Hs H3	92	97	LQEACE		5	2 M NaCl Hs (H2A.Z-H2B-H3-H4)2 octamers	16.667	692.616	0.017163	0.035435	0.020792	4.71912	0.03401
Hs H3	92	97	LQEACE		5	2 M NaCl Hs (H2A.Z-H2B-H3-H4)2 octamers	166.667	692.692	0.008158	0.11177	0.014293	4.67135	0.012453
Hs H3	103	109	LFEDTNL		6	2 M NaCl Hs (H2A.Z-H2B-H3-H4)2 octamers	0	851.85	0.018287	0	0	6.95123	0.047029
Hs H3	103	109	LFEDTNL		6	2 M NaCl Hs (H2A.Z-H2B-H3-H4)2 octamers	0.167	851.871	0.011455	0.02073	0.021579	6.96694	0.051374
Hs H3	103	109	LFEDTNL		6	2 M NaCl Hs (H2A.Z-H2B-H3-H4)2 octamers	1.667	851.877	0.019289	0.026495	0.02658	6.9471	0.025707
Hs H3	103	109	LFEDTNL		6	2 M NaCl Hs (H2A.Z-H2B-H3-H4)2 octamers	16.667	851.894	0.016636	0.044141	0.024722	6.9791	0.064849
Hs H3	103	109	LFEDTNL		6	2 M NaCl Hs (H2A.Z-H2B-H3-H4)2 octamers	166.667	851.946	0.008894	0.095465	0.020336	6.9169	0.003851
Hs H3	110	120	CAIHAKRVTIM		10	2 M NaCl Hs (H2A.Z-H2B-H3-H4)2 octamers	0	1243.35	0.019933	0	0	5.02269	0.018554
Hs H3	110	120	CAIHAKRVTIM		10	2 M NaCl Hs (H2A.Z-H2B-H3-H4)2 octamers	0.167	1244.08	0.033666	0.728495	0.039125	5.06873	0.033944
Hs H3	110	120	CAIHAKRVTIM		10	2 M NaCl Hs (H2A.Z-H2B-H3-H4)2 octamers	1.667	1244.42	0.056268	1.06923	0.059694	5.03273	0.003857
Hs H3	110	120	CAIHAKRVTIM		10	2 M NaCl Hs (H2A.Z-H2B-H3-H4)2 octamers	16.667	1244.82	0.028535	1.46079	0.034807	5.04172	0.029042
Hs H3	110	120	CAIHAKRVTIM		10	2 M NaCl Hs (H2A.Z-H2B-H3-H4)2 octamers	166.667	1245.2	0.083021	1.84264	0.08538	5.00043	0.022707
Hs H3	110	123	CAIHAKRVTIMPKD		12	2 M NaCl Hs (H2A.Z-H2B-H3-H4)2 octamers	0	1583.99	0.06172	0	0	4.60772	0.020521
Hs H3	110	123	CAIHAKRVTIMPKD		12	2 M NaCl Hs (H2A.Z-H2B-H3-H4)2 octamers	0.167	1585.27	0.02292	1.28058	0.065838	4.63607	0.031128
Hs H3	110	123	CAIHAKRVTIMPKD		12	2 M NaCl Hs (H2A.Z-H2B-H3-H4)2 octamers	1.667	1585.55	0.092942	1.56628	0.111569	4.61363	0.002988
Hs H3	110	123	CAIHAKRVTIMPKD		12	2 M NaCl Hs (H2A.Z-H2B-H3-H4)2 octamers	16.667	1585.81	0.012183	1.81818	0.062911	4.62483	0.028572
Hs H3	110	123	CAIHAKRVTIMPKD		12	2 M NaCl Hs (H2A.Z-H2B-H3-H4)2 octamers	166.667	1586.19	0.055059	2.2013	0.08271	4.58613	0.017591
Hs H3	111	123	AIHAKRVTIMPKD		11	2 M NaCl Hs (H2A.Z-H2B-H3-H4)2 octamers	0	1480.67	0.107629	0	0	4.60545	0.076118
Hs H3	111	123	AIHAKRVTIMPKD		11	2 M NaCl Hs (H2A.Z-H2B-H3-H4)2 octamers	0.167	1482.09	0.052755	1.41309	0.119863	4.63345	0.029783
Hs H3	111	123	AIHAKRVTIMPKD		11	2 M NaCl Hs (H2A.Z-H2B-H3-H4)2 octamers	1.667	1482.29	0.079048	1.62007	0.133539	4.60921	0.005459
Hs H3	111	123	AIHAKRVTIMPKD		11	2 M NaCl Hs (H2A.Z-H2B-H3-H4)2 octamers	16.667	1482.59	0.021736	1.91408	0.109802	4.62045	0.029199
Hs H3	111	123	AIHAKRVTIMPKD		11	2 M NaCl Hs (H2A.Z-H2B-H3-H4)2 octamers	166.667	1482.83	0.077899	2.16133	0.132862	4.57708	0.021069
Hs H3	112	123	IHAKRVTIMPKD		10	2 M NaCl Hs (H2A.Z-H2B-H3-H4)2 octamers	0	1409.6	0.034834	0	0	4.35676	0.012916
Hs H3	112	123	IHAKRVTIMPKD		10	2 M NaCl Hs (H2A.Z-H2B-H3-H4)2 octamers	0.167	1411.07	0.048629	1.46829	0.059818	4.38655	0.025059
Hs H3	112	123	IHAKRVTIMPKD		10	2 M NaCl Hs (H2A.Z-H2B-H3-H4)2 octamers	1.667	1411.29	0.060561	1.69509	0.069865	4.36588	0.003192
Hs H3	112	123	IHAKRVTIMPKD		10	2 M NaCl Hs (H2A.Z-H2B-H3-H4)2 octamers	16.667	1411.59	0.023477	1.99413	0.042007	4.37462	0.022618
Hs H3	112	123	IHAKRVTIMPKD		10	2 M NaCl Hs (H2A.Z-H2B-H3-H4)2 octamers	166.667	1411.89	0.070506	2.28779	0.078641	4.33966	0.015885
Hs H4	11	24	GKGGAKRHRKVLRD		13	2 M NaCl Hs (H2A.Z-H2B-H3-H4)2 octamers	0	1578.65	0.042055	0	0	2.8084	0.026801
Hs H4	11	24	GKGGAKRHRKVLRD		13	2 M NaCl Hs (H2A.Z-H2B-H3-H4)2 octamers	0.167	1583.28	0.262433	4.62556	0.265781	2.82155	0.007597
Hs H4	11	24	GKGGAKRHRKVLRD		13	2 M NaCl Hs (H2A.Z-H2B-H3-H4)2 octamers	1.667	1583.09	0.112981	4.4417	0.120554	2.82217	0.011155
Hs H4	11	24	GKGGAKRHRKVLRD		13	2 M NaCl Hs (H2A.Z-H2B-H3-H4)2 octamers	16.667	1583.16	0.074849	4.50979	0.085854	2.82306	0.018493
Hs H4	11	24	GKGGAKRHRKVLRD		13	2 M NaCl Hs (H2A.Z-H2B-H3-H4)2 octamers	166.667	1583.2	0.193296	4.55088	0.197818	2.80537	0.010774
Hs H4	15	36	AKRHRKVLRDNIQGITKPAIRR		20	2 M NaCl Hs (H2A.Z-H2B-H3-H4)2 octamers	0	2628.04	0.043273	0	0	5.30131	0.030608
Hs H4	15	36	AKRHRKVLRDNIQGITKPAIRR		20	2 M NaCl Hs (H2A.Z-H2B-H3-H4)2 octamers	0.167	2631.51	0.089528	3.47239	0.099437	5.33252	0.033775
Hs H4	15	36	AKRHRKVLRDNIQGITKPAIRR		20	2 M NaCl Hs (H2A.Z-H2B-H3-H4)2 octamers	1.667	2633.19	0.30137	5.15544	0.30446	5.29297	0.006127
Hs H4	15	36	AKRHRKVLRDNIQGITKPAIRR		20	2 M NaCl Hs (H2A.Z-H2B-H3-H4)2 octamers	16.667	2634.6	0.104325	6.561	0.112944	5.30482	0.039379
Hs H4	15	36	AKRHRKVLRDNIQGITKPAIRR		20	2 M NaCl Hs (H2A.Z-H2B-H3-H4)2 octamers	166.667	2636.01	0.34605	7.97609	0.348745	5.27324	0.014644
Hs H4	25	49	NIQGITKPAIRRLARRGGVKRISGL		23	2 M NaCl Hs (H2A.Z-H2B-H3-H4)2 octamers	0	2732.27	0.03906	0	0	5.3084	0.025174
Hs H4	25	49	NIQGITKPAIRRLARRGGVKRISGL		23	2 M NaCl Hs (H2A.Z-H2B-H3-H4)2 octamers	0.167	2736.11	0.110136	3.83841	0.116858	5.33449	0.032936
Hs H4	25	49	NIQGITKPAIRRLARRGGVKRISGL		23	2 M NaCl Hs (H2A.Z-H2B-H3-H4)2 octamers	1.667	2737.87	0.299119	5.60393	0.301659	5.30021	0.012386
Hs H4	25	49	NIQGITKPAIRRLARRGGVKRISGL		23	2 M NaCl Hs (H2A.Z-H2B-H3-H4)2 octamers	16.667	2739.25	0.156548	6.97747	0.161347	5.31671	0.039891
Hs H4	25	49	NIQGITKPAIRRLARRGGVKRISGL		23	2 M NaCl Hs (H2A.Z-H2B-H3-H4)2 octamers	166.667	2740.94	0.448174	8.67578	0.449872	5.27603	0.01505
Hs H4	26	49	IQGITKPAIRRLARRGGVKRISGL		22	2 M NaCl Hs (H2A.Z-H2B-H3-H4)2 octamers	0	2617.91	0.024575	0	0	5.30122	0.02753
Hs H4	26	49	IQGITKPAIRRLARRGGVKRISGL		22	2 M NaCl Hs (H2A.Z-H2B-H3-H4)2 octamers	0.167	2621.33	0.067232	3.42664	0.071583	5.3384	0.037276
Hs H4	26	49	IQGITKPAIRRLARRGGVKRISGL		22	2 M NaCl Hs (H2A.Z-H2B-H3-H4)2 octamers	1.667	2622.69	0.060244	4.78794	0.065064	5.29013	0.004743
Hs H4	26	49	IQGITKPAIRRLARRGGVKRISGL		22	2 M NaCl Hs (H2A.Z-H2B-H3-H4)2 octamers	16.667	2624.61	0.235129	6.69974	0.23641	5.31109	0.042813
Hs H4	26	49	IQGITKPAIRRLARRGGVKRISGL		22	2 M NaCl Hs (H2A.Z-H2B-H3-H4)2 octamers	166.667	2625.81	0.257742	7.90087	0.258911	5.29374	0.02636
Hs H4	27	49	QGITKPAIRRLARRGGVKRISGL		21	2 M NaCl Hs (H2A.Z-H2B-H3-H4)2 octamers	0	2504.89	0.008585	0	0	5.30988	0.025438
Hs H4	27	49	QGITKPAIRRLARRGGVKRISGL		21	2 M NaCl Hs (H2A.Z-H2B-H3-H4)2 octamers	0.167	2508.54	0.214509	3.64912	0.21468	5.34388	0.036354
Hs H4	27	49	QGITKPAIRRLARRGGVKRISGL		21	2 M NaCl Hs (H2A.Z-H2B-H3-H4)2 octamers	1.667	2510.32	0.264825	5.42883	0.264964	5.29825	0.005067
Hs H4	27	49	QGITKPAIRRLARRGGVKRISGL		21	2 M NaCl Hs (H2A.Z-H2B-H3-H4)2 octamers	16.667	2511.61	0.102974	6.72274	0.103331	5.31729	0.035376
Hs H4	27	49	QGITKPAIRRLARRGGVKRISGL		21	2 M NaCl Hs (H2A.Z-H2B-H3-H4)2 octamers	166.667	2513.42	0.319937	8.52726	0.320052	5.27268	0.022939
Hs H4	28	49	GITKPAIRRLARRGGVKRISGL		20	2 M NaCl Hs (H2A.Z-H2B-H3-H4)2 octamers	0	2376.77	0.040695	0	0	5.3064	0.024427
Hs H4	28	49	GITKPAIRRLARRGGVKRISGL		20	2 M NaCl Hs (H2A.Z-H2B-H3-H4)2 octamers	0.167	2380.14	0.153012	3.37013	0.158331	5.32931	0.028399
Hs H4	28	49	GITKPAIRRLARRGGVKRISGL		20	2 M NaCl Hs (H2A.Z-H2B-H3-H4)2 octamers	1.667	2381.56	0.370376	4.79035	0.372605	5.30824	0.011502
Hs H4	28	49	GITKPAIRRLARRGGVKRISGL		20	2 M NaCl Hs (H2A.Z-H2B-H3-H4)2 octamers	16.667	2382.85	0.2322	6.08031	0.235739	5.32535	0.040853
Hs H4	28	49	GITKPAIRRLARRGGVKRISGL		20	2 M NaCl Hs (H2A.Z-H2B-H3-H4)2 octamers	166.667	2384.73	0.23886	7.95613	0.242302	5.27183	0.013819
Hs H4	51	58	YEETRGVL		7	2 M NaCl Hs (H2A.Z-H2B-H3-H4)2 octamers	0	966.88	0.015304	0	0	5.70998	0.031673
Hs H4	51	58	YEETRGVL		7	2 M NaCl Hs (H2A.Z-H2B-H3-H4)2 octamers	0.167	967.058	0.090836	0.178349	0.092117	5.75132	0.041576
Hs H4	51	58	YEETRGVL		7	2 M NaCl Hs (H2A.Z-H2B-H3-H4)2 octamers	1.667	967.477	0.04997	0.597591	0.052261	5.7142	0.004315
Hs H4	51	58	YEETRGVL		7	2 M NaCl Hs (H2A.Z-H2B-H3-H4)2 octamers	16.667	968.198	0.039833	1.31795	0.042672	5.7208	0.037386
Hs H4	51	58	YEETRGVL		7	2 M NaCl Hs (H2A.Z-H2B-H3-H4)2 octamers	166.667	969.114	0.035704	2.23434	0.038846	5.66725	0.025904
Hs H4	53	58	ETRGVL		5	2 M NaCl Hs (H2A.Z-H2B-H3-H4)2 octamers	0	674.805	0.04501	0	0	5.17697	0.022427
Hs H4	53	58	ETRGVL		5	2 M NaCl Hs (H2A.Z-H2B-H3-H4)2 octamers	0.167	674.889	0.043946	0.083511	0.062906	5.23396	0.03735
Hs H4	53	58	ETRGVL		5	2 M NaCl Hs (H2A.Z-H2B-H3-H4)2 octamers	1.667	675.184	0.063942	0.378194	0.078195	5.18969	0.012768
Hs H4	53	58	ETRGVL		5	2 M NaCl Hs (H2A.Z-H2B-H3-H4)2 octamers	16.667	675.653	0.003348	0.847322	0.045134	5.18586	0.030854
Hs H4	53	58	ETRGVL		5	2 M NaCl Hs (H2A.Z-H2B-H3-H4)2 octamers	166.667	676.163	0.05786	1.35791	0.073305	5.15086	0.023486
Hs H4	59	64	KVFLEN		5	2 M NaCl Hs (H2A.Z-H2B-H3-H4)2 octamers	0	749.861	0.031748	0	0	5.60082	0.033975
Hs H4	59	64	KVFLEN		5	2 M NaCl Hs (H2A.Z-H2B-H3-H4)2 octamers	0.167	749.813	0.016526	-0.047583	0.035791	5.63552	0.037619
Hs H4	59	64	KVFLEN		5	2 M NaCl Hs (H2A.Z-H2B-H3-H4)2 octamers	1.667	749.926	0.100979	0.064988	0.105852	5.59567	0.004523
Hs H4	59	64	KVFLEN		5	2 M NaCl Hs (H2A.Z-H2B-H3-H4)2 octamers	16.667	749.955	0.042434	0.094534	0.052996	5.6056	0.03742
Hs H4	59	64	KVFLEN		5	2 M NaCl Hs (H2A.Z-H2B-H3-H4)2 octamers	166.667	750.18	0.006011	0.319795	0.032312	5.55841	0.017998
Hs H4	59	65	KVFLENV		6	2 M NaCl Hs (H2A.Z-H2B-H3-H4)2 octamers	0	848.946	0.031929	0	0	6.42737	0.040643
Hs H4	59	65	KVFLENV		6	2 M NaCl Hs (H2A.Z-H2B-H3-H4)2 octamers	0.167	848.908	0.006395	-0.038071	0.032563	6.45448	0.048056
Hs H4	59	65	KVFLENV		6	2 M NaCl Hs (H2A.Z-H2B-H3-H4)2 octamers	1.667	848.971	0.02865	0.024871	0.042898	6.4351	0.020618
Hs H4	59	65	KVFLENV		6	2 M NaCl Hs (H2A.Z-H2B-H3-H4)2 octamers	16.667	849.041	0.064621	0.094717	0.072079	6.44203	0.055556
Hs H4	59	65	KVFLENV		6	2 M NaCl Hs (H2A.Z-H2B-H3-H4)2 octamers	166.667	849.234	0.01373	0.288013	0.034755	6.39379	0.010031
Hs H4	61	68	FLENVIRD		7	2 M NaCl Hs (H2A.Z-H2B-H3-H4)2 octamers	0	1006.06	0.042176	0	0	6.27309	0.043374
Hs H4	61	68	FLENVIRD		7	2 M NaCl Hs (H2A.Z-H2B-H3-H4)2 octamers	0.167	1006.07	0.025497	0.01301	0.049284	6.26341	0.002159
[truncated: 38 more rows]

## Sheet: 8a. Hs Octamer Formation 2 M 
Protein	Start	End	Sequence	Modification	MaxUptake	State	Exposure	Center	Center SD	Uptake	Uptake SD	RT	RT SD
[truncated: 650 more rows]

[truncated: 5 more sheets: 8b. Xl Octamer Formation 2 M, 8c. H2AZ Octamer Formation 2 M, 9. Protein sequences, 10. HDX Summary Table 1, 11. HDX Summary Table 2]
